# Supplementary material for: Polyploids broadly generate novel haplotypes from trans-specific variation in Arabidopsis arenosa and Arabidopsis lyrata
Source: PLoS Genet. 2024 Dec 23;20(12):e1011521. doi: 10.1371/journal.pgen.1011521 (PMC11706510; doi:10.1371/journal.pgen.1011521)
Supplement: S1 Data — (XLSX) [file pgen.1011521.s013.xlsx]

## Sheet: Tabelle1
newname2	pop	FASTQ_idname	species	pop_name	state	ploidy	adapt	raw_depth	runtime.ncpu	readsout	totalreads	percout	duplic	percdupli	badmate	percbadmate	badcigar	percbadcigar	hcm	perchcm	depth_fourfold_after_filtration	SRAfinal
ANI_01dl	ANI	SRR2040769	AL	ARENICOLA	CA	2	adapters300.fasta	21.3084	1.35	15957993	41281490	0.3866	2491224	0.0603	1381142	0.0335	0	0	12017013	0.2911	NA	SRR2040769
ANI_02dl	ANI	SRR2040770	AL	ARENICOLA	CA	2	adapters300.fasta	23.2003	2.6	19990101	45413295	0.4402	2818847	0.0621	1087915	0.024	0	0	16036869	0.3531	NA	SRR2040770
BAB_01da	BAB	15-AA208a	AA	Baba	SK	2	TruSeq3-PE-2.fa	52.3879	28.68	30566965	75885945	0.4028	6076407	0.0801	6193907	0.0816	0	0	17348912	0.2286	51.09	SRR10549990
BAB_03da	BAB	17-AA208p	AA	Baba	SK	2	TruSeq3-PE-2.fa	43.6211	24.46	21831837	58674206	0.3721	3705441	0.0632	4488643	0.0765	0	0	12876750	0.2195	43.65	#N/A
BAB_04da	BAB	91-AA208AQ	AA	Baba	SK	2	TruSeq3-PE-2.fa	45.0419	23.7	22740577	61461323	0.37	4230989	0.0688	4979791	0.081	0	0	12674876	0.2062	46.67	SRR10549988
BAB_05da	BAB	92-AA208AS	AA	Baba	SK	2	TruSeq3-PE-2.fa	40.4726	21.28	22046080	54876536	0.4017	3425249	0.0624	4305152	0.0785	0	0	13656873	0.2489	37	SRR10549987
BAB_06da	BAB	93-AA208AT	AA	Baba	SK	2	TruSeq3-PE-2.fa	34.4524	8.86	19702916	47406240	0.4156	3419894	0.0721	3664595	0.0773	0	0	12040498	0.254	31.86	SRR10549985
BAB_08da	BAB	95-AA208D	AA	Baba	SK	2	TruSeq3-PE-2.fa	23.8238	7.43	12830999	31257596	0.4105	1946008	0.0623	2306119	0.0738	0	0	8210316	0.2627	20.32	SRR10549984
BAB_09da	BAB	AA208b	AA	Baba	SK	2	TruSeq3-PE-2.fa	51.2338	10.85	36958139	80134876	0.4612	10631116	0.1327	5927945	0.074	0	0	19429300	0.2425	48.52	SRR10549983
BAB_10da	BAB	AA208g	AA	Baba	SK	2	TruSeq3-PE-2.fa	49.0568	10.62	38179119	79856747	0.4781	12106201	0.1516	5701302	0.0714	0	0	19371852	0.2426	47.02	#N/A
BAB_11da	BAB	AA208h	AA	Baba	SK	2	TruSeq3-PE-2.fa	43.573	9.19	33881806	70435846	0.481	10016914	0.1422	4038157	0.0573	0	0	19095429	0.2711	33.97	#N/A
BAB_12da	BAB	AA208k	AA	Baba	SK	2	TruSeq3-PE-2.fa	50.4244	10.29	38872106	80772220	0.4813	11706787	0.1449	5241095	0.0649	0	0	21005594	0.2601	42.62	SRR10549982
BAB_13da	BAB	AA208m	AA	Baba	SK	2	TruSeq3-PE-2.fa	56.2197	25.7	44645535	92636524	0.4819	13791791	0.1489	6024431	0.065	0	0	23770561	0.2566	47.85	#N/A
BAL_01ta	BAL	69-AA65AA	AA	Lacul Balea	RO	4	TruSeq3-PE-2.fa	47.976	13.54	29228680	70330103	0.4156	5415531	0.077	6645096	0.0945	0	0	16258282	0.2312	45.66	SRR10549963
BAL_02ta	BAL	70-AA65AB	AA	Lacul Balea	RO	4	TruSeq3-PE-2.fa	41.4522	27.01	23649638	58370535	0.4052	2899613	0.0497	5883666	0.1008	0	0	14145218	0.2423	39.01	SRR10549962
BAL_03ta	BAL	71-AA65AE	AA	Lacul Balea	RO	4	TruSeq3-PE-2.fa	39.5454	24.08	24059093	55772658	0.4314	3049403	0.0547	5644796	0.1012	0	0	14826579	0.2658	44.06	SRR10549961
BAL_04ta	BAL	72-AA65AG	AA	Lacul Balea	RO	4	TruSeq3-PE-2.fa	67.0224	43.55	43980398	101068902	0.4352	5899472	0.0584	10606819	0.1049	0	0	26443122	0.2616	78.05	SRR10549960
BAL_05ta	BAL	73-AA65AJ	AA	Lacul Balea	RO	4	TruSeq3-PE-2.fa	53.2865	14.7	32285477	77591130	0.4161	5197140	0.067	7918832	0.1021	0	0	18160175	0.234	49.55	SRR10549959
BAL_06ta	BAL	74-AA65AM	AA	Lacul Balea	RO	4	TruSeq3-PE-2.fa	40.4173	11.16	25182546	57312690	0.4394	3183294	0.0555	6737303	0.1176	0	0	14769983	0.2577	54.81	SRR10549958
BAL_07ta	BAL	75-AA65AQ	AA	Lacul Balea	RO	4	TruSeq3-PE-2.fa	44.7322	31.54	25696373	62748598	0.4095	3277721	0.0522	5983543	0.0954	0	0	15695597	0.2501	40.29	SRR10549957
BAL_08ta	BAL	76-AA65AR	AA	Lacul Balea	RO	4	TruSeq3-PE-2.fa	50.0209	14.12	30249742	71856417	0.421	4595837	0.064	6900826	0.096	0	0	17896465	0.2491	45.47	SRR10549956
BDO_01da	BDO	AA034a	AA	Budaörs	HU	2	NexteraPE-PE.fa	27.7083	17.71	20747550	43378363	0.4783	4058960	0.0936	2183809	0.0503	0	0	14060217	0.3241	29.16	SRR23282202
BDO_02da	BDO	AA034c	AA	Budaörs	HU	2	NexteraPE-PE.fa	25.4087	7.6	16491517	35991239	0.4582	3098479	0.0861	1701271	0.0473	0	0	11344528	0.3152	27.34	SRR23282201
BDO_03da	BDO	AA034d	AA	Budaörs	HU	2	NexteraPE-PE.fa	30.5124	8.63	19344998	44446966	0.4352	3822589	0.086	2273727	0.0512	0	0	12742822	0.2867	31.39	SRR23282145
BDO_04da	BDO	AA034e	AA	Budaörs	HU	2	NexteraPE-PE.fa	28.0063	16.74	17387396	39158374	0.444	3419833	0.0873	1762990	0.045	0	0	11778313	0.3008	26.22	SRR23282208
BDO_05da	BDO	AA034f	AA	Budaörs	HU	2	NexteraPE-PE.fa	38.4538	9.88	26455763	57748065	0.4581	6433297	0.1114	2299868	0.0398	0	0	17096729	0.2961	40.28	SRR23282109
BDO_06da	BDO	AA034g	AA	Budaörs	HU	2	NexteraPE-PE.fa	28.3888	16.9	17287275	40025142	0.4319	3649668	0.0912	1883122	0.047	0	0	11313138	0.2827	31.2	SRR23282098
BDO_07da	BDO	AA034i	AA	Budaörs	HU	2	NexteraPE-PE.fa	26.5402	7.74	17090425	37944266	0.4504	3727224	0.0982	1587051	0.0418	0	0	11342561	0.2989	25.07	SRR23282055
BDO_08da	BDO	AA034j	AA	Budaörs	HU	2	NexteraPE-PE.fa	30.2606	17.8	19347002	43528597	0.4445	4079617	0.0937	2123015	0.0488	0	0	12665514	0.291	32.06	SRR23282044
BEL_01da	BEL	BEL_001_c	AA	Belecgrad	HR	2	adapters300.fasta	13.3992	5.03	6738572	18006626	0.3742	350757	0.0195	1594616	0.0886	0	0	4648799	0.2582	10.15	SRR7637493
BEL_02da	BEL	BEL_001_f	AA	Belecgrad	HR	2	adapters300.fasta	14.3942	8.33	7062769	19126708	0.3693	371665	0.0194	1543542	0.0807	0	0	5000333	0.2614	10.6	SRR7637492
BEL_03da	BEL	BEL_001_g	AA	Belecgrad	HR	2	adapters300.fasta	15.4385	8.82	7779604	20581443	0.378	412410	0.02	1641598	0.0798	0	0	5571357	0.2707	11.42	SRR7637491
BEL_04da	BEL	BEL_001_j	AA	Belecgrad	HR	2	adapters300.fasta	15.5891	9.69	8111546	21542644	0.3765	483101	0.0224	1816546	0.0843	0	0	5639176	0.2618	12.98	SRR7637317
BEL_05da	BEL	BEL_001_l	AA	Belecgrad	HR	2	adapters300.fasta	16.1886	9.67	8135228	21963476	0.3704	470912	0.0214	1777901	0.0809	0	0	5713623	0.2601	13	SRR7637489
BEL_06da	BEL	BEL_001_m	AA	Belecgrad	HR	2	adapters300.fasta	18.4884	10.31	9499089	25429992	0.3735	554833	0.0218	2108330	0.0829	0	0	6638192	0.261	14.44	SRR7637320
BEL_07da	BEL	BEL_001_n	AA	Belecgrad	HR	2	adapters300.fasta	19.0557	11.58	9807544	26216303	0.3741	556638	0.0212	2177669	0.0831	0	0	6870374	0.2621	14.82	SRR7637487
BEL_08da	BEL	BEL_001_o	AA	Belecgrad	HR	2	adapters300.fasta	20.4827	11.46	10436458	28006759	0.3726	624534	0.0223	2161534	0.0772	0	0	7443694	0.2658	15.22	SRR7637486
BGS_01ta	BGS	BGS_001	AA	Berchtesgaden	D	4	adapters300.fasta	15.909	5.67	14331266	27318308	0.5246	2919288	0.1069	787835	0.0288	0	0	10537865	0.3857	19.67	SRR7637496
BGS_02ta	BGS	BGS_003	AA	Berchtesgaden	D	4	adapters300.fasta	16.1375	8.19	9058908	24652933	0.3675	930756	0.0378	1998300	0.0811	0	0	5923777	0.2403	14.16	SRR7637495
BGS_03ta	BGS	BGS_007	AA	Berchtesgaden	D	4	adapters300.fasta	14.2118	6.52	10148766	23591442	0.4302	2003222	0.0849	1172910	0.0497	0	0	6838391	0.2899	16.78	SRR7637465
BGS_04ta	BGS	BGS_009	AA	Berchtesgaden	D	4	adapters300.fasta	16.4535	7.47	9182280	24473310	0.3752	878741	0.0359	1957646	0.08	0	0	6156534	0.2516	14.41	SRR7637468
BGS_05ta	BGS	BGS_020	AA	Berchtesgaden	D	4	adapters300.fasta	18.1676	8.35	10141608	27857269	0.3641	1091785	0.0392	2436411	0.0875	0	0	6372674	0.2288	16.05	SRR7637467
BGS_06ta	BGS	BGS_004_1	AA	Berchtesgaden	D	4	adapters300.fasta	26.6524	9.27	37805067	74352367	0.5085	8991871	0.1209	0	0	0	0	28497949	0.3833	29.67	SRR7637466
BGS_07ta	BGS	BGS_021_1	AA	Berchtesgaden	D	4	adapters300.fasta	14.9263	6.76	35059547	54522421	0.643	3414292	0.0626	0	0	0	0	31228021	0.5728	15.27	SRR7637462
BGS_08ta	BGS	BGS_022_1	AA	Berchtesgaden	D	4	adapters300.fasta	26.2746	18.74	37474471	73458288	0.5101	8610826	0.1172	0	0	0	0	28553344	0.3887	28.25	SRR7637461
BIH_01da	BIH	BIH_001_a	AA	Bihac	BiH	2	adapters300.fasta	13.4537	8.06	6702191	18103608	0.3702	400289	0.0221	1418555	0.0784	0	0	4738162	0.2617	10.29	SRR7637464
BIH_02da	BIH	BIH_001_e	AA	Bihac	BiH	2	adapters300.fasta	11.8417	6.9	5631893	15886690	0.3545	308344	0.0194	1298045	0.0817	0	0	3888912	0.2448	10.04	SRR7637463
BIH_03da	BIH	BIH_001_f	AA	Bihac	BiH	2	adapters300.fasta	16.536	5.24	8656714	22440264	0.3858	527870	0.0235	1658380	0.0739	0	0	6309074	0.2811	11.51	SRR7637460
BIH_04da	BIH	BIH_001_h	AA	Bihac	BiH	2	adapters300.fasta	14.4017	9.5	7602931	20123408	0.3778	453464	0.0225	1660054	0.0825	0	0	5330079	0.2649	11.6	SRR7637459
BIH_05da	BIH	BIH_001_j	AA	Bihac	BiH	2	adapters300.fasta	15.3149	27.84	7459894	20611499	0.3619	421781	0.0205	1607024	0.078	0	0	5268364	0.2556	12.33	SRR7637354
BIH_06da	BIH	BIH_001_k	AA	Bihac	BiH	2	adapters300.fasta	16.5857	5.7	8090818	22562190	0.3586	451884	0.02	1777086	0.0788	0	0	5679152	0.2517	13.2	SRR7637355
BIH_07da	BIH	BIH_001_l	AA	Bihac	BiH	2	adapters300.fasta	12.1082	5.17	6192217	16769698	0.3693	345250	0.0206	1381738	0.0824	0	0	4329420	0.2582	9.96	SRR7637356
BIH_08da	BIH	BIH_001_p	AA	Bihac	BiH	2	adapters300.fasta	14.9853	5.94	7997845	21235355	0.3766	479708	0.0226	1606863	0.0757	0	0	5750600	0.2708	12.03	SRR7637357
BLA_01dl	BLA	SRR2040794	AL	Ben Lawers	UK	2	adapters300.fasta	17.9213	4.3	11706446	32565116	0.3595	487897	0.015	2020061	0.062	0	0	9096759	0.2793	NA	SRR2040794
BOR_01ta	BOR	Sample_01_1	AA	Borovsko	CZ	4	TruSeq3-PE-2.fa	22.6641	15.73	15449696	32298403	0.4783	2480192	0.0768	4281430	0.1326	0	0	8360846	0.2589	14.21	SRR12778344
BOR_02ta	BOR	Sample_02_5	AA	Borovsko	CZ	4	TruSeq3-PE-2.fa	20.3936	14.75	13370924	28413943	0.4706	2130079	0.075	3583805	0.1261	0	0	7359413	0.259	14.27	SRR12778343
BOR_03ta	BOR	Sample_03_9	AA	Borovsko	CZ	4	TruSeq3-PE-2.fa	18.1422	13.02	12122081	25529513	0.4748	1812022	0.071	3560283	0.1395	0	0	6477173	0.2537	11.44	SRR12778332
BOR_04ta	BOR	Sample_04_13	AA	Borovsko	CZ	4	TruSeq3-PE-2.fa	19.5938	7.39	12640928	27018841	0.4679	2125522	0.0787	3301065	0.1222	0	0	6932821	0.2566	13.28	SRR12778321
BOR_05ta	BOR	Sample_05_17	AA	Borovsko	CZ	4	TruSeq3-PE-2.fa	19.4424	7.85	12115145	26590904	0.4556	2037499	0.0766	3290255	0.1237	0	0	6500833	0.2445	15.07	SRR12778310
BOR_06ta	BOR	Sample_06_18	AA	Borovsko	CZ	4	TruSeq3-PE-2.fa	21.6611	14	14011630	29735279	0.4712	2453474	0.0825	3432619	0.1154	0	0	7830571	0.2633	14.51	SRR12778299
BOR_07ta	BOR	Sample_07_22	AA	Borovsko	CZ	4	TruSeq3-PE-2.fa	21.8835	13.8	14811698	30184772	0.4907	2471559	0.0819	3496138	0.1158	0	0	8570404	0.2839	12.01	SRR12778288
BOR_08ta	BOR	Sample_08_23	AA	Borovsko	CZ	4	TruSeq3-PE-2.fa	21.2976	15	14127738	30052188	0.4701	2325338	0.0774	3966384	0.132	0	0	7522951	0.2503	14.43	SRR12778277
BRD_01ta	BRD	BRD_001_c	AA	Brdatka	CZ	4	adapters300.fasta	17.0326	6.98	10351371	25074349	0.4128	545304	0.0217	2415122	0.0963	0	0	7223050	0.2881	11.98	SRR7637359
BRD_02ta	BRD	BRD_001_i	AA	Brdatka	CZ	4	adapters300.fasta	19.1794	7.91	11249756	28894627	0.3893	595032	0.0206	2840106	0.0983	0	0	7600398	0.263	16.03	SRR7637361
BRD_03ta	BRD	BRD_001_a	AA	Brdatka	CZ	4	adapters300.fasta	15.3529	6.74	8413654	22009444	0.3823	387133	0.0176	2028044	0.0921	0	0	5832653	0.265	11.54	SRR7637358
BRD_04ta	BRD	BRD_001_m	AA	Brdatka	CZ	4	adapters300.fasta	19.4793	15.25	10879327	29215207	0.3724	609493	0.0209	2701185	0.0925	0	0	7339983	0.2512	16.41	SRR7637421
BRD_05ta	BRD	BRD_001_d	AA	Brdatka	CZ	4	adapters300.fasta	18.0855	7.85	10151063	26758963	0.3794	501725	0.0187	2561962	0.0957	0	0	6885018	0.2573	15.33	SRR7637360
BRE_01tl	BRE	8-AL90-11	AL	Breznik	CZ	4	TruSeq3-PE-2.fa	35.0302	11.51	36387978	65174434	0.5583	14609516	0.2242	5098671	0.0782	0	0	15899618	0.244	NA	SRR23282029
BRE_02tl	BRE	9-AL90-13	AL	Breznik	CZ	4	TruSeq3-PE-2.fa	22.9914	8.8	19849047	38486804	0.5157	6268774	0.1629	3573519	0.0929	0	0	9540619	0.2479	NA	SRR23282027
BRE_03tl	BRE	10-AL90-17	AL	Breznik	CZ	4	TruSeq3-PE-2.fa	24.3241	16.44	18852602	38684505	0.4873	6391632	0.1652	2978710	0.077	0	0	9012980	0.233	NA	SRR23282026
BRE_04tl	BRE	11-AL90-18	AL	Breznik	CZ	4	TruSeq3-PE-2.fa	35.9364	11.72	34391003	64487851	0.5333	14242672	0.2209	5053204	0.0784	0	0	14292717	0.2216	NA	SRR23282025
BRE_05tl	BRE	12-AL90-19	AL	Breznik	CZ	4	TruSeq3-PE-2.fa	30.5645	10.18	29035448	54007991	0.5376	11153552	0.2065	4353397	0.0806	0	0	12890146	0.2387	NA	SRR23282024
BRE_06tl	BRE	13-AL90-22	AL	Breznik	CZ	4	TruSeq3-PE-2.fa	22.7251	23.18	17812788	36479197	0.4883	5548545	0.1521	3214473	0.0881	0	0	8610938	0.2361	NA	SRR23282023
BRE_07tl	BRE	14-AL90-21	AL	Breznik	CZ	4	TruSeq3-PE-2.fa	38.2447	29.86	35023291	66785649	0.5244	14178315	0.2123	5138128	0.0769	0	0	14850333	0.2224	NA	SRR23282022
BRE_08tl	BRE	15-AL90-29	AL	Breznik	CZ	4	TruSeq3-PE-2.fa	32.1795	10.7	36685559	62645708	0.5856	13511617	0.2157	5828514	0.093	0	0	16608822	0.2651	NA	SRR23282021
BUD_01da	BUD	41-AA332AA	AA	Brusturet	RO	2	TruSeq3-PE-2.fa	50.4594	10.61	28364542	70803482	0.4006	5643726	0.0797	6014012	0.0849	0	0	15810200	0.2233	48.47	SRR23281946
BUD_02da	BUD	42-AA332AB	AA	Brusturet	RO	2	TruSeq3-PE-2.fa	31.9744	19.51	18620358	44803200	0.4156	3077882	0.0687	4143125	0.0925	0	0	10892794	0.2431	36.37	SRR23281935
BUD_03da	BUD	43-AA332BW	AA	Brusturet	RO	2	TruSeq3-PE-2.fa	39.2816	22.8	20283978	54027195	0.3754	3359428	0.0622	4805145	0.0889	0	0	11351882	0.2101	39.35	SRR23282200
BUD_04da	BUD	44-AA332R	AA	Brusturet	RO	2	TruSeq3-PE-2.fa	27.3697	15.92	15147670	37026312	0.4091	1928078	0.0521	3280641	0.0886	0	0	9542641	0.2577	30.33	SRR23282189
BUD_05da	BUD	45-AA332Y	AA	Brusturet	RO	2	TruSeq3-PE-2.fa	53.8665	31.59	31749037	77773423	0.4082	5464153	0.0703	6979885	0.0897	0	0	18252917	0.2347	51.34	SRR23282178
BUD_06da	BUD	46-AA332AC	AA	Brusturet	RO	2	TruSeq3-PE-2.fa	27.6956	7.81	13721565	36419235	0.3768	1882972	0.0517	3025596	0.0831	0	0	8342829	0.2291	26.49	SRR23282028
BUD_07da	BUD	47-AA332AD	AA	Brusturet	RO	2	TruSeq3-PE-2.fa	30.4045	8.13	16297258	41646407	0.3913	2431605	0.0584	3672385	0.0882	0	0	9648094	0.2317	30.09	SRR23282017
BUD_08da	BUD	48-AA332W	AA	Brusturet	RO	2	TruSeq3-PE-2.fa	81.9244	14.69	47175242	119054039	0.3963	7843818	0.0659	10078209	0.0847	0	0	27708382	0.2327	79.5	SRR23282006
BUR_01ta	BUR	Burb_004_a09	AA	Burbach	D	4	TruSeq3-PE-2.fa	17.2265	13.83	9797432	25783998	0.38	728591	0.0283	2210938	0.0857	0	0	6649055	0.2579	13.64	#N/A
BUT_01ta	DRA	33-AA332AF	AA	Brusturet	RO	4	TruSeq3-PE-2.fa	39.8987	13.17	25645288	59987667	0.4275	4304105	0.0717	6462998	0.1077	0	0	14173406	0.2363	43.85	SRR23281995
BUT_02ta	DRA	34-AA332AI	AA	Brusturet	RO	4	TruSeq3-PE-2.fa	28.0327	22.02	16531112	40049292	0.4128	2827361	0.0706	3845257	0.096	0	0	9352408	0.2335	26.31	SRR23281984
BUT_03ta	DRA	35-AA332AO	AA	Brusturet	RO	4	TruSeq3-PE-2.fa	30.3089	11.27	17839814	42849108	0.4163	2835046	0.0662	4107220	0.0959	0	0	10387970	0.2424	28.15	SRR23282167
BUT_04ta	DRA	36-AA332AQ	AA	Brusturet	RO	4	TruSeq3-PE-2.fa	29.5251	21.5	19062373	42116592	0.4526	2704587	0.0642	4828781	0.1147	0	0	11096813	0.2635	31.49	SRR23282156
BUT_05ta	DRA	37-AA332AT	AA	Brusturet	RO	4	TruSeq3-PE-2.fa	49.2987	13.49	32862232	74102640	0.4435	5381643	0.0726	7269624	0.0981	0	0	19505820	0.2632	57.66	SRR23282144
BUT_06ta	DRA	38-AA332BR	AA	Brusturet	RO	4	TruSeq3-PE-2.fa	34.1524	26.6	21269464	49031736	0.4338	3477918	0.0709	5354210	0.1092	0	0	11882387	0.2423	35.08	SRR23282133
BUT_07ta	DRA	39-AA332BU	AA	Brusturet	RO	4	TruSeq3-PE-2.fa	29.2515	11.26	17969668	42727692	0.4206	2894279	0.0677	4104536	0.0961	0	0	10463575	0.2449	29.81	SRR23282122
BUT_08ta	DRA	40-AA332BZ	AA	Brusturet	RO	4	TruSeq3-PE-2.fa	27.4749	9.98	16281952	38753708	0.4201	2580032	0.0666	3446691	0.0889	0	0	9821859	0.2534	24.55	SRR23282085
BZD_01tl	BZD	AL79-14	AL	Bezdez	CZ	4	TruSeq3-PE-2.fa	29.6661	17.64	19476185	44448548	0.4382	4600773	0.1035	3299681	0.0742	0	0	11139040	0.2506	NA	SRR23282005
BZD_02tl	BZD	AL79-15	AL	Bezdez	CZ	4	TruSeq3-PE-2.fa	29.1031	23.15	22232661	46348877	0.4797	5043285	0.1088	3516891	0.0759	0	0	13287572	0.2867	NA	SRR23282004
BZD_03tl	BZD	AL79-16	AL	Bezdez	CZ	4	TruSeq3-PE-2.fa	39.277	11.79	32441258	65864042	0.4925	8782852	0.1333	4853226	0.0737	0	0	18220958	0.2766	NA	SRR23282003
BZD_04tl	BZD	AL79-18	AL	Bezdez	CZ	4	TruSeq3-PE-2.fa	46.5641	13.33	36336031	77256962	0.4703	10264485	0.1329	6073890	0.0786	0	0	19257021	0.2493	NA	SRR23282002
BZD_05tl	BZD	AL79-19	AL	Bezdez	CZ	4	TruSeq3-PE-2.fa	49.5037	17.07	38659796	82581076	0.4681	11052728	0.1338	5658439	0.0685	0	0	21147337	0.2561	NA	SRR23282001
BZD_06tl	BZD	AL79-20	AL	Bezdez	CZ	4	TruSeq3-PE-2.fa	50.9748	23.58	43061664	88428154	0.487	12908520	0.146	6503782	0.0735	0	0	22819004	0.2581	NA	SRR23282000
BZD_07tl	BZD	AL79-21	AL	Bezdez	CZ	4	TruSeq3-PE-2.fa	41.8177	33.18	34623935	70671628	0.4899	9496471	0.1344	5280159	0.0747	0	0	19220533	0.272	NA	SRR23281999
BZD_08tl	BZD	AL79-25	AL	Bezdez	CZ	4	TruSeq3-PE-2.fa	35.2635	25.68	25730582	56509982	0.4553	6295390	0.1114	4026190	0.0712	0	0	14872590	0.2632	NA	SRR23281998
CAR_01ta	CAR	1-AA075aa	AA	Carlibaba	RO	4	TruSeq3-PE-2.fa	53.2096	104.95	40902130	86990605	0.4702	10108350	0.1162	8199723	0.0943	0	0	21649660	0.2489	63.37	SRR10549938
CAR_02ta	CAR	2-AA075ab	AA	Carlibaba	RO	4	TruSeq3-PE-2.fa	61.2398	16.43	38605087	92838549	0.4158	6695664	0.0721	8007408	0.0863	0	0	22960160	0.2473	80.86	SRR10549937
CAR_03ta	CAR	3-AA075ag	AA	Carlibaba	RO	4	TruSeq3-PE-2.fa	28.328	10.12	17218895	41152010	0.4184	2617942	0.0636	3680268	0.0894	0	0	10470224	0.2544	27.85	SRR10549936
CAR_04ta	CAR	4-AA075as	AA	Carlibaba	RO	4	TruSeq3-PE-2.fa	39.4384	30.73	24810024	59965691	0.4137	4485458	0.0748	5151418	0.0859	0	0	14476913	0.2414	40.01	SRR10549935
CAR_05ta	CAR	5-AA075ao	AA	Carlibaba	RO	4	TruSeq3-PE-2.fa	40.346	28.15	28367847	63144013	0.4493	6671924	0.1057	6003324	0.0951	0	0	14978032	0.2372	44.45	SRR10549934
CAR_06ta	CAR	6-AA075aq	AA	Carlibaba	RO	4	TruSeq3-PE-2.fa	33.9239	24.52	21676699	50634795	0.4281	3445830	0.0681	4206758	0.0831	0	0	13529314	0.2672	32.26	SRR10549933
CAR_07ta	CAR	7-AA075ar	AA	Carlibaba	RO	4	TruSeq3-PE-2.fa	35.5598	11.67	22827585	52854528	0.4319	3801055	0.0719	4579686	0.0866	0	0	13914495	0.2633	38.71	SRR10549932
CAR_08ta	CAR	8-AA075at	AA	Carlibaba	RO	4	TruSeq3-PE-2.fa	50.7706	13.85	33588850	77623661	0.4327	5999756	0.0773	6640626	0.0855	0	0	20179329	0.26	57.56	SRR10549930
CEB_01dc	CEB	SRR2040775	AN	CEBENNENSIS	F	2	adapters300.fasta	21.9062	4.93	15437250	35321410	0.4371	917056	0.026	1544655	0.0437	0	0	12901897	0.3653	NA	SRR2040775
CEB_02dc	CEB	SRR2040776	AN	CEBENNENSIS	F	2	adapters300.fasta	24.4905	5.33	19279381	42668831	0.4518	1306396	0.0306	3847684	0.0902	0	0	13997706	0.3281	NA	SRR2040776
CEB_03dc	CEB	SRR2040777	AN	CEBENNENSIS	F	2	adapters300.fasta	19.3074	4.81	22563186	46643723	0.4837	3132233	0.0672	3741678	0.0802	0	0	15547985	0.3333	NA	SRR2040777
CHO_01ta	CHO	CHO_001_h	AA	Chokier	B	4	adapters300.fasta	12.645	5.39	8851575	19607616	0.4514	684309	0.0349	1982330	0.1011	0	0	6054218	0.3088	9.02	SRR7637310
CHO_02ta	CHO	CHO_001_c	AA	Chokier	B	4	adapters300.fasta	16.9829	7.03	13228571	28530887	0.4637	1183674	0.0415	2883965	0.1011	0	0	8966874	0.3143	13.85	SRR7637315
CHO_03ta	CHO	CHO_001_b	AA	Chokier	B	4	adapters300.fasta	7.40044	4.35	5333477	11254422	0.4739	364945	0.0324	1219267	0.1083	0	0	3672738	0.3263	5.31	SRR7637316
CHO_04ta	CHO	CHO_001_f	AA	Chokier	B	4	adapters300.fasta	13.9507	8.89	10627420	22878403	0.4645	877690	0.0384	2396987	0.1048	0	0	7196200	0.3145	10.37	SRR7637312
CHO_05ta	CHO	CHO_001_d	AA	Chokier	B	4	adapters300.fasta	11.4746	4.88	9860238	19288356	0.5112	759595	0.0394	2020741	0.1048	0	0	6961244	0.3609	8.01	SRR7637314
CHO_06ta	CHO	CHO_001_a	AA	Chokier	B	4	adapters300.fasta	9.7437	6.53	6493182	14846644	0.4374	503175	0.0339	1589994	0.1071	0	0	4293923	0.2892	7.6	SRR7637363
CHO_07ta	CHO	CHO_001_g	AA	Chokier	B	4	adapters300.fasta	9.21317	4.21	6580407	14454084	0.4553	468751	0.0324	1640153	0.1135	0	0	4368396	0.3022	7.2	SRR7637311
CHO_08ta	CHO	CHO_001_e	AA	Chokier	B	4	adapters300.fasta	11.853	4.79	8122505	18161539	0.4472	630113	0.0347	1724071	0.0949	0	0	5645540	0.3109	8.21	SRR7637313
CLJ_01da	CLJ	AC11ba	AC	Ljubicko Brdo	HR	2	NexteraPE-PE.fa	33.0324	9.06	21853081	49867668	0.4382	5354744	0.1074	3761451	0.0754	0	0	12134478	0.2433	NA	SRR23282171
CLJ_02da	CLJ	AC11bb	AC	Ljubicko Brdo	HR	2	NexteraPE-PE.fa	28.5446	8.27	20822016	45362006	0.459	5063165	0.1116	3789120	0.0835	0	0	11414149	0.2516	NA	SRR23282170
CLJ_03da	CLJ	AC11bd	AC	Ljubicko Brdo	HR	2	NexteraPE-PE.fa	41.0977	10.04	27356485	62676914	0.4365	7706606	0.123	4279763	0.0683	0	0	14590110	0.2328	NA	SRR23282169
CLJ_04da	CLJ	AC11be	AC	Ljubicko Brdo	HR	2	NexteraPE-PE.fa	31.3864	8.35	22512189	49718789	0.4528	5856994	0.1178	3859383	0.0776	0	0	12215551	0.2457	NA	SRR23282168
CLJ_05da	CLJ	AC11bh	AC	Ljubicko Brdo	HR	2	NexteraPE-PE.fa	34.903	9.17	26377819	56623946	0.4658	7207554	0.1273	4537815	0.0801	0	0	13923086	0.2459	NA	SRR23282166
CLJ_06da	CLJ	AC11bi	AC	Ljubicko Brdo	HR	2	NexteraPE-PE.fa	27.1364	7.79	18412702	42066496	0.4377	4947123	0.1176	3073022	0.0731	0	0	9879775	0.2349	NA	SRR23282165
CLJ_07da	CLJ	AC11bl	AC	Ljubicko Brdo	HR	2	NexteraPE-PE.fa	32.6348	10.71	27434630	59674680	0.4597	7849886	0.1315	4638527	0.0777	0	0	14210736	0.2381	NA	SRR23282164
CRO_03dc	CRO	CRO_002_b	AC	CROATICA	HR	2	adapters300.fasta	5.17289	2.75	4580518	9595180	0.4774	317047	0.033	931831	0.0971	0	0	3266591	0.3404	NA	SRR7637318
CRO_04dc	CRO	CRO_001_bb	AC	CROATICA	HR	2	adapters300.fasta	7.21513	3.31	6771393	13993318	0.4839	509491	0.0364	1283367	0.0917	0	0	4891753	0.3496	NA	SRR7637309
CRO_05dc	CRO	SRR2040778	AC	Ljubicko Brdo	HR	2	adapters300.fasta	23.0692	10.79	7255849	35873527	0.2023	435305	0.0121	1341833	0.0374	0	0	5211787	0.1453	NA	SRR2040778
CRO_06dc	CRO	SRR2040779	AC	Zavizan	HR	2	adapters300.fasta	25.4488	10.81	20558001	44343332	0.4636	2301691	0.0519	3635782	0.082	0	0	14498244	0.327	NA	SRR2040779
CTF_01dn	CTF	AC13b	AN	Trois Fontaines CEBENNENSIS	F	2	NexteraPE-PE.fa	47.0293	22.79	36280502	70719097	0.513	9343506	0.1321	7036595	0.0995	0	0	19158136	0.2709	NA	SRR23281988
CTF_02dn	CTF	AC13c	AN	Trois Fontaines CEBENNENSIS	F	2	NexteraPE-PE.fa	34.3968	13.15	23298280	48379217	0.4816	4849253	0.1002	4814214	0.0995	0	0	13144398	0.2717	NA	SRR23281987
CTF_03dn	CTF	AC13d	AN	Trois Fontaines CEBENNENSIS	F	2	NexteraPE-PE.fa	50.4543	5.92	33076169	70682189	0.468	8103523	0.1146	6096991	0.0863	0	0	18102154	0.2561	NA	SRR23281986
CTF_05dn	CTF	AC13g	AN	Trois Fontaines CEBENNENSIS	F	2	NexteraPE-PE.fa	29.4078	14.86	29257277	49079768	0.5961	8443631	0.172	5486983	0.1118	0	0	14852930	0.3026	NA	SRR23281983
CTF_06dn	CTF	AC13i	AN	Trois Fontaines CEBENNENSIS	F	2	NexteraPE-PE.fa	34.0822	16.87	23579482	47959291	0.4917	4868870	0.1015	4717249	0.0984	0	0	13514700	0.2818	NA	SRR23281982
CTF_07dn	CTF	AC13k	AN	Trois Fontaines CEBENNENSIS	F	2	NexteraPE-PE.fa	36.7545	17.89	28994567	54712620	0.5299	6888172	0.1259	5571599	0.1018	0	0	15983438	0.2921	NA	SRR23281981
CTF_08dn	CTF	AC13m	AN	Trois Fontaines CEBENNENSIS	F	2	NexteraPE-PE.fa	33.5815	6.88	24195183	47994881	0.5041	5175736	0.1078	4973334	0.1036	0	0	13540767	0.2821	NA	SRR23281980
CTF_09dn	CTF	AC13o	AN	Trois Fontaines CEBENNENSIS	F	2	NexteraPE-PE.fa	28.3781	6.11	27133596	46543573	0.583	8168196	0.1755	5131469	0.1103	0	0	13360180	0.287	NA	SRR23282173
CTF_10dn	CTF	AC13q	AN	Trois Fontaines CEBENNENSIS	F	2	NexteraPE-PE.fa	42.2945	7.98	29093022	59201625	0.4914	6869933	0.116	5170127	0.0873	0	0	16444263	0.2778	NA	SRR23282172
DON_01da	HMC	SRR3111437	AA	Donovaly	SK	2	adapters300.fasta	30.2853	7.3	18076267	52720275	0.3429	1837068	0.0348	1327000	0.0252	0	0	14731485	0.2794	25.4	SRR3111437
DRA_01ta	DRA	DRA_001_h	AA	Dambovicioara	RO	4	adapters300.fasta	14.5929	6.91	8109759	21485912	0.3774	431478	0.0201	2154595	0.1003	0	0	5355447	0.2493	13.13	SRR7637350
DRA_02ta	DRA	DRA_001_i	AA	Dambovicioara	RO	4	adapters300.fasta	14.0502	6.22	7539203	19909512	0.3787	359723	0.0181	1830021	0.0919	0	0	5202109	0.2613	10.75	SRR7637347
DRA_03ta	DRA	DRA_001_b	AA	Dambovicioara	RO	4	adapters300.fasta	12.4034	5.78	6540849	17330839	0.3774	272476	0.0157	1664501	0.096	0	0	4473802	0.2581	9.11	SRR7637343
DRA_04ta	DRA	DRA_001_c	AA	Dambovicioara	RO	4	adapters300.fasta	12.2193	30.89	6610681	17552882	0.3766	285780	0.0163	1771831	0.1009	0	0	4413540	0.2514	10.18	SRR7637344
DRA_05ta	DRA	DRA_001_l	AA	Dambovicioara	RO	4	adapters300.fasta	9.98715	7.6	4943743	13860715	0.3567	185782	0.0134	1394603	0.1006	0	0	3252309	0.2346	8.32	SRR7637351
DRA_06ta	DRA	DRA_001_o	AA	Dambovicioara	RO	4	adapters300.fasta	16.4078	13.51	8372184	23630139	0.3543	393606	0.0167	2292385	0.097	0	0	5497158	0.2326	14.01	SRR7637352
DRA_07ta	DRA	DRA_001_e	AA	Dambovicioara	RO	4	adapters300.fasta	11.9209	5.95	6212055	16885613	0.3679	274589	0.0163	1581354	0.0937	0	0	4227395	0.2504	9.84	SRR7637349
DRA_08ta	DRA	DRA_001_j	AA	Dambovicioara	RO	4	adapters300.fasta	15.3803	7.51	8225134	22169085	0.371	388155	0.0175	2086142	0.0941	0	0	5580864	0.2517	12.69	SRR7637391
DRG_01dh	DRG	17-AH136A	AH	Valea Draganului	RO	2	adapters300.fasta	28.2339	7.51	18027395	40091331	0.4497	2646311	0.066	5257385	0.1311	0	0	9662568	0.241	20.85	SRR10550003
DRG_02dh	DRG	18-AH136B	AH	Valea Draganului	RO	2	adapters300.fasta	35.6623	8.54	23524842	51520943	0.4566	3314241	0.0643	7190754	0.1396	0	0	12445489	0.2416	25.97	SRR10550002
DRG_03dh	DRG	19-AH136F	AH	Valea Draganului	RO	2	adapters300.fasta	46.5143	9.47	31351120	67558222	0.4641	4442662	0.0658	8884891	0.1315	0	0	17381128	0.2573	39.81	SRR10550001
DRG_04dh	DRG	20-AH136I	AH	Valea Draganului	RO	2	adapters300.fasta	45.9506	20.32	30083173	66133167	0.4549	3994830	0.0604	8683338	0.1313	0	0	16740919	0.2531	33.82	SRR10550000
DRG_05dh	DRG	21-AH136L	AH	Valea Draganului	RO	2	adapters300.fasta	60.5133	10.37	41950733	90694696	0.4625	7157115	0.0789	10626911	0.1172	0	0	23241534	0.2563	42.97	SRR10549999
DRG_06dh	DRG	22-AH136N	AH	Valea Draganului	RO	2	adapters300.fasta	36.4303	8.46	24783851	51660773	0.4797	2813474	0.0545	7780044	0.1506	0	0	13761436	0.2664	33.29	SRR10549998
DRG_07dh	DRG	23-AH136O	AH	Valea Draganului	RO	2	adapters300.fasta	28.8659	7.39	18056880	40134031	0.4499	2480499	0.0618	4908103	0.1223	0	0	10260993	0.2557	21.51	SRR10549997
DRG_08dh	DRG	24-AH136P	AH	Valea Draganului	RO	2	adapters300.fasta	33.3891	8.36	21537205	47828784	0.4503	2887473	0.0604	6635178	0.1387	0	0	11451838	0.2394	25.34	SRR10549995
FOJ_01da	FOJ	FOJ_001_e	AA	Fojnica	BiH	2	adapters300.fasta	16.3971	6.83	8500687	23650948	0.3594	461350	0.0195	2166771	0.0916	0	0	5674193	0.2399	15.32	SRR7637301
FOJ_02da	FOJ	FOJ_001_c	AA	Fojnica	BiH	2	adapters300.fasta	15.6913	10.34	7985978	21655906	0.3688	425246	0.0196	1871883	0.0864	0	0	5515022	0.2547	13.07	SRR7637299
FOJ_03da	FOJ	FOJ_001_d	AA	Fojnica	BiH	2	adapters300.fasta	15.5654	5.95	7505543	21680564	0.3462	394298	0.0182	2038228	0.094	0	0	4880633	0.2251	14.01	SRR7637302
FOJ_04da	FOJ	FOJ_001_g	AA	Fojnica	BiH	2	adapters300.fasta	17.9062	6.86	8489495	24870129	0.3414	453936	0.0183	2322577	0.0934	0	0	5494195	0.2209	15.87	SRR7637303
FOJ_05da	FOJ	FOJ_001_n	AA	Fojnica	BiH	2	adapters300.fasta	11.426	4.99	5621299	15164647	0.3707	246144	0.0162	1255345	0.0828	0	0	3997307	0.2636	8.96	SRR7637305
FOJ_06da	FOJ	FOJ_001_f	AA	Fojnica	BiH	2	adapters300.fasta	19.7618	6.29	9680234	27382738	0.3535	539804	0.0197	2294965	0.0838	0	0	6622500	0.2418	17.25	SRR7637304
FOJ_07da	FOJ	FOJ_001_h	AA	Fojnica	BiH	2	adapters300.fasta	20.4717	6.46	10553437	28935379	0.3647	611151	0.0211	2592211	0.0896	0	0	7113469	0.2458	17.61	SRR7637306
FOJ_08da	FOJ	FOJ_001_b	AA	Fojnica	BiH	2	adapters300.fasta	15.6904	6.15	7699865	21872273	0.352	434986	0.0199	1961496	0.0897	0	0	5112178	0.2337	14.24	SRR7637300
FRE_01tl	FOA	FRE02	AL	Eastern Austrian Forealps	AT	4	TruSeq3-PE-2.fa	22.9251	16.92	13892742	36326261	0.3824	1479811	0.0407	3261458	0.0898	0	0	8887904	0.2447	NA	ERR3514856
FRE_02tl	FOA	FRE08	AL	Eastern Austrian Forealps	AT	4	TruSeq3-PE-2.fa	24.3169	16.19	14852510	38667799	0.3841	1490482	0.0385	3585709	0.0927	0	0	9501232	0.2457	NA	ERR3514857
FUG_01ta	FUG	Sample_17_47	AA	Fuglau	AT	4	TruSeq3-PE-2.fa	25.2746	16.95	16456832	35395187	0.4649	3164589	0.0894	3941880	0.1114	0	0	8972903	0.2535	20.02	SRR12778276
FUG_02ta	FUG	Sample_18_51	AA	Fuglau	AT	4	TruSeq3-PE-2.fa	19.9111	14.22	12784999	27458071	0.4656	2291440	0.0835	3308475	0.1205	0	0	6894120	0.2511	15.75	SRR12778275
FUG_03ta	FUG	Sample_19_55	AA	Fuglau	AT	4	TruSeq3-PE-2.fa	20.6231	13.88	12987822	27958872	0.4645	2435394	0.0871	3054101	0.1092	0	0	7216357	0.2581	15.23	SRR12778342
FUG_04ta	FUG	Sample_20_59	AA	Fuglau	AT	4	TruSeq3-PE-2.fa	22.3994	15.38	14810397	31212738	0.4745	2850438	0.0913	3516910	0.1127	0	0	8127445	0.2604	16.68	SRR12778341
FUG_05ta	FUG	Sample_21_63	AA	Fuglau	AT	4	TruSeq3-PE-2.fa	23.011	16.02	14909986	32170551	0.4635	2894843	0.09	3616264	0.1124	0	0	8063654	0.2507	18.01	SRR12778340
FUG_06ta	FUG	Sample_22_67	AA	Fuglau	AT	4	TruSeq3-PE-2.fa	24.6027	16.22	16393386	34501573	0.4751	3213955	0.0932	3872968	0.1123	0	0	8957309	0.2596	18.26	SRR12778339
FUG_07ta	FUG	Sample_23_68	AA	Fuglau	AT	4	TruSeq3-PE-2.fa	22.696	17.17	14569254	31544832	0.4619	2698828	0.0856	3641455	0.1154	0	0	7896478	0.2503	18.35	SRR12778338
FUG_08ta	FUG	Sample_24_69	AA	Fuglau	AT	4	TruSeq3-PE-2.fa	21.4204	14.31	14339008	29423319	0.4873	2821997	0.0959	3007638	0.1022	0	0	8237989	0.28	14.56	SRR12778337
GEM_01dh	GEM	SRR2040781	AH	HALLERI GEMMIFERA	JP	2	adapters300.fasta	14.3211	6.16	9747605	23465379	0.4154	375267	0.016	1564633	0.0667	0	0	7750960	0.3303	11.11	SRR2040781
GEM_02dh	GEM	SRR2040810	AH	HALLERI GEMMIFERA	JP	2	adapters300.fasta	22.3027	4.7	17885701	38307051	0.4669	987054	0.0258	3152170	0.0823	0	0	13651637	0.3564	14.44	SRR2040810
GOR_01da	GOR	GOR_001_e	AA	Gornjak	SRB	2	adapters300.fasta	16.5579	9.21	8188251	22267753	0.3677	490445	0.022	1649212	0.0741	0	0	5877419	0.2639	12.16	SRR7637559
GOR_02da	GOR	GOR_001_c	AA	Gornjak	SRB	2	adapters300.fasta	19.7433	32.57	9072488	26425736	0.3433	516763	0.0196	1980022	0.0749	0	0	6366754	0.2409	15.46	SRR7637558
GOR_03da	GOR	GOR_001_f	AA	Gornjak	SRB	2	adapters300.fasta	20.937	6.81	9644303	28571901	0.3375	553943	0.0194	2367633	0.0829	0	0	6493452	0.2273	19.31	SRR7637525
GOR_04da	GOR	GOR_001_t	AA	Gornjak	SRB	2	adapters300.fasta	14.1994	5.48	6810506	19365155	0.3517	384046	0.0198	1527075	0.0789	0	0	4745158	0.245	11.57	SRR7637555
GOR_05da	GOR	GOR_001_p	AA	Gornjak	SRB	2	adapters300.fasta	16.9473	6.04	8519809	23328952	0.3652	513989	0.022	1862251	0.0798	0	0	5958667	0.2554	14.1	SRR7637526
GOR_06da	GOR	GOR_001_b	AA	Gornjak	SRB	2	adapters300.fasta	16.2177	5.49	7456343	21697222	0.3437	388544	0.0179	1801641	0.083	0	0	5094677	0.2348	14.53	SRR7637307
GOR_07da	GOR	GOR_001_a	AA	Gornjak	SRB	2	adapters300.fasta	19.5903	10.94	9647881	26680234	0.3616	560662	0.021	2108469	0.079	0	0	6774743	0.2539	15.29	SRR7637308
GOR_08da	GOR	GOR_001_q	AA	Gornjak	SRB	2	adapters300.fasta	16.9199	5.7	8360545	23158923	0.361	493724	0.0213	1930878	0.0834	0	0	5751679	0.2484	13.92	SRR7637514
GUL_01ta	GUL	GUL_001_1	AA	Gulsen	AT	4	adapters300.fasta	18.0329	15.93	7782446	23126345	0.3365	984550	0.0426	883676	0.0382	0	0	5671933	0.2453	20.46	SRR7637556
GUL_02ta	GUL	GUL_002_1	AA	Gulsen	AT	4	adapters300.fasta	21.3367	15.54	9565232	26188973	0.3652	861952	0.0329	1194141	0.0456	0	0	7280347	0.278	23.5	SRR7637557
GUL_03ta	GUL	GUL_003_1	AA	Gulsen	AT	4	adapters300.fasta	7.0456	4.94	4290589	10440179	0.411	741123	0.071	128935	0.0123	0	0	3365851	0.3224	7.89	SRR7637562
GUL_04ta	GUL	GUL_004_1	AA	Gulsen	AT	4	adapters300.fasta	10.8891	5.37	5819269	14429205	0.4033	839575	0.0582	444241	0.0308	0	0	4432237	0.3072	11.51	SRR7637563
GUL_05ta	GUL	GUL_005_1	AA	Gulsen	AT	4	adapters300.fasta	29.7226	21.04	13135530	38776224	0.3388	1654266	0.0427	1855182	0.0478	0	0	9198083	0.2372	33.24	SRR7637520
GUL_06ta	GUL	GUL_006_1	AA	Gulsen	AT	4	adapters300.fasta	17.9701	40.06	9970772	25629085	0.389	1678780	0.0655	1148188	0.0448	0	0	6902844	0.2693	20.06	SRR7637519
GUL_07ta	GUL	GUL_007_1	AA	Gulsen	AT	4	adapters300.fasta	20.5518	16	9300025	26816350	0.3468	1173588	0.0438	1283014	0.0478	0	0	6547208	0.2441	20.78	SRR7637518
GUL_08ta	GUL	GUL_008_1	AA	Gulsen	AT	4	adapters300.fasta	17.5769	14.53	7726263	22332787	0.346	735981	0.033	1128148	0.0505	0	0	5592717	0.2504	15.65	SRR7637517
GUL_09ta	GUL	GUL_009_1	AA	Gulsen	AT	4	adapters300.fasta	14.1548	11.15	6748009	18591262	0.363	959207	0.0516	671873	0.0361	0	0	4928897	0.2651	15.06	SRR7637524
GUL_10ta	GUL	GUL_010_1	AA	Gulsen	AT	4	adapters300.fasta	20.4849	15.44	8882424	25853596	0.3436	696660	0.0269	1790122	0.0692	0	0	6086798	0.2354	20.59	SRR7637523
GUL_11ta	GUL	Sample_33_93	AA	Gulsen	AT	4	TruSeq3-PE-2.fa	26.7334	19.14	17784196	38131322	0.4664	3118633	0.0818	4730317	0.1241	0	0	9522412	0.2497	21.83	SRR12778336
GUL_12ta	GUL	Sample_34_97	AA	Gulsen	AT	4	TruSeq3-PE-2.fa	23.8008	17.42	14746732	32836177	0.4491	2690799	0.0819	3719232	0.1133	0	0	7980953	0.2431	19.96	SRR12778335
GUL_13ta	GUL	Sample_35_101	AA	Gulsen	AT	4	TruSeq3-PE-2.fa	21.0411	13.14	13460137	28193612	0.4774	2499930	0.0887	2737621	0.0971	0	0	7967099	0.2826	14.02	SRR12778334
GUL_14ta	GUL	Sample_36_105	AA	Gulsen	AT	4	TruSeq3-PE-2.fa	24.8117	16.91	15751046	34285925	0.4594	2957756	0.0863	3748981	0.1093	0	0	8691192	0.2535	19.7	SRR12778333
GUL_15ta	GUL	Sample_37_109	AA	Gulsen	AT	4	TruSeq3-PE-2.fa	22.7356	15.16	14599662	31073714	0.4698	2599306	0.0836	3509705	0.1129	0	0	8178844	0.2632	16.55	SRR12778331
GUL_16ta	GUL	Sample_38_113	AA	Gulsen	AT	4	TruSeq3-PE-2.fa	24.6467	16.72	16015349	34088088	0.4698	2869887	0.0842	3897207	0.1143	0	0	8902992	0.2612	18.84	SRR12778330
GUL_17ta	GUL	Sample_39_114	AA	Gulsen	AT	4	TruSeq3-PE-2.fa	6.05261	3.01	3668637	7186137	0.5105	451967	0.0629	1400609	0.1949	0	0	1717674	0.239	2.86	SRR12778329
GUL_18ta	GUL	Sample_40_115	AA	Gulsen	AT	4	TruSeq3-PE-2.fa	22.089	13.52	13995744	29963663	0.4671	2597665	0.0867	3190767	0.1065	0	0	7912728	0.2641	16.45	SRR12778328
GUL_19ta	GUL	AA149k	AA	Gulsen	AT	4	TruSeq3-PE-2.fa	32.2233	23.56	22186212	49368875	0.4494	4870055	0.0986	2694916	0.0546	0	0	14103095	0.2857	33.05	SRR12778327
GUN_01dh	GUN	AH13-AA	AH	Gundersdorf	AT	2	adapters300.fasta	99.1356	15.57	83081375	164787555	0.5042	20682567	0.1255	17710587	0.1075	0	0	42956870	0.2607	73.75	SRR10549912
GUN_02dh	GUN	AH13-AB	AH	Gundersdorf	AT	2	adapters300.fasta	85.6604	13.49	74118356	143454606	0.5167	19663553	0.1371	14896236	0.1038	0	0	38118077	0.2657	60.17	#N/A
GUN_03dh	GUN	AH13-AC	AH	Gundersdorf	AT	2	adapters300.fasta	80.1079	36.29	67391754	131039592	0.5143	19066135	0.1455	14402768	0.1099	0	0	32467613	0.2478	60.49	#N/A
GUN_04dh	GUN	AH13-AD	AH	Gundersdorf	AT	2	adapters300.fasta	106.478	16.54	101250415	190854333	0.5305	28636267	0.15	20156777	0.1056	0	0	50448114	0.2643	79.75	SRR10549911
GUN_05dh	GUN	AH13-AE	AH	Gundersdorf	AT	2	adapters300.fasta	84.387	13.89	71918215	140078700	0.5134	19321311	0.1379	15652576	0.1117	0	0	35406376	0.2528	62.87	#N/A
GUN_06dh	GUN	AH13-AF	AH	Gundersdorf	AT	2	adapters300.fasta	78.1858	45.25	65484941	130073017	0.5034	16255491	0.125	14016200	0.1078	0	0	33818432	0.26	59.16	#N/A
GUN_07dh	GUN	AH13-AG	AH	Gundersdorf	AT	2	adapters300.fasta	82.7662	13.39	77592463	143987709	0.5389	23317422	0.1619	15324259	0.1064	0	0	37406980	0.2598	59.56	#N/A
GUN_08dh	GUN	AH13-AH	AH	Gundersdorf	AT	2	adapters300.fasta	82.2319	109.91	76280032	142527586	0.5352	21714665	0.1524	14563742	0.1022	0	0	38554834	0.2705	59.45	#N/A
GUN_09dh	GUN	AH13-AI	AH	Gundersdorf	AT	2	adapters300.fasta	91.64	16.46	89308878	166053796	0.5378	26219569	0.1579	17303387	0.1042	0	0	44059235	0.2653	67.22	SRR10549910
GUN_10dh	GUN	AH13-AK	AH	Gundersdorf	AT	2	adapters300.fasta	80.2718	107.33	71489641	136055477	0.5254	21888521	0.1609	15193532	0.1117	0	0	32856410	0.2415	60.5	#N/A
GUN_11dh	GUN	AH13-AL	AH	Gundersdorf	AT	2	adapters300.fasta	100.577	16.06	104943072	188881629	0.5556	34331936	0.1818	19189399	0.1016	0	0	49430010	0.2617	74.55	SRR10549908
GUN_12dh	GUN	AH13-AM	AH	Gundersdorf	AT	2	adapters300.fasta	88.8044	14.37	87577102	161876429	0.541	26009339	0.1607	16615929	0.1026	0	0	43308560	0.2675	64.25	#N/A
GUN_13dh	GUN	AH13-AN	AH	Gundersdorf	AT	2	adapters300.fasta	86.9453	15.17	78790741	150555032	0.5233	22938225	0.1524	16647595	0.1106	0	0	37554662	0.2494	64.26	#N/A
GUN_14dh	GUN	AH13-AO	AH	Gundersdorf	AT	2	adapters300.fasta	66.6769	12.13	57546456	111580475	0.5157	16464851	0.1476	12007679	0.1076	0	0	27844104	0.2495	50.22	#N/A
GUN_15dh	GUN	AH13-AP	AH	Gundersdorf	AT	2	adapters300.fasta	121.933	56.27	118057351	220628270	0.5351	37113626	0.1682	24751696	0.1122	0	0	53689236	0.2433	95.4	SRR10549907
GUN_16dh	GUN	AH13-AQ	AH	Gundersdorf	AT	2	adapters300.fasta	86.5082	14.09	83967745	155412316	0.5403	24968922	0.1607	15655725	0.1007	0	0	41730745	0.2685	62.34	#N/A
GUN_17dh	GUN	AH13-AR	AH	Gundersdorf	AT	2	adapters300.fasta	78.8406	15.26	73417777	137374579	0.5344	22584255	0.1644	15281843	0.1112	0	0	34021927	0.2477	59.61	#N/A
GUN_18dh	GUN	AH13-AS	AH	Gundersdorf	AT	2	adapters300.fasta	71.2098	11.92	64455879	120506332	0.5349	18616375	0.1545	12723851	0.1056	0	0	31853048	0.2643	49.09	#N/A
GUN_19dh	GUN	AH13-AT	AH	Gundersdorf	AT	2	adapters300.fasta	107.015	17.46	111119845	201309877	0.552	33993434	0.1689	21652887	0.1076	0	0	53326592	0.2649	80.87	SRR10549906
GUN_20dh	GUN	AH13-AU	AH	Gundersdorf	AT	2	adapters300.fasta	78.9016	34.75	73200577	138608146	0.5281	21930708	0.1582	13847107	0.0999	0	0	35998475	0.2597	56.29	#N/A
GUN_21dh	GUN	AH13-AV	AH	Gundersdorf	AT	2	adapters300.fasta	87.6214	16.31	79863600	153653456	0.5198	22926134	0.1492	15901540	0.1035	0	0	39405937	0.2565	65.92	SRR10549905
GUN_22dh	GUN	AH13-AW	AH	Gundersdorf	AT	2	adapters300.fasta	95.026	14.56	91922399	170687948	0.5385	26664294	0.1562	17370814	0.1018	0	0	46143408	0.2703	69.24	SRR10549904
GUN_23dh	GUN	AH13-AX	AH	Gundersdorf	AT	2	adapters300.fasta	76.7566	13	67861772	130004591	0.522	19164456	0.1474	13688605	0.1053	0	0	33622292	0.2586	55.53	#N/A
GYE_01tl	GYE	GYE12	AL	Gyenesdias	HU	4	TruSeq3-PE-2.fa	34.1246	16.61	21497958	55101982	0.3901	1659147	0.0301	4377490	0.0794	0	0	15105327	0.2741	NA	ERR3514858
GYE_02tl	GYE	GYE13	AL	Gyenesdias	HU	4	TruSeq3-PE-2.fa	32.9543	7.6	22277814	54194385	0.4111	2010848	0.0371	4083842	0.0754	0	0	15867752	0.2928	NA	ERR3514859
GYE_03tl	GYE	GYE15	AL	Gyenesdias	HU	4	TruSeq3-PE-2.fa	44.9423	10.19	29983731	75493529	0.3972	2977269	0.0394	6293731	0.0834	0	0	20199415	0.2676	NA	ERR3514860
GYE_04tl	GYE	AL05-11	AL	Gyenesdias	HU	4	TruSeq3-PE-2.fa	37.1844	11.66	23398704	56508082	0.4141	6225021	0.1102	4290970	0.0759	0	0	12257161	0.2169	NA	SRR23282020
GYE_05tl	GYE	AL05-14	AL	Gyenesdias	HU	4	TruSeq3-PE-2.fa	38.7191	11.19	25884938	59953454	0.4318	6310974	0.1053	3660083	0.061	0	0	15320212	0.2555	NA	SRR23282019
GYE_06tl	GYE	AL05-15	AL	Gyenesdias	HU	4	TruSeq3-PE-2.fa	34.128	9.72	20456090	50509793	0.405	4740466	0.0939	3456244	0.0684	0	0	11735909	0.2323	NA	SRR23282018
GYE_07tl	GYE	AL05-16	AL	Gyenesdias	HU	4	TruSeq3-PE-2.fa	28.681	8.24	18049217	42733596	0.4224	4243472	0.0993	3510769	0.0822	0	0	9839211	0.2302	NA	SRR23282016
GYE_08tl	GYE	AL05b	AL	Gyenesdias	HU	4	TruSeq3-PE-2.fa	38.6842	10.33	24030820	57793277	0.4158	6130013	0.1061	4008100	0.0694	0	0	13268865	0.2296	NA	SRR23282015
HAB_01tl	FOA	HAL01	AL	Eastern Austrian Forealps	AT	4	TruSeq3-PE-2.fa	29.985	22.88	19354845	49934629	0.3876	1668557	0.0334	4578303	0.0917	0	0	12744988	0.2552	NA	ERR3514861
HAB_02tl	FOA	HAL02	AL	Eastern Austrian Forealps	AT	4	TruSeq3-PE-2.fa	42.0156	24.02	28913854	71872483	0.4023	2613241	0.0364	6352676	0.0884	0	0	19443911	0.2705	NA	ERR3514862
HAB_03tl	FOA	HAL03	AL	Eastern Austrian Forealps	AT	4	TruSeq3-PE-2.fa	40.4182	11.23	26296459	68220426	0.3855	2440523	0.0358	6192018	0.0908	0	0	17166839	0.2516	NA	ERR3514863
HAL_01dh	HAL	SRR2040783	AH	HALLERI HALLERI	AT	2	adapters300.fasta	21.4792	5.82	17972792	40003959	0.4493	2159948	0.054	3520659	0.088	0	0	12163905	0.3041	9.27	SRR2040783
HAL_02dh	HAL	SRR2040782	AH	HALLERI HALLERI	D	2	adapters300.fasta	27.2736	10.72	18109289	46901652	0.3861	709330	0.0151	2639979	0.0563	0	0	14635903	0.3121	24.57	SRR2040782
HAL_03dh	HAL	SRR3107262	AH	HALLERI HALLERI	D	2	adapters300.fasta	9.23964	3.69	7843074	16618287	0.472	826205	0.0497	2126090	0.1279	0	0	4827080	0.2905	6.35	SRR3107262
HAR_01ta	HAR	HAR_005_1	AA	Hardegg	AT	4	adapters300.fasta	16.9607	6.96	10004233	25048456	0.3994	881844	0.0352	2087517	0.0833	0	0	6852550	0.2736	11.9	SRR7637522
HAR_02ta	HAR	HAR_006_1	AA	Hardegg	AT	4	adapters300.fasta	6.91607	4.49	3814631	9466047	0.403	252830	0.0267	1028681	0.1087	0	0	2460891	0.26	4.75	SRR7637521
HCA_01dh	HCA	9-AH046D	AH	Lacul Capra HALLERI	RO	2	adapters300.fasta	40.8975	8.71	24200515	57201588	0.4231	2651296	0.0464	7801057	0.1364	0	0	13111058	0.2292	32.73	SRR10549903
HCA_02dh	HCA	10-AH046F	AH	Lacul Capra HALLERI	RO	2	adapters300.fasta	30.6716	7.43	18246506	41869650	0.4358	1785332	0.0426	5442035	0.13	0	0	10620209	0.2536	26.16	SRR10549902
HCA_03dh	HCA	11-AH046G	AH	Lacul Capra HALLERI	RO	2	adapters300.fasta	51.3938	9.66	32804583	74942967	0.4377	4222092	0.0563	8496269	0.1134	0	0	19317699	0.2578	35.84	SRR10549901
HCA_04dh	HCA	12-AH046H	AH	Lacul Capra HALLERI	RO	2	adapters300.fasta	31.822	7.67	19063425	43828417	0.435	1991380	0.0454	5647839	0.1289	0	0	10997895	0.2509	26.91	SRR10549900
HCA_05dh	HCA	13-AH046I	AH	Lacul Capra HALLERI	RO	2	adapters300.fasta	34.4184	7.63	20929334	47414920	0.4414	2291088	0.0483	5435948	0.1146	0	0	12741129	0.2687	23.08	SRR10549899
HCA_06dh	HCA	14-AH046K	AH	Lacul Capra HALLERI	RO	2	adapters300.fasta	38.8498	8.52	23782917	54128490	0.4394	2475550	0.0457	7177192	0.1326	0	0	13587118	0.251	30.85	SRR10550006
HCA_07dh	HCA	15-AH046M	AH	Lacul Capra HALLERI	RO	2	adapters300.fasta	23.5286	6.97	14055379	32553847	0.4318	1858639	0.0571	4443098	0.1365	0	0	7392613	0.2271	19.41	SRR10550005
HCA_08dh	HCA	16-AH046R	AH	Lacul Capra HALLERI	RO	2	adapters300.fasta	18.3784	6.33	11136684	25431458	0.4379	1421527	0.0559	3239201	0.1274	0	0	6207629	0.2441	14.69	SRR10550004
HCA_09dh	HCA	SRR2040780	AH	HALLERI DACICA	RO	2	adapters300.fasta	21.1416	9.82	19603534	41834933	0.4686	2650897	0.0634	3831277	0.0916	0	0	12989148	0.3105	14.24	SRR2040780
HFU_01dh	HFU	DRX028827	AH	Mt. Fujiwara	JP	2	adapters300.fasta	23.8753	6	29820769	55629318	0.5361	9192119	0.1652	3056240	0.0549	0	0	17377001	0.3124	12.43	DRX028827
HFU_02dh	HFU	DRX028829	AH	Mt. Fujiwara	JP	2	adapters300.fasta	20.7785	10.02	29145841	50587190	0.5762	9874482	0.1952	2962890	0.0586	0	0	16133554	0.3189	11.64	DRX028829
HFU_03dh	HFU	DRX028831	AH	Mt. Fujiwara	JP	2	adapters300.fasta	24.7343	11.01	25381271	53547705	0.474	4652027	0.0869	4146139	0.0774	0	0	16400279	0.3063	12.5	DRX028831
HFU_04dh	HFU	DRX028833	AH	Mt. Fujiwara	JP	2	adapters300.fasta	26.7648	5.82	21527189	49336792	0.4363	1914939	0.0388	3213399	0.0651	0	0	16243641	0.3292	16.51	DRX028833
HFU_05dh	HFU	DRX028834	AH	Mt. Fujiwara	JP	2	adapters300.fasta	21.0061	5.15	16325794	37547091	0.4348	1604395	0.0427	2090836	0.0557	0	0	12506408	0.3331	10.4	DRX028834
HFU_06dh	HFU	DRX028835	AH	Mt. Fujiwara	JP	2	adapters300.fasta	25.6161	5.97	26375181	55160088	0.4782	5471637	0.0992	4212251	0.0764	0	0	16485883	0.2989	13.4	DRX028835
HFU_07dh	HFU	DRX028837	AH	Mt. Fujiwara	JP	2	adapters300.fasta	18.7885	4.88	25331542	45423689	0.5577	7240868	0.1594	2930247	0.0645	0	0	15009878	0.3304	7.75	DRX028837
HFU_08dh	HFU	DRX028839	AH	Mt. Fujiwara	JP	2	adapters300.fasta	17.2664	4.48	28034681	45353617	0.6181	10092908	0.2225	2777608	0.0612	0	0	15013142	0.331	7.93	DRX028839
HFU_09dh	HFU	DRX028841	AH	Mt. Fujiwara	JP	2	adapters300.fasta	19.3314	4.97	24907310	44979846	0.5537	7865784	0.1749	2742675	0.061	0	0	14153405	0.3147	10.1	DRX028841
HFU_10dh	HFU	DRX028843	AH	Mt. Fujiwara	JP	2	adapters300.fasta	22.1956	4.94	18720654	40331733	0.4642	2152275	0.0534	2017612	0.05	0	0	14430490	0.3578	8.33	DRX028843
HFU_11dh	HFU	DRX028844	AH	Mt. Fujiwara	JP	2	adapters300.fasta	22.2713	5.49	30665528	55867101	0.5489	9779575	0.1751	3788094	0.0678	0	0	16903341	0.3026	12.77	DRX028844
HFU_12dh	HFU	DRX028846	AH	Mt. Fujiwara	JP	2	adapters300.fasta	22.4174	5.39	27510075	51222397	0.5371	7981638	0.1558	3939873	0.0769	0	0	15376812	0.3002	10.3	DRX028846
HFU_13dh	HFU	DRX028847	AH	Mt. Fujiwara	JP	2	adapters300.fasta	22.5753	10.44	27356970	51761511	0.5285	7726221	0.1493	4187034	0.0809	0	0	15216908	0.294	10.7	DRX028847
HFU_14dh	HFU	DRX028848	AH	Mt. Fujiwara	JP	2	adapters300.fasta	18.5797	5.13	24447015	45074791	0.5424	7080084	0.1571	3459424	0.0767	0	0	13746346	0.305	7.49	DRX028848
HFU_15dh	HFU	DRX028850	AH	Mt. Fujiwara	JP	2	adapters300.fasta	24.5171	5.48	18595242	44114660	0.4215	1274943	0.0289	2883554	0.0654	0	0	14293278	0.324	15.28	DRX028850
HFU_16dh	HFU	DRX028851	AH	Mt. Fujiwara	JP	2	adapters300.fasta	22.5927	5.32	27858543	51763472	0.5382	8630357	0.1667	3373964	0.0652	0	0	15649423	0.3023	9.74	DRX028851
HFU_17dh	HFU	DRX028853	AH	Mt. Fujiwara	JP	2	adapters300.fasta	18.5621	7.21	29241727	47541036	0.6151	10405601	0.2189	3028902	0.0637	0	0	15650522	0.3292	7.41	DRX028853
HFU_18dh	HFU	DRX028855	AH	Mt. Fujiwara	JP	2	adapters300.fasta	13.0477	3.71	34970606	45871450	0.7624	16645671	0.3629	2239652	0.0488	0	0	15933429	0.3473	5.54	DRX028855
HFU_19dh	HFU	DRX028856	AH	Mt. Fujiwara	JP	2	adapters300.fasta	21.1321	4.91	15705360	36948004	0.4251	1229238	0.0333	2252109	0.061	0	0	12103467	0.3276	10.56	DRX028856
HFU_20dh	HFU	DRX028857	AH	Mt. Fujiwara	JP	2	adapters300.fasta	18.6603	4.6	14018450	32116519	0.4365	1135836	0.0354	1722161	0.0536	0	0	11060614	0.3444	7.9	DRX028857
HIB_01dh	HIB	DRX028858	AH	Mt. Ibuki	JP	2	adapters300.fasta	27.729	40.82	26178152	56393567	0.4642	4126633	0.0732	2579808	0.0457	0	0	19324688	0.3427	17.41	DRX028858
HIB_02dh	HIB	DRX028860	AH	Mt. Ibuki	JP	2	adapters300.fasta	22.9484	35.66	25587065	49440796	0.5175	5904338	0.1194	2567571	0.0519	0	0	16971466	0.3433	11.95	DRX028860
HIB_03dh	HIB	DRX028862	AH	Mt. Ibuki	JP	2	adapters300.fasta	27.5191	11.41	22857006	53939747	0.4238	2897405	0.0537	2879848	0.0534	0	0	16918571	0.3137	19.01	DRX028862
HIB_04dh	HIB	DRX028864	AH	Mt. Ibuki	JP	2	adapters300.fasta	26.4338	6.17	25563518	57779592	0.4424	5326603	0.0922	3222225	0.0558	0	0	16819244	0.2911	14.79	DRX028864
HIB_05dh	HIB	DRX028866	AH	Mt. Ibuki	JP	2	adapters300.fasta	18.9	5.19	33724672	53148605	0.6345	14066098	0.2647	3240323	0.061	0	0	16190769	0.3046	6.88	DRX028866
HIB_06dh	HIB	DRX028868	AH	Mt. Ibuki	JP	2	adapters300.fasta	23.2765	5.65	27712684	54461057	0.5089	6878582	0.1263	4343181	0.0797	0	0	16294149	0.2992	12.53	DRX028868
HIB_07dh	HIB	DRX028870	AH	Mt. Ibuki	JP	2	adapters300.fasta	24.1581	10.25	24198864	52412490	0.4617	4517935	0.0862	3475798	0.0663	0	0	16037422	0.306	15.34	DRX028870
HIB_08dh	HIB	DRX028872	AH	Mt. Ibuki	JP	2	adapters300.fasta	25.0285	5.94	27046945	56767899	0.4764	6170865	0.1087	3933056	0.0693	0	0	16737869	0.2948	12.63	DRX028872
HIB_09dh	HIB	DRX028874	AH	Mt. Ibuki	JP	2	adapters300.fasta	21.8749	5.25	20014725	45105299	0.4437	2869398	0.0636	3000270	0.0665	0	0	14002983	0.3105	11.65	DRX028874
HIB_10dh	HIB	DRX028876	AH	Mt. Ibuki	JP	2	adapters300.fasta	27.5691	5.94	25999080	58379391	0.4453	3618741	0.062	3413236	0.0585	0	0	18805719	0.3221	18.25	DRX028876
HIB_11dh	HIB	DRX028878	AH	Mt. Ibuki	JP	2	adapters300.fasta	25.2323	14.74	25766693	54425804	0.4734	5257616	0.0966	3917468	0.072	0	0	16381241	0.301	13.17	DRX028878
HIB_12dh	HIB	DRX028880	AH	Mt. Ibuki	JP	2	adapters300.fasta	21.3289	5.27	30216789	53970791	0.5599	10099029	0.1871	4314781	0.0799	0	0	15577398	0.2886	9.28	DRX028880
HIB_13dh	HIB	DRX028882	AH	Mt. Ibuki	JP	2	adapters300.fasta	23.2388	9.31	27183076	53253474	0.5104	6908302	0.1297	3322369	0.0624	0	0	16785354	0.3152	13.51	DRX028882
HIB_14dh	HIB	DRX028884	AH	Mt. Ibuki	JP	2	adapters300.fasta	24.9217	5.75	27861211	56079499	0.4968	6476352	0.1155	4495495	0.0802	0	0	16683111	0.2975	12.68	DRX028884
HIB_15dh	HIB	DRX028886	AH	Mt. Ibuki	JP	2	adapters300.fasta	22.6493	6.07	27353975	52355717	0.5225	7659178	0.1463	4466088	0.0853	0	0	14998878	0.2865	11.16	DRX028886
HIB_16dh	HIB	DRX028888	AH	Mt. Ibuki	JP	2	adapters300.fasta	25.6492	13.72	22537561	50888300	0.4429	3142667	0.0618	2671022	0.0525	0	0	16576923	0.3258	16.64	DRX028888
HIB_17dh	HIB	DRX028890	AH	Mt. Ibuki	JP	2	adapters300.fasta	25.0274	5.79	23058014	51825924	0.4449	3888186	0.075	3177857	0.0613	0	0	15828403	0.3054	16.22	DRX028890
HIB_18dh	HIB	DRX028892	AH	Mt. Ibuki	JP	2	adapters300.fasta	24.4591	5.25	22853229	48727525	0.469	3487711	0.0716	2422700	0.0497	0	0	16805501	0.3449	14.91	DRX028892
HIB_19dh	HIB	DRX028894	AH	Mt. Ibuki	JP	2	adapters300.fasta	22.0252	5.37	25335293	47745011	0.5306	5975539	0.1252	2485694	0.0521	0	0	16730511	0.3504	11.44	DRX028894
HIB_20dh	HIB	DRX028895	AH	Mt. Ibuki	JP	2	adapters300.fasta	27.1937	6.23	21924318	53230539	0.4119	2453336	0.0461	3056793	0.0574	0	0	16250254	0.3053	20.12	DRX028895
HIN_01dh	HIN	DRX028897	AH	Inotani	JP	2	adapters300.fasta	19.7652	4.94	21510969	43750672	0.4917	5276757	0.1206	2871969	0.0656	0	0	13210291	0.3019	9.66	DRX028897
HIN_02dh	HIN	DRX028899	AH	Inotani	JP	2	adapters300.fasta	18.7563	8.51	18310724	39631406	0.462	4131374	0.1042	2305148	0.0582	0	0	11730742	0.296	8.35	DRX028899
HIN_03dh	HIN	DRX028901	AH	Inotani	JP	2	adapters300.fasta	17.3432	5.02	20423828	39450906	0.5177	5976471	0.1515	2299733	0.0583	0	0	12010920	0.3045	8.03	DRX028901
HIN_04dh	HIN	DRX028903	AH	Inotani	JP	2	adapters300.fasta	25.0389	5.67	20942947	49204227	0.4256	3042499	0.0618	2860408	0.0581	0	0	14875613	0.3023	15.78	DRX028903
HIT_01dh	HIT	DRX028905	AH	Itamuro	JP	2	adapters300.fasta	25.0871	5.55	25205066	53488124	0.4712	3971988	0.0743	3686262	0.0689	0	0	17379551	0.3249	13.52	DRX028905
HIT_02dh	HIT	DRX028907	AH	Itamuro	JP	2	adapters300.fasta	24.3173	5.48	24571860	51131408	0.4806	5184771	0.1014	3262369	0.0638	0	0	15942324	0.3118	16.85	DRX028907
HIT_03dh	HIT	DRX028908	AH	Itamuro	JP	2	adapters300.fasta	25.5461	5.86	22971446	51572406	0.4454	3493550	0.0677	3504638	0.068	0	0	15793468	0.3062	15.03	DRX028908
HIT_04dh	HIT	DRX028910	AH	Itamuro	JP	2	adapters300.fasta	22.7883	5.59	24574073	49647757	0.495	5476901	0.1103	3710511	0.0747	0	0	15188256	0.3059	10.45	DRX028910
HKL_01dh	HKL	SRR8241421	AH	Kletno HALLERI	PL	2	adapters300.fasta	12.4153	4.19	7003246	17209824	0.4069	262637	0.0153	2032110	0.1181	0	0	4594051	0.2669	7.71	SRR8241421
HKL_02dh	HKL	SRR8241425	AH	Kletno HALLERI	PL	2	adapters300.fasta	18.1178	4.97	10909066	26251731	0.4156	974037	0.0371	2865090	0.1091	0	0	6884689	0.2623	11.71	SRR8241425
HKL_03dh	HKL	SRR8241426	AH	Kletno HALLERI	PL	2	adapters300.fasta	14.9228	4.4	8755128	21190719	0.4132	529543	0.025	2207856	0.1042	0	0	5874312	0.2772	9.82	SRR8241426
HKL_04dh	HKL	SRR8241427	AH	Kletno HALLERI	PL	2	adapters300.fasta	23.0871	5.26	14572588	33463320	0.4355	1310821	0.0392	3209246	0.0959	0	0	9850160	0.2944	12.89	SRR8241427
HKL_05dh	HKL	SRR8241428	AH	Kletno HALLERI	PL	2	adapters300.fasta	12.3335	4.56	7016337	17302740	0.4055	278076	0.0161	2166255	0.1252	0	0	4451361	0.2573	7.94	SRR8241428
HKL_06dh	HKL	SRR8241448	AH	Kletno HALLERI	PL	2	adapters300.fasta	13.8807	4.43	8190775	19485089	0.4204	391911	0.0201	2262218	0.1161	0	0	5407724	0.2775	8.17	SRR8241448
HKL_07dh	HKL	SRR8241449	AH	Kletno HALLERI	PL	2	adapters300.fasta	30.1111	6.86	18715106	45304845	0.4131	1434298	0.0317	5397809	0.1191	0	0	11562154	0.2552	19.74	SRR8241449
HKL_08dh	HKL	SRR8241464	AH	Kletno HALLERI	PL	2	adapters300.fasta	12.2881	3.95	6944136	16900829	0.4109	250185	0.0148	1997316	0.1182	0	0	4584388	0.2713	7.22	SRR8241464
HKL_09dh	HKL	SRR8241468	AH	Kletno HALLERI	PL	2	adapters300.fasta	12.6913	4.4	7103464	17484230	0.4063	215597	0.0123	2029327	0.1161	0	0	4741663	0.2712	8.06	SRR8241468
HKL_10dh	HKL	SRR8241474	AH	Kletno HALLERI	PL	2	adapters300.fasta	15.6338	6.94	8951434	21967369	0.4075	407000	0.0185	2545333	0.1159	0	0	5854707	0.2665	10.39	SRR8241474
HKW_01dh	HKW	SRR8241445	AH	Kowary HALLERI	PL	2	adapters300.fasta	33.8591	7.41	22992986	52285951	0.4398	2143030	0.041	5742320	0.1098	0	0	14764518	0.2824	22.08	SRR8241445
HKW_02dh	HKW	SRR8241465	AH	Kowary HALLERI	PL	2	adapters300.fasta	29.7206	6.95	18258064	44805633	0.4075	1453195	0.0324	5023002	0.1121	0	0	11471234	0.256	20.24	SRR8241465
HKW_03dh	HKW	SRR8241466	AH	Kowary HALLERI	PL	2	adapters300.fasta	14.0754	34.97	8287072	20246644	0.4093	339725	0.0168	2296089	0.1134	0	0	5513057	0.2723	9.28	SRR8241466
HKW_04dh	HKW	SRR8241467	AH	Kowary HALLERI	PL	2	adapters300.fasta	19.57	6.49	12148342	29052553	0.4182	942252	0.0324	3369318	0.116	0	0	7630614	0.2626	12.68	SRR8241467
HKW_05dh	HKW	SRR8241469	AH	Kowary HALLERI	PL	2	adapters300.fasta	21.4324	6.72	13558726	32107340	0.4223	1194480	0.0372	3712831	0.1156	0	0	8426859	0.2625	14.16	SRR8241469
HKW_06dh	HKW	SRR8241470	AH	Kowary HALLERI	PL	2	adapters300.fasta	18.9261	5.66	11581483	27729146	0.4177	815405	0.0294	2958352	0.1067	0	0	7617081	0.2747	12.42	SRR8241470
HKW_07dh	HKW	SRR8241471	AH	Kowary HALLERI	PL	2	adapters300.fasta	17.2051	8.84	10895507	25400573	0.4289	863232	0.034	2871861	0.1131	0	0	6986586	0.2751	10.95	SRR8241471
HLI_01da	HLI	SAMN03733467	AA	Hlinska dolina	SK	2	adapters300.fasta	33.4292	0.13	1770994	2710155	0.6535	756961	0.2793	0	0	0	0	973506	0.3592	18.2	SRR2082771 + SRR2082772
HLI_02da	HLI	SRR3111445	AA	Hlinska dolina	SK	2	adapters300.fasta	15.3905	26.75	8564678	25219504	0.3396	512924	0.0203	648421	0.0257	0	0	7316408	0.2901	12.53	SRR3111445
HLY_01dl	STU	SRR2040792	AL	Härnösand LYRATA	S	2	adapters300.fasta	76.3845	11.29	99363744	193448815	0.5136	30411386	0.1572	15951904	0.0825	0	0	52251283	0.2701	NA	SRR2040792
HMC_01da	HMC	SRR2040771	AA	Harmanec	SK	2	adapters300.fasta	32.146	8.38	11457373	51743174	0.2214	978415	0.0189	1481178	0.0286	0	0	8708773	0.1683	46.99	SRR2040771
HMC_02da	HMC	SRR2040772	AA	Harmanec	SK	2	adapters300.fasta	56.9701	29.38	40867114	110371708	0.3703	5429398	0.0492	3128591	0.0283	0	0	31915200	0.2892	53.55	SRR2040772
HMC_03da	HMC	SRR2040773	AA	Harmanec	SK	2	adapters300.fasta	57.1735	91.66	41894856	111016731	0.3774	4915499	0.0443	4029873	0.0363	0	0	32539170	0.2931	53.19	SRR2040773
HMC_04da	HMC	SRR3111434	AA	Harmanec	SK	2	adapters300.fasta	24.0327	39.89	12292867	40938371	0.3003	940939	0.023	995210	0.0243	0	0	10201047	0.2492	23.55	SRR3111434
HMI_01dh	HMI	DRX028912	AH	Minoo	JP	2	adapters300.fasta	22.9859	9.67	17644590	42082349	0.4193	2421928	0.0576	2867833	0.0681	0	0	12153959	0.2888	8.29	DRX028912
HMI_02dh	HMI	DRX028913	AH	Minoo	JP	2	adapters300.fasta	24.94	5.34	21452797	47297068	0.4536	3826149	0.0809	2904819	0.0614	0	0	14519965	0.307	8.86	DRX028913
HMI_03dh	HMI	DRX028914	AH	Minoo	JP	2	adapters300.fasta	20.9044	4.85	16041673	37265135	0.4305	2070981	0.0556	2002835	0.0537	0	0	11822724	0.3173	8.31	DRX028914
HMI_04dh	HMI	DRX028915	AH	Minoo	JP	2	adapters300.fasta	22.5559	5.13	16724587	40563233	0.4123	1810826	0.0446	2732616	0.0674	0	0	12005171	0.296	8.87	DRX028915
HMS_01dh	HMS	SRR8241439	AH	Miasteczko Slaskie HALLERI	PL	2	adapters300.fasta	21.8871	9.74	13272522	31782221	0.4176	833839	0.0262	3382927	0.1064	0	0	8851500	0.2785	12.83	SRR8241439
HMS_02dh	HMS	SRR8241440	AH	Miasteczko Slaskie HALLERI	PL	2	adapters300.fasta	21.4624	6.08	13133492	32078453	0.4094	1136754	0.0354	3741080	0.1166	0	0	8019941	0.25	15.53	SRR8241440
HMS_03dh	HMS	SRR8241441	AH	Miasteczko Slaskie HALLERI	PL	2	adapters300.fasta	38.4908	7.55	24606198	58875555	0.4179	2036353	0.0346	6779278	0.1151	0	0	15399423	0.2616	24.16	SRR8241441
HMS_04dh	HMS	SRR8241442	AH	Miasteczko Slaskie HALLERI	PL	2	adapters300.fasta	34.8755	7.15	23964590	53916587	0.4445	2478603	0.046	5419473	0.1005	0	0	15731056	0.2918	20.58	SRR8241442
HMS_05dh	HMS	SRR8241443	AH	Miasteczko Slaskie HALLERI	PL	2	adapters300.fasta	17.5995	5.23	10869674	25825926	0.4209	959939	0.0372	2849203	0.1103	0	0	6885687	0.2666	10.7	SRR8241443
HMS_06dh	HMS	SRR8241444	AH	Miasteczko Slaskie HALLERI	PL	2	adapters300.fasta	24.1875	6.3	15144230	36062898	0.4199	1362587	0.0378	4041789	0.1121	0	0	9494630	0.2633	15.31	SRR8241444
HMS_07dh	HMS	SRR8241472	AH	Miasteczko Slaskie HALLERI	PL	2	adapters300.fasta	20.8933	6.42	12773608	30867537	0.4138	1180330	0.0382	3428727	0.1111	0	0	7946948	0.2575	14.16	SRR8241472
HMS_08dh	HMS	SRR8241473	AH	Miasteczko Slaskie HALLERI	PL	2	adapters300.fasta	22.9515	5.98	14285441	34105587	0.4189	1323490	0.0388	3696781	0.1084	0	0	9030078	0.2648	14.67	SRR8241473
HNE_01da	HNE	HNE_002_1	AA	Hontianske Nemce	SK	2	adapters300.fasta	14.6319	7.37	10962874	22082677	0.4964	1963393	0.0889	786947	0.0356	0	0	8126420	0.368	16.05	SRR7637516
HNE_02da	HNE	HNE_005_1	AA	Hontianske Nemce	SK	2	adapters300.fasta	11.7521	7.47	8020557	17564973	0.4566	1483476	0.0845	704843	0.0401	0	0	5733752	0.3264	11.03	SRR7637515
HNE_03da	HNE	HNE_011_1	AA	Hontianske Nemce	SK	2	adapters300.fasta	13.3369	24.55	8662190	19591798	0.4421	1585551	0.0809	893535	0.0456	0	0	6064827	0.3096	12.43	SRR7637446
HNE_04da	HNE	HNE_012_1	AA	Hontianske Nemce	SK	2	adapters300.fasta	12.04	3.9	7874657	17270666	0.456	1244746	0.0721	919813	0.0533	0	0	5616239	0.3252	11.48	SRR7637469
HNE_05da	HNE	HNE_014_1	AA	Hontianske Nemce	SK	2	adapters300.fasta	10.271	4.42	6695423	14876229	0.4501	1197689	0.0805	557285	0.0375	0	0	4857163	0.3265	9.22	SRR7637353
HNE_06da	HNE	HNE_018_1	AA	Hontianske Nemce	SK	2	adapters300.fasta	11.3255	4.31	7413900	16359760	0.4532	1268385	0.0775	786391	0.0481	0	0	5264325	0.3218	10.57	SRR7637447
HNE_07da	HNE	HNE_019_1	AA	Hontianske Nemce	SK	2	adapters300.fasta	9.62548	4.05	6001315	13313609	0.4508	1001733	0.0752	561577	0.0422	0	0	4367943	0.3281	8.68	SRR7637426
HNI_01da	HNI	HNI_001_1	AA	Hnilcik	SK	2	adapters300.fasta	7.97554	3.04	22061890	36583653	0.6031	5365273	0.1467	0	0	0	0	16695609	0.4564	6.15	SRR7637393
HNI_02da	HNI	HNI_002_1	AA	Hnilcik	SK	2	adapters300.fasta	9.13823	3.63	25859823	43185235	0.5988	6052802	0.1402	0	0	0	0	19805978	0.4586	7.9	SRR7637401
HNI_03da	HNI	HNI_003_1	AA	Hnilcik	SK	2	adapters300.fasta	6.72362	2.5	19329387	30775719	0.6281	4923690	0.16	0	0	0	0	14404877	0.4681	4.66	SRR7637339
HNI_04da	HNI	HNI_004_1	AA	Hnilcik	SK	2	adapters300.fasta	6.55815	2.51	15712573	26980999	0.5824	3247016	0.1203	0	0	0	0	12464777	0.462	4.63	SRR7637340
HOC_01ta	HOC	HOC_004_1	AA	Hochlantsch	AT	4	adapters300.fasta	20.2328	15.73	14969831	33450923	0.4475	2481546	0.0742	1161124	0.0347	0	0	11173406	0.334	23.24	SRR7637425
HOC_02ta	HOC	HOC_007_1	AA	Hochlantsch	AT	4	adapters300.fasta	6.95271	9.8	3968676	9456308	0.4197	296190	0.0313	906546	0.0959	0	0	2702776	0.2858	4.84	SRR7637399
HOC_03ta	HOC	HOC_009_1	AA	Hochlantsch	AT	4	adapters300.fasta	13.1891	9.94	9248937	20391734	0.4536	1437314	0.0705	928576	0.0455	0	0	6785225	0.3327	14.35	SRR7637398
HOC_04ta	HOC	HOC_010_1	AA	Hochlantsch	AT	4	adapters300.fasta	16.0398	6.03	12715447	26415789	0.4814	2185356	0.0827	812736	0.0308	0	0	9617594	0.3641	18.57	SRR7637429
HOC_05ta	HOC	HOC_015_1	AA	Hochlantsch	AT	4	adapters300.fasta	15.7109	6.12	12052145	25073637	0.4807	1788931	0.0713	1072742	0.0428	0	0	9087638	0.3624	16	SRR7637428
HOC_06ta	HOC	HOC_017_1	AA	Hochlantsch	AT	4	adapters300.fasta	15.6827	9.48	11111250	23099566	0.481	1711646	0.0741	853937	0.037	0	0	8470812	0.3667	17.59	SRR7637420
HOC_07ta	HOC	HOC_020_1	AA	Hochlantsch	AT	4	adapters300.fasta	17.1242	6.99	12365470	27273422	0.4534	1720630	0.0631	1165508	0.0427	0	0	9349473	0.3428	17.97	SRR7637364
HOC_08ta	HOC	HOC_021_1	AA	Hochlantsch	AT	4	adapters300.fasta	13.5209	6.13	9352005	21807814	0.4288	1396410	0.064	857216	0.0393	0	0	6975516	0.3199	12.32	SRR7637397
HOK_01dh	HOK	DRX028916	AH	Okunikkawa	JP	2	adapters300.fasta	27.574	5.8	23490565	55307928	0.4247	2478259	0.0448	3575458	0.0646	0	0	17271672	0.3123	18.57	DRX028916
HOK_02dh	HOK	DRX028918	AH	Okunikkawa	JP	2	adapters300.fasta	27.0937	11.55	23709401	52924423	0.448	3476820	0.0657	3445595	0.0651	0	0	16599854	0.3137	17.89	DRX028918
HOK_03dh	HOK	DRX028919	AH	Okunikkawa	JP	2	adapters300.fasta	28.6964	5.77	25032310	57202165	0.4376	2756164	0.0482	3576962	0.0625	0	0	18531290	0.324	20.19	DRX028919
HOK_04dh	HOK	DRX028921	AH	Okunikkawa	JP	2	adapters300.fasta	24.2639	5.29	17554915	43814890	0.4007	1353707	0.0309	3388242	0.0773	0	0	12643255	0.2886	13.81	DRX028921
HRA_01ta	HRA	10-AA171s	AA	Hranovnica	SK	4	TruSeq3-PE-2.fa	53.2158	14.43	40635070	86906876	0.4676	11199256	0.1289	6765643	0.0778	0	0	21636023	0.249	50.25	SRR10549929
HRA_02ta	HRA	12-AA171b	AA	Hranovnica	SK	4	TruSeq3-PE-2.fa	57.3979	15.02	37212245	87239612	0.4266	6408304	0.0735	7067028	0.081	0	0	22750638	0.2608	62.11	SRR10549928
HRA_03ta	HRA	13-AA171c	AA	Hranovnica	SK	4	TruSeq3-PE-2.fa	50.1499	22.17	31645677	71491541	0.4426	4787497	0.067	6187274	0.0865	0	0	19922475	0.2787	44.37	SRR12778326
HRA_04ta	HRA	14-AA171o	AA	Hranovnica	SK	4	TruSeq3-PE-2.fa	61.4197	42.04	39657819	93678711	0.4233	6452193	0.0689	8158069	0.0871	0	0	24016999	0.2564	77.46	SRR10549927
HRA_05ta	HRA	6-AA171g	AA	Hranovnica	SK	4	TruSeq3-PE-2.fa	38.4411	26.38	29550765	63197638	0.4676	8620578	0.1364	4925126	0.0779	0	0	15210857	0.2407	38.58	SRR10549926
HRA_06ta	HRA	7-AA171l	AA	Hranovnica	SK	4	TruSeq3-PE-2.fa	49.8634	35.79	40928834	84389065	0.485	12325625	0.1461	6706256	0.0795	0	0	20865108	0.2472	48.14	SRR10549925
HRA_07ta	HRA	86-AA171PA	AA	Hranovnica	SK	4	TruSeq3-PE-2.fa	32.5581	26.25	18738168	46535389	0.4027	2889506	0.0621	4442647	0.0955	0	0	10811070	0.2323	36.26	SRR12778325
HRA_08ta	HRA	87-AA171PB	AA	Hranovnica	SK	4	TruSeq3-PE-2.fa	28.1253	60.8	15914299	39889420	0.399	2348672	0.0589	3749374	0.094	0	0	9322169	0.2337	31.47	SRR10549924
HRA_09ta	HRA	88-AA171PD	AA	Hranovnica	SK	4	TruSeq3-PE-2.fa	33.3578	25.24	19068648	47100198	0.4049	2850786	0.0605	4083386	0.0867	0	0	11559124	0.2454	33.82	SRR12778324
HRA_10ta	HRA	89-AA171PE	AA	Hranovnica	SK	4	TruSeq3-PE-2.fa	40.2368	12.71	24332050	58735547	0.4143	3794911	0.0646	5613172	0.0956	0	0	14194450	0.2417	42.35	SRR12778323
HRA_11ta	HRA	8-AA171a	AA	Hranovnica	SK	4	TruSeq3-PE-2.fa	26.3495	39.85	15106748	34830349	0.4337	2955416	0.0849	2437390	0.07	0	0	9357807	0.2687	21.07	SRR12778322
HRA_12ta	HRA	90-AA171PF	AA	Hranovnica	SK	4	TruSeq3-PE-2.fa	47.56	33.49	26696244	68162552	0.3917	4358749	0.0639	6135899	0.09	0	0	15334399	0.225	52.74	SRR10549923
HRA_13ta	HRA	9-AA171q	AA	Hranovnica	SK	4	TruSeq3-PE-2.fa	51.4779	33.51	41456161	85901838	0.4826	12227550	0.1423	6434518	0.0749	0	0	21797384	0.2537	48.04	SRR10549922
HRN_01ta	HRN	SRR2040813	AA	Härnösand ARENOSA	S	4	adapters300.fasta	42.1153	13.03	35262211	86348473	0.4084	4321805	0.0501	4139849	0.0479	0	0	26489532	0.3068	38.49	SRR2040813
HRN_02ta	HRN	SRR2040814	AA	Härnösand ARENOSA	S	4	adapters300.fasta	37.3571	11.7	30912924	74867388	0.4129	3895390	0.052	3816697	0.051	0	0	22933498	0.3063	32.65	SRR2040814
HRN_03ta	HRN	SRR2040815	AA	Härnösand ARENOSA	S	4	adapters300.fasta	38.6136	31.86	32275734	82620843	0.3906	5092696	0.0616	5423661	0.0656	0	0	21398502	0.259	42.08	SRR2040815
HRN_04ta	HRN	SRR2040816	AA	Härnösand ARENOSA	S	4	adapters300.fasta	37.4226	0.05	50531	140793	0.3589	205	0.0015	6947	0.0493	0	0	42884	0.3046	32.98	SRR2040816
HRN_05ta	HRN	SRR2040817	AA	Härnösand ARENOSA	S	4	adapters300.fasta	34.4398	22.21	27422529	67560474	0.4059	3157214	0.0467	3525750	0.0522	0	0	20499616	0.3034	30.42	SRR2040817
HRN_06ta	HRN	SRR2040818	AA	Härnösand ARENOSA	S	4	adapters300.fasta	37.9578	26.33	30763544	75600365	0.4069	3185288	0.0421	3961369	0.0524	0	0	23349073	0.3088	34.01	SRR2040818
HWC_01dh	HWC	SRR2040786	AH	HALLERI W Carpathians	SK	2	adapters300.fasta	17.6935	8.56	12459131	31522502	0.3952	377904	0.012	3124672	0.0991	0	0	8841520	0.2805	11.48	SRR2040786
HWC_02dh	HWC	SRR2040787	AH	HALLERI W Carpathians	SK	2	adapters300.fasta	26.4747	9.35	25074361	51820341	0.4839	4410463	0.0851	3934607	0.0759	0	0	16578906	0.3199	12.9	SRR2040787
HZP_01dh	HZP	SRR8241410	AH	Zakopane HALLERI	PL	2	adapters300.fasta	14.3698	4.65	8322571	20204790	0.4119	333773	0.0165	2422341	0.1199	0	0	5439003	0.2692	8.76	SRR8241410
HZP_02dh	HZP	SRR8241437	AH	Zakopane HALLERI	PL	2	adapters300.fasta	13.8404	4.79	8258124	19821221	0.4166	386769	0.0195	2502363	0.1262	0	0	5237476	0.2642	8.77	SRR8241437
HZP_03dh	HZP	SRR8241438	AH	Zakopane HALLERI	PL	2	adapters300.fasta	15.5559	16.31	9174360	22313853	0.4112	629478	0.0282	2685716	0.1204	0	0	5701971	0.2555	9.58	SRR8241438
HZP_04dh	HZP	SRR8241446	AH	Zakopane HALLERI	PL	2	adapters300.fasta	17.0375	5.22	10289635	24558573	0.419	510600	0.0208	3027624	0.1233	0	0	6588705	0.2683	10.77	SRR8241446
HZP_05dh	HZP	SRR8241447	AH	Zakopane HALLERI	PL	2	adapters300.fasta	11.761	4.23	6743132	16235136	0.4153	275558	0.017	1906592	0.1174	0	0	4458239	0.2746	6.71	SRR8241447
HZP_06dh	HZP	SRR8241460	AH	Zakopane HALLERI	PL	2	adapters300.fasta	13.4627	4.66	7758385	19023349	0.4078	346784	0.0182	2226862	0.1171	0	0	5058855	0.2659	8.58	SRR8241460
HZP_07dh	HZP	SRR8241461	AH	Zakopane HALLERI	PL	2	adapters300.fasta	13.4606	4.55	7759586	18943841	0.4096	321001	0.0169	2234454	0.118	0	0	5079248	0.2681	8.15	SRR8241461
HZP_08dh	HZP	SRR8241462	AH	Zakopane HALLERI	PL	2	adapters300.fasta	12.9018	4.98	7365883	18171806	0.4053	278488	0.0153	2216101	0.122	0	0	4747862	0.2613	8.16	SRR8241462
HZP_09dh	HZP	SRR8241463	AH	Zakopane HALLERI	PL	2	adapters300.fasta	12.0133	12.28	6869424	16757362	0.4099	272002	0.0162	2003755	0.1196	0	0	4484609	0.2676	7.4	SRR8241463
INE_01ta	INE	18-AA298c	AA	Ineu	RO	4	TruSeq3-PE-2.fa	61.8993	16.68	37356973	91748717	0.4072	6198803	0.0676	8261353	0.09	0	0	21815827	0.2378	61.66	SRR10549946
INE_02ta	INE	19-AA298d	AA	Ineu	RO	4	TruSeq3-PE-2.fa	57.0438	15.23	36999446	87153232	0.4245	6388608	0.0733	8683877	0.0996	0	0	20942843	0.2403	53.91	SRR10549945
INE_03ta	INE	20-AA298e	AA	Ineu	RO	4	TruSeq3-PE-2.fa	49.9021	14.31	32599371	75698130	0.4306	5590567	0.0739	7391686	0.0976	0	0	18774133	0.248	45.85	SRR10549944
INE_04ta	INE	21-AA298g	AA	Ineu	RO	4	TruSeq3-PE-2.fa	54.6524	16.45	40459568	89119624	0.454	10948336	0.1228	9479179	0.1064	0	0	18862770	0.2117	55.24	SRR10549943
INE_05ta	INE	22-AA298k	AA	Ineu	RO	4	TruSeq3-PE-2.fa	40.8029	30.67	29410202	63703591	0.4617	6616741	0.1039	6065835	0.0952	0	0	16037202	0.2517	37.09	SRR10549941
INE_06ta	INE	23-AA299b	AA	Ineu	RO	4	TruSeq3-PE-2.fa	68.4988	18.12	41715657	102582263	0.4067	6200516	0.0604	9439794	0.092	0	0	24888617	0.2426	70.08	SRR10549940
INE_08ta	INE	25-AA299m	AA	Ineu	RO	4	TruSeq3-PE-2.fa	52.1648	36.48	31843527	76296123	0.4174	4809351	0.063	6617543	0.0867	0	0	19571620	0.2565	45.89	SRR10549939
ING_01ta	ING	Sample_41_116	AA	Ingeringgraben	AT	4	TruSeq3-PE-2.fa	29.3361	19.18	19336097	41273467	0.4685	3670202	0.0889	4786142	0.116	0	0	10457555	0.2534	23.47	SRR10549972
ING_02ta	ING	Sample_42_120	AA	Ingeringgraben	AT	4	TruSeq3-PE-2.fa	19.5535	14.47	11953540	26326376	0.4541	2177904	0.0827	3031015	0.1151	0	0	6465625	0.2456	15.42	SRR10549971
ING_03ta	ING	Sample_43_124	AA	Ingeringgraben	AT	4	TruSeq3-PE-2.fa	18.7954	15.36	11247651	25768729	0.4365	2003548	0.0778	3302539	0.1282	0	0	5634059	0.2186	16.84	SRR10549970
ING_04ta	ING	Sample_44_128	AA	Ingeringgraben	AT	4	TruSeq3-PE-2.fa	21.35	7.91	13268188	28994785	0.4576	2473046	0.0853	3355733	0.1157	0	0	7133172	0.246	17.08	SRR10549969
ING_05ta	ING	Sample_45_132	AA	Ingeringgraben	AT	4	TruSeq3-PE-2.fa	23.8475	8.17	15098892	32686484	0.4619	2850989	0.0872	3707645	0.1134	0	0	8203888	0.251	18.94	SRR10549968
ING_06ta	ING	Sample_46_136	AA	Ingeringgraben	AT	4	TruSeq3-PE-2.fa	26.0714	8.74	17028468	36026928	0.4727	3413893	0.0948	3788941	0.1052	0	0	9475824	0.263	19.52	SRR10549967
ING_07ta	ING	Sample_47_137	AA	Ingeringgraben	AT	4	TruSeq3-PE-2.fa	23.3069	8.47	14620492	31958943	0.4575	2687638	0.0841	3663056	0.1146	0	0	7937735	0.2484	19.35	SRR10549966
ING_08ta	ING	Sample_48_138	AA	Ingeringgraben	AT	4	TruSeq3-PE-2.fa	20.9171	8.38	13205635	29062382	0.4544	2384716	0.0821	3727761	0.1283	0	0	6765705	0.2328	18.41	SRR10549965
JOH_01tl	JOH	AL33-14	AL	Johannesbachklamm	AT	4	TruSeq3-PE-2.fa	40.6462	25.25	25566531	61482360	0.4158	6339414	0.1031	4545416	0.0739	0	0	14049024	0.2285	NA	SRR23282014
JOH_02tl	JOH	AL33-16	AL	Johannesbachklamm	AT	4	TruSeq3-PE-2.fa	39.103	14.88	22145020	57147821	0.3875	5320759	0.0931	4044719	0.0708	0	0	12163202	0.2128	NA	SRR23282013
JOH_03tl	JOH	AL33-17	AL	Johannesbachklamm	AT	4	TruSeq3-PE-2.fa	40.1278	25.27	23598773	59886742	0.3941	6054711	0.1011	4236850	0.0707	0	0	12671833	0.2116	NA	SRR23282012
JOH_04tl	JOH	AL33-22	AL	Johannesbachklamm	AT	4	TruSeq3-PE-2.fa	33.4298	22.33	18466691	47921604	0.3854	4358306	0.0909	3545574	0.074	0	0	10037125	0.2094	NA	SRR23282011
JOH_05tl	JOH	AL33-23	AL	Johannesbachklamm	AT	4	TruSeq3-PE-2.fa	42.2484	12.31	24713124	64109415	0.3855	6309297	0.0984	3997436	0.0624	0	0	13741380	0.2143	NA	SRR23282010
JOH_06tl	JOH	AL33-24	AL	Johannesbachklamm	AT	4	TruSeq3-PE-2.fa	47.0908	27.1	28815892	72152496	0.3994	7796294	0.1081	5080726	0.0704	0	0	15177610	0.2104	NA	SRR23282009
JOH_07tl	JOH	AL33-25	AL	Johannesbachklamm	AT	4	TruSeq3-PE-2.fa	36.6217	25.87	22905718	55408381	0.4134	6305390	0.1138	4312081	0.0778	0	0	11674427	0.2107	NA	SRR23282008
JOH_08tl	JOH	AL33-29	AL	Johannesbachklamm	AT	4	TruSeq3-PE-2.fa	29.2932	8.88	18125976	43628490	0.4155	4748523	0.1088	3343407	0.0766	0	0	9552415	0.2189	NA	SRR23282007
KAG_01tl	WAC	KAG09	AL	Wachau	AT	4	TruSeq3-PE-2.fa	14.3407	4.83	7825194	21155231	0.3699	746167	0.0353	1707539	0.0807	0	0	5224549	0.247	NA	ERR3514864
KAG_02tl	WAC	KAG14	AL	Wachau	AT	4	TruSeq3-PE-2.fa	21.1529	6.12	11594349	31718361	0.3655	1071479	0.0338	2494506	0.0786	0	0	7817803	0.2465	NA	ERR3514865
KAG_03tl	WAC	KAG15	AL	Wachau	AT	4	TruSeq3-PE-2.fa	18.813	10.75	10209284	28346169	0.3602	948972	0.0335	2392062	0.0844	0	0	6664017	0.2351	NA	ERR3514866
KAM_01ta	KAM	25-AA235BA	AA	Kamenica	SK	4	TruSeq3-PE-2.fa	34.5888	10.02	23837500	51679170	0.4613	3629823	0.0702	5668340	0.1097	0	0	13975363	0.2704	43.05	SRR23282074
KAM_02ta	KAM	26-AA235BB	AA	Kamenica	SK	4	TruSeq3-PE-2.fa	34.4543	25.93	21783019	50293138	0.4331	3515915	0.0699	4879962	0.097	0	0	12891062	0.2563	46.01	SRR23282063
KAM_03ta	KAM	27-AA235BF	AA	Kamenica	SK	4	TruSeq3-PE-2.fa	38.4625	27.55	21469906	54719259	0.3924	3797432	0.0694	4967453	0.0908	0	0	11945477	0.2183	39.77	SRR23281971
KAM_04ta	KAM	28-AA235BH	AA	Kamenica	SK	4	TruSeq3-PE-2.fa	47.5012	12.19	29014273	69200484	0.4193	5536962	0.08	5770399	0.0834	0	0	16894960	0.2441	48.51	SRR23281960
KAM_05ta	KAM	29-AA235BL	AA	Kamenica	SK	4	TruSeq3-PE-2.fa	48.708	11.96	31602000	72010714	0.4389	5318623	0.0739	6242660	0.0867	0	0	19300020	0.268	51.86	SRR23281949
KAM_06ta	KAM	30-AA235BN	AA	Kamenica	SK	4	TruSeq3-PE-2.fa	36.8912	10.48	25122102	54639798	0.4598	3792216	0.0694	5411061	0.099	0	0	15406396	0.282	48.06	SRR23282219
KAM_07ta	KAM	31-AA235P	AA	Kamenica	SK	4	TruSeq3-PE-2.fa	41.0554	11.89	24256436	59332460	0.4088	4204019	0.0709	5492111	0.0926	0	0	13770070	0.2321	40.91	SRR23282207
KAM_08ta	KAM	32-AA235R	AA	Kamenica	SK	4	TruSeq3-PE-2.fa	38.3564	11.27	21905432	54525037	0.4017	3928296	0.072	4878231	0.0895	0	0	12386385	0.2272	39.09	SRR23282118
KAR_01dl	KAR	SRR2040795	AL	Karelia, Medgora	RUS	2	adapters300.fasta	47.1463	5.51	34632804	90302925	0.3835	3985060	0.0441	5622698	0.0623	0	0	24685729	0.2734	NA	SRR2040795
KAR_02dl	KAR	SRR2040796	AL	Karelia, Medgora	RUS	2	adapters300.fasta	36.6425	4.7	27271300	68990533	0.3953	2342965	0.034	4376603	0.0634	0	0	20316459	0.2945	NA	SRR2040796
KAR_03dl	KAR	SRR5124980	AL	Karhumäki	RUS	2	adapters300.fasta	34.142	34.28	25233863	63637286	0.3965	1448130	0.0228	2456808	0.0386	0	0	21151224	0.3324	NA	SRR5124980
KAR_04dl	KAR	SRR5124974	AL	Karhumäki	RUS	2	adapters300.fasta	45.1514	5.75	31937963	86002339	0.3714	2281708	0.0265	2726043	0.0317	0	0	26648407	0.3099	NA	SRR5124974
KAR_05dl	KAR	SRR5124993	AL	Karhumäki	RUS	2	adapters300.fasta	21.0029	3.66	12941768	36091281	0.3586	431226	0.0119	1317965	0.0365	0	0	11075135	0.3069	NA	SRR5124993
KAR_06dl	KAR	SRR5125001	AL	Karhumäki	RUS	2	adapters300.fasta	41.801	5.11	29409214	77297457	0.3805	1989708	0.0257	2212054	0.0286	0	0	24984131	0.3232	NA	SRR5125001
KAS_01ta	KAS	KAS_016_1	AA	Kasparstein	AT	4	adapters300.fasta	16.0371	9.3	11735187	25258758	0.4646	1818170	0.072	1003393	0.0397	0	0	8803806	0.3485	16.74	SRR7637366
KAS_02ta	KAS	KAS_018_1	AA	Kasparstein	AT	4	adapters300.fasta	17.3973	5.91	12899495	27328163	0.472	1856706	0.0679	1197906	0.0438	0	0	9735905	0.3563	20.21	SRR7637458
KAS_03ta	KAS	KAS_019_1	AA	Kasparstein	AT	4	adapters300.fasta	19.8423	6.12	15388075	32277133	0.4767	2656481	0.0823	1209803	0.0375	0	0	11392117	0.3529	21.64	SRR7637537
KAS_04ta	KAS	KAS_027_1	AA	Kasparstein	AT	4	adapters300.fasta	12.1839	3.62	7119926	15689177	0.4538	1029785	0.0656	594760	0.0379	0	0	5449762	0.3474	15.44	SRR7637550
KAS_05ta	KAS	KAS_029_1	AA	Kasparstein	AT	4	adapters300.fasta	16.1085	6.15	10811860	24731430	0.4372	1451229	0.0587	1198728	0.0485	0	0	8038276	0.325	16.56	SRR7637551
KAS_06ta	KAS	KAS_030_1	AA	Kasparstein	AT	4	adapters300.fasta	20.425	14.88	29101632	55845188	0.5211	6088347	0.109	0	0	0	0	22789542	0.4081	21.11	SRR7637552
KAS_07ta	KAS	KAS_031_1	AA	Kasparstein	AT	4	adapters300.fasta	21.998	8.09	32042210	60942213	0.5258	6882816	0.1129	0	0	0	0	24909741	0.4087	22.29	SRR7637553
KAS_08ta	KAS	KAS_032_1	AA	Kasparstein	AT	4	adapters300.fasta	23.9429	8.52	33991517	65705589	0.5173	8237987	0.1254	0	0	0	0	25464607	0.3876	24.01	SRR7637546
KEH_01tl	FOA	KEH01	AL	Eastern Austrian Forealps	AT	4	TruSeq3-PE-2.fa	20.0137	13.1	12414673	30834559	0.4026	1230641	0.0399	2764089	0.0896	0	0	8194695	0.2658	NA	ERR3514867
KEH_04tl	FOA	KEH04	AL	Eastern Austrian Forealps	AT	4	TruSeq3-PE-2.fa	21.0654	8.97	12887351	33774290	0.3816	1583834	0.0469	2950563	0.0874	0	0	8076402	0.2391	NA	ERR3514868
KLE_01ta	KLE	Klet_005_a21	AA	Kletno ARENOSA	PL	4	TruSeq3-PE-2.fa	19.1328	8.42	11339602	29151985	0.389	1367094	0.0469	2155424	0.0739	0	0	7583941	0.2602	16.68	SRR8241415
KLE_02ta	KLE	Klet_005_a18	AA	Kletno ARENOSA	PL	4	TruSeq3-PE-2.fa	15.9395	6.77	9643784	23581743	0.409	998792	0.0424	1682737	0.0714	0	0	6793853	0.2881	11.98	SRR8241413
KLE_03ta	KLE	Klet_005_a28	AA	Kletno ARENOSA	PL	4	TruSeq3-PE-2.fa	23.0273	8.53	13949785	35096407	0.3975	1786368	0.0509	2462022	0.0702	0	0	9440241	0.269	18.78	SRR8241418
KLE_04ta	KLE	Klet_001_a08	AA	Kletno ARENOSA	PL	4	TruSeq3-PE-2.fa	15.3158	7.61	9136788	23236427	0.3932	1015611	0.0437	1820992	0.0784	0	0	6112036	0.263	13.19	#N/A
KLE_05ta	KLE	Klet_001_a09	AA	Kletno ARENOSA	PL	4	TruSeq3-PE-2.fa	19.0508	8.14	11299112	29033253	0.3892	1163063	0.0401	2239726	0.0771	0	0	7669211	0.2642	16.07	SRR8241411
KLE_06ta	KLE	Klet_001_a07	AA	Kletno ARENOSA	PL	4	TruSeq3-PE-2.fa	15.7243	7.61	8860408	23460291	0.3777	871869	0.0372	1815510	0.0774	0	0	5977412	0.2548	12.91	SRR8241412
KLE_07ta	KLE	Klet_001_a10	AA	Kletno ARENOSA	PL	4	TruSeq3-PE-2.fa	15.1375	12.45	9003290	22631047	0.3978	953888	0.0421	1748803	0.0773	0	0	6125832	0.2707	11.91	SRR8241414
KLE_08ta	KLE	Klet_005_a19	AA	Kletno ARENOSA	PL	4	TruSeq3-PE-2.fa	14.0276	6.56	8251600	20733169	0.398	821692	0.0396	1562677	0.0754	0	0	5705140	0.2752	10.92	SRR8241416
KLE_09ta	KLE	Klet_005_a32	AA	Kletno ARENOSA	PL	4	TruSeq3-PE-2.fa	21.9553	8.71	13312094	33849605	0.3933	1640554	0.0485	2487075	0.0735	0	0	8921511	0.2636	18.95	SRR8241417
KOS_01ta	KOS	KOS_001_1	AA	Kösslbach	AT	4	adapters300.fasta	14.6188	10.56	9059208	22257771	0.407	698084	0.0314	2416023	0.1085	0	0	5777930	0.2596	11.2	SRR7637547
KOS_02ta	KOS	KOS_005_1	AA	Kösslbach	AT	4	adapters300.fasta	10.5175	4.7	6108098	15063114	0.4055	435797	0.0289	1655119	0.1099	0	0	3906450	0.2593	7.13	SRR7637548
KOS_03ta	KOS	KOS_007_1	AA	Kösslbach	AT	4	adapters300.fasta	20.7115	9.36	12427477	32395320	0.3836	1219616	0.0376	2902187	0.0896	0	0	8043595	0.2483	18.44	SRR7637549
KOS_04ta	KOS	KOS_008_1	AA	Kösslbach	AT	4	adapters300.fasta	14.9758	11.93	8389666	22142693	0.3789	742915	0.0336	1838320	0.083	0	0	5632601	0.2544	11.77	SRR7637542
KOS_05ta	KOS	KOS_010_1	AA	Kösslbach	AT	4	adapters300.fasta	13.3422	6.53	7732445	19678660	0.3929	647788	0.0329	1752489	0.0891	0	0	5183767	0.2634	10.09	SRR7637543
KOS_06ta	KOS	KOS_011_1	AA	Kösslbach	AT	4	adapters300.fasta	16.6053	6.36	13256938	28046597	0.4727	2519466	0.0898	896506	0.032	0	0	9726266	0.3468	20.35	SRR7637294
KOS_07ta	KOS	KOS_012_1	AA	Kösslbach	AT	4	adapters300.fasta	15.6171	7.49	9459853	23682733	0.3994	882875	0.0373	2332431	0.0985	0	0	6063958	0.256	12.55	SRR7637293
KOW_01ta	KOW	KOW_001_a04	AA	Kowary ARENOSA	PL	4	adapters300.fasta	12.2143	6.41	6692118	17886847	0.3741	753942	0.0422	1420529	0.0794	0	0	4366468	0.2441	10.83	SRR7637292
KOW_02ta	KOW	KOW_001_a05	AA	Kowary ARENOSA	PL	4	adapters300.fasta	12.2494	5.77	6739980	17569177	0.3836	632524	0.036	1306378	0.0744	0	0	4661851	0.2653	9.73	SRR7637291
KOW_03ta	KOW	KOW_001_a06	AA	Kowary ARENOSA	PL	4	adapters300.fasta	15.7801	7.12	8922467	23202102	0.3846	910476	0.0392	1748916	0.0754	0	0	6080602	0.2621	12.45	SRR7637298
KOW_04ta	KOW	KOW_001_a07	AA	Kowary ARENOSA	PL	4	adapters300.fasta	19.8371	8.5	12059687	30072506	0.401	1274937	0.0424	2150968	0.0715	0	0	8410567	0.2797	15.41	SRR7637297
KOW_05ta	KOW	KOW_001_a08	AA	Kowary ARENOSA	PL	4	adapters300.fasta	20.4842	8.44	12143745	31507889	0.3854	1427586	0.0453	2429930	0.0771	0	0	8029876	0.2549	18.37	SRR7637296
KOW_06ta	KOW	KOW_001_a09	AA	Kowary ARENOSA	PL	4	adapters300.fasta	19.942	13.12	11727632	29428576	0.3985	1401831	0.0476	1977309	0.0672	0	0	8138365	0.2765	14.54	SRR7637295
KOW_07ta	KOW	KOW_001_a11	AA	Kowary ARENOSA	PL	4	adapters300.fasta	17.2526	7.96	9787901	25955773	0.3771	1109642	0.0428	1999825	0.077	0	0	6469386	0.2492	14.89	SRR7637286
KOW_08ta	KOW	KOW_001_a12	AA	Kowary ARENOSA	PL	4	adapters300.fasta	11.1959	5.78	6031204	15990569	0.3772	579373	0.0362	1223569	0.0765	0	0	4098886	0.2563	9	SRR7637285
KPS_01da	TRD	SRR2040799	AA	Kopske sedlo	SK	2	adapters300.fasta	18.3459	6.24	12309930	31572126	0.3899	555671	0.0176	1958943	0.062	0	0	9682827	0.3067	13.06	SRR2040799
KPS_02da	TRD	SRR3111447	AA	Kopske sedlo	SK	2	adapters300.fasta	24.0021	7.04	14075301	41958272	0.3355	1072536	0.0256	1072823	0.0256	0	0	11781612	0.2808	22.07	SRR3111447
KPS_03da	TRD	SRR2040801	AA	Kopske sedlo	SK	2	adapters300.fasta	25.1197	6.65	24162280	49796144	0.4852	5383948	0.1081	3160909	0.0635	0	0	15432615	0.3099	13.85	SRR2040801
KPT_01ta	KPT	SRR2040823	AA	Kamptal	AT	4	adapters300.fasta	55.532	111.17	41466307	111982213	0.3703	4919043	0.0439	4503666	0.0402	0	0	31627017	0.2824	54.91	SRR2040823
KRM_01da	KRM	25-AA394-E	AA	Kremenez	UA	2	TruSeq3-PE-2.fa	29.1375	7.58	20365825	43309534	0.4702	4318050	0.0997	2838105	0.0655	0	0	12765128	0.2947	25.53	SRR23281929
KRM_02da	KRM	26-AA394-L	AA	Kremenez	UA	2	TruSeq3-PE-2.fa	24.9843	6.67	16420345	36613023	0.4485	3282391	0.0897	2122612	0.058	0	0	10660776	0.2912	20.17	SRR23281928
KRM_03da	KRM	27-AA394-F	AA	Kremenez	UA	2	TruSeq3-PE-2.fa	20.0382	5.55	11580023	26007299	0.4453	2096636	0.0806	1359275	0.0523	0	0	7888925	0.3033	12.27	SRR23281927
KRM_04da	KRM	28-AA394-N	AA	Kremenez	UA	2	TruSeq3-PE-2.fa	25.7872	6.75	16330329	35956257	0.4542	3233519	0.0899	2098471	0.0584	0	0	10651202	0.2962	20.2	SRR23281926
KRM_05da	KRM	29-AA394-M	AA	Kremenez	UA	2	TruSeq3-PE-2.fa	25.9711	6.75	15678663	35858283	0.4372	3135902	0.0875	2109856	0.0588	0	0	10065476	0.2807	20.36	SRR23281925
KRM_06da	KRM	30-AA394-H	AA	Kremenez	UA	2	TruSeq3-PE-2.fa	21.9914	6.23	12758840	29123325	0.4381	2372666	0.0815	1556304	0.0534	0	0	8556795	0.2938	15.64	SRR23282199
KRM_07da	KRM	31-AA394-I	AA	Kremenez	UA	2	TruSeq3-PE-2.fa	21.3932	6.63	13971408	30574157	0.457	2639739	0.0863	1937767	0.0634	0	0	9071015	0.2967	18.9	SRR23282198
KRM_08da	KRM	32-AA394-C	AA	Kremenez	UA	2	TruSeq3-PE-2.fa	23.3039	6.48	15529830	32559714	0.477	2727039	0.0838	1898335	0.0583	0	0	10607233	0.3258	17.04	SRR23282197
KZL_01da	KZL	KZL_004_1	AA	Kesztölc	HU	2	adapters300.fasta	8.97021	3.84	5625109	12574325	0.4473	849190	0.0675	654289	0.052	0	0	4048815	0.322	8.01	SRR7637337
KZL_02da	KZL	KZL_009_1	AA	Kesztölc	HU	2	adapters300.fasta	NA	23.14	48327988	95179260	0.5078	12377260	0.13	3677565	0.0386	0	0	31773514	0.3338	50.85	SRR7637338
KZL_03da	KZL	KZL_017_1	AA	Kesztölc	HU	2	adapters300.fasta	8.07742	3.32	5045533	10992936	0.459	801346	0.0729	438893	0.0399	0	0	3750635	0.3412	7.04	SRR7637335
KZL_04da	KZL	KZL_020_1	AA	Kesztölc	HU	2	adapters300.fasta	7.64473	3.5	5046341	10904732	0.4628	827670	0.0759	515695	0.0473	0	0	3642332	0.334	6.57	SRR7637336
KZL_05da	KZL	KZL_021_1	AA	Kesztölc	HU	2	adapters300.fasta	13.0378	4.66	8831718	19231845	0.4592	1549685	0.0806	871143	0.0453	0	0	6308808	0.328	11.84	SRR7637333
LAC_01ta	LAC	LAC_001_c	AA	Lacul Capra ARENOSA	RO	4	adapters300.fasta	15.2943	10.21	8338640	21872164	0.3812	405036	0.0185	2060559	0.0942	0	0	5708867	0.261	11.41	SRR7637334
LAC_02ta	LAC	LAC_001_d	AA	Lacul Capra ARENOSA	RO	4	adapters300.fasta	18.0479	6.94	10023325	26245666	0.3819	481229	0.0183	2642988	0.1007	0	0	6696372	0.2551	14.2	SRR7637331
LAC_03ta	LAC	LAC_001_f	AA	Lacul Capra ARENOSA	RO	4	adapters300.fasta	17.3504	6.71	9425043	24946699	0.3778	437532	0.0175	2510466	0.1006	0	0	6287652	0.252	13.16	SRR7637332
LAC_04ta	LAC	LAC_001_i	AA	Lacul Capra ARENOSA	RO	4	adapters300.fasta	21.7598	7.58	12067489	32051425	0.3765	625433	0.0195	3238553	0.101	0	0	7956344	0.2482	17.62	SRR7637341
LAC_05ta	LAC	LAC_001_l	AA	Lacul Capra ARENOSA	RO	4	adapters300.fasta	18.4205	7.86	10395317	27109236	0.3835	523071	0.0193	2772946	0.1023	0	0	6889086	0.2541	14.9	SRR7637342
LAC_06ta	LAC	LAC_001_p	AA	Lacul Capra ARENOSA	RO	4	adapters300.fasta	20.0027	13.13	11094642	29551992	0.3754	559043	0.0189	3114893	0.1054	0	0	7184721	0.2431	16.86	SRR7637382
LAC_07ta	LAC	LAC_001_r	AA	Lacul Capra ARENOSA	RO	4	adapters300.fasta	21.3387	14.7	11571580	31695327	0.3651	584123	0.0184	3425932	0.1081	0	0	7299978	0.2303	19.22	SRR7637381
LAC_08ta	LAC	LAC_001_t	AA	Lacul Capra ARENOSA	RO	4	adapters300.fasta	17.8161	6.79	9754780	25916894	0.3764	449399	0.0173	2792419	0.1077	0	0	6313723	0.2436	14.66	SRR7637384
LIC_01tl	MOD	LIC1_-concat	AL	Burg Liechtenstein	AT	4	adapters300.fasta	46.4297	9.86	29478094	77035817	0.3827	2671999	0.0347	7219996	0.0937	0	0	19033977	0.2471	NA	ERR3514869
LIC_02tl	MOD	LIC2_-concat	AL	Burg Liechtenstein	AT	4	adapters300.fasta	23.2605	13.02	13831250	36683254	0.377	878757	0.024	3231953	0.0881	0	0	9460127	0.2579	NA	ERR3514870
LIC_03tl	MOD	LIC3_-concat	AL	Burg Liechtenstein	AT	4	adapters300.fasta	24.771	6.98	14740104	39519282	0.373	1158244	0.0293	3495196	0.0884	0	0	9809848	0.2482	NA	ERR3514871
LOI_01tl	WAC	LOI1a	AL	Wachau	AT	4	TruSeq3-PE-2.fa	15.049	5.56	8526565	22521925	0.3786	843252	0.0374	1746314	0.0775	0	0	5783514	0.2568	NA	ERR3514872
LOI_02tl	WAC	LOI6a	AL	Wachau	AT	4	TruSeq3-PE-2.fa	17.0903	6.64	9805147	26042129	0.3765	983010	0.0377	2155699	0.0828	0	0	6480894	0.2489	NA	ERR3514873
LOI_03tl	WAC	LOI8a	AL	Wachau	AT	4	TruSeq3-PE-2.fa	23.2032	13.96	13682348	35315046	0.3874	1410908	0.04	2694764	0.0763	0	0	9346825	0.2647	NA	ERR3514874
LOM_01dl	LOM	SRR7119533	AL	Lom	N	2	adapters300.fasta	31.7993	12.16	19620005	54586286	0.3594	48233	0.0009	2470490	0.0453	0	0	16911690	0.3098	NA	SRR7119533
LOM_02dl	LOM	SRR7119534	AL	Lom	N	2	adapters300.fasta	36.6348	5.36	20707560	63523763	0.326	67016	0.0011	3255316	0.0512	0	0	17127700	0.2696	NA	SRR7119534
LOM_03dl	LOM	SRR7119535	AL	Lom	N	2	adapters300.fasta	34.1229	11.55	19807919	58603953	0.338	63002	0.0011	2688534	0.0459	0	0	16841406	0.2874	NA	SRR7119535
LOM_04dl	LOM	SRR7119537	AL	Lom	N	2	adapters300.fasta	46.6951	14.37	30036698	84231748	0.3566	97838	0.0012	4217210	0.0501	0	0	25437496	0.302	NA	SRR7119537
LOM_05dl	LOM	SRR7119538	AL	Lom	N	2	adapters300.fasta	39.6491	5.53	21955647	69178868	0.3174	112169	0.0016	3227800	0.0467	0	0	18339393	0.2651	NA	SRR7119538
LOM_06dl	LOM	SRR7119540	AL	Lom	N	2	adapters300.fasta	30.9849	11.27	19405884	53550961	0.3624	52720	0.001	2705684	0.0505	0	0	16466761	0.3075	NA	SRR7119540
LOM_07dl	LOM	SRR7119541	AL	Lom	N	2	adapters300.fasta	30.5673	6.47	16535271	52405216	0.3155	74231	0.0014	2658127	0.0507	0	0	13595280	0.2594	NA	SRR7119541
LOM_08dl	LOM	SRR7119539	AL	Lom	N	2	adapters300.fasta	36.7552	5.1	24875211	66296031	0.3752	81078	0.0012	3731965	0.0563	0	0	20846696	0.3144	NA	SRR7119539
LOM_09dl	LOM	SRR7119536	AL	Lom	N	2	adapters300.fasta	49.9231	15.7	31272485	90156090	0.3469	139101	0.0015	4789997	0.0531	0	0	26016318	0.2886	NA	SRR7119536
LUB_01ta	LUB	SRR2040820	AA	Lubnice	CZ	4	adapters300.fasta	35.9221	22.78	35269630	77734593	0.4537	6139765	0.079	5446625	0.0701	0	0	23407020	0.3011	22.03	SRR2040820
MAL_01dl	MAL	SRR3111443	AL	Male Kysice	SK	2	adapters300.fasta	29.595	4.92	31699572	66495413	0.4767	6420942	0.0966	6832464	0.1028	0	0	17895806	0.2691	NA	SRR3111443
MAL_02dl	MAL	SRR7904934	AL	Male Kysice	SK	2	adapters300.fasta	16.5864	3.76	11699730	30924345	0.3783	577969	0.0187	2336036	0.0755	0	0	8656569	0.2799	NA	SRR7904934
MAL_03dl	MAL	SRR7904935	AL	Male Kysice	SK	2	adapters300.fasta	14.6425	3.34	10150219	27052957	0.3752	449312	0.0166	2010633	0.0743	0	0	7578857	0.2801	NA	SRR7904935
MAL_04dl	MAL	NA	AL	Male Kysice	SK	2	adapters300.fasta	15.6425	NA	NA	NA	NA	NA	NA	NA	NA	NA	NA	NA	NA	NA	NA
MAR_01ta	MAR	SRR2040824	AA	Mariazell	AT	4	adapters300.fasta	56.9741	38.86	49422792	123696350	0.3995	8207159	0.0663	3670138	0.0297	0	0	37109258	0.3	52.89	SRR2040824
MAU_01tl	WAC	MAU01	AL	Wachau	AT	4	TruSeq3-PE-2.fa	14.2502	7.77	7848247	21009854	0.3736	694352	0.033	1586375	0.0755	0	0	5428643	0.2584	NA	ERR3514875
MAU_02tl	WAC	MAU02	AL	Wachau	AT	4	TruSeq3-PE-2.fa	26.8131	17.32	14750391	42163480	0.3498	1185147	0.0281	3414209	0.081	0	0	9838577	0.2333	NA	ERR3514876
MAU_03tl	WAC	MAU09	AL	Wachau	AT	4	TruSeq3-PE-2.fa	13.6956	4.61	7256111	20229291	0.3587	609373	0.0301	1686219	0.0834	0	0	4817199	0.2381	NA	ERR3514877
MAY_01dl	MAY	SRR5124991	AL	Mayodan	USA	2	adapters300.fasta	12.8005	1.41	7234549	22201451	0.3259	177900	0.008	518265	0.0233	0	0	6488812	0.2923	NA	SRR5124991
MAY_02dl	MAY	SRR5124981	AL	Mayodan	USA	2	adapters300.fasta	40.2743	20.9	25977373	74917338	0.3467	1520727	0.0203	1606020	0.0214	0	0	22690551	0.3029	NA	SRR5124981
MAY_03dl	MAY	SRR5124994	AL	Mayodan	USA	2	adapters300.fasta	62.8081	4.08	43114642	121896721	0.3537	3216128	0.0264	2652308	0.0218	0	0	36990041	0.3035	NA	SRR5124994
MAY_04dl	MAY	SRR5125000	AL	Mayodan	USA	2	adapters300.fasta	48.4337	3.23	32406945	91830929	0.3529	2203369	0.024	2077362	0.0226	0	0	27931090	0.3042	NA	SRR5125000
MAY_05dl	MAY	SRR5124979	AL	Mayodan	USA	2	adapters300.fasta	45.9718	3.31	29625237	85718414	0.3456	1716188	0.02	1830280	0.0214	0	0	25900110	0.3022	NA	SRR5124979
MAY_06dl	MAY	SRR5124992	AL	Mayodan	USA	2	adapters300.fasta	16.4296	3.58	10119900	28994811	0.349	223377	0.0077	765542	0.0264	0	0	9072704	0.3129	NA	SRR5124992
MIA_01ta	MIA	Mias_001_a22	AA	Miasteczko Slaskie ARENOSA	PL	4	adapters300.fasta	30.9954	20.72	21241407	50395369	0.4215	1732677	0.0344	5267268	0.1045	0	0	13907819	0.276	22.36	#N/A
MIA_02ta	MIA	Mias_003_a15	AA	Miasteczko Slaskie ARENOSA	PL	4	adapters300.fasta	18.656	8.36	11134304	28900311	0.3853	1077928	0.0373	2311797	0.08	0	0	7519293	0.2602	15.37	SRR8241453
MIA_03ta	MIA	Mias_003_a16	AA	Miasteczko Slaskie ARENOSA	PL	4	adapters300.fasta	20.3346	8.22	12423821	31063232	0.4	1349338	0.0434	2283346	0.0735	0	0	8572396	0.276	16.27	SRR8241450
MIA_04ta	MIA	Mias_003_a13	AA	Miasteczko Slaskie ARENOSA	PL	4	adapters300.fasta	15.0521	12.56	8335358	22336529	0.3732	520742	0.0233	1822880	0.0816	0	0	5823161	0.2607	12.63	SRR8241452
MIA_05ta	MIA	Mias_003_a10	AA	Miasteczko Slaskie ARENOSA	PL	4	adapters300.fasta	13.9293	5.59	9684946	22320457	0.4339	682528	0.0306	2433055	0.109	0	0	6406820	0.287	10.44	SRR8241424
MIA_06ta	MIA	Mias_001_a18	AA	Miasteczko Slaskie ARENOSA	PL	4	adapters300.fasta	14.763	36.51	11805014	25214289	0.4682	628631	0.0249	3463438	0.1374	0	0	7527877	0.2986	11.44	SRR8241434
MIA_07ta	MIA	Mias_003_a09	AA	Miasteczko Slaskie ARENOSA	PL	4	adapters300.fasta	13.9539	6.24	10208231	23000476	0.4438	710826	0.0309	2436891	0.1059	0	0	6889431	0.2995	10.43	SRR8241433
MIA_08ta	MIA	Mias_001_a17	AA	Miasteczko Slaskie ARENOSA	PL	4	adapters300.fasta	5.86595	2.1	6645010	11187162	0.594	254302	0.0227	2296100	0.2052	0	0	4006448	0.3581	3.72	#N/A
MIA_09ta	MIA	Mias_003_a11	AA	Miasteczko Slaskie ARENOSA	PL	4	adapters300.fasta	14.9742	7.38	8277679	22532824	0.3674	551679	0.0245	2026286	0.0899	0	0	5525800	0.2452	13.14	SRR8241423
MIE_02da	MIE	MIE_001_b	AA	Miedzyzdroje	PL	2	adapters300.fasta	17.1004	5.95	8308250	23216073	0.3579	480434	0.0207	1837912	0.0792	0	0	5805332	0.2501	13.43	SRR7637378
MIE_03da	MIE	MIE_001_c	AA	Miedzyzdroje	PL	2	adapters300.fasta	19.3222	6.65	9589234	26328147	0.3642	558604	0.0212	2065466	0.0785	0	0	6763608	0.2569	14.85	SRR7637377
MIE_04da	MIE	MIE_001_d	AA	Miedzyzdroje	PL	2	adapters300.fasta	12.6156	8.52	5492859	16473344	0.3334	285717	0.0173	1304705	0.0792	0	0	3762740	0.2284	10.16	SRR7637380
MIE_05da	MIE	MIE_001_e	AA	Miedzyzdroje	PL	2	adapters300.fasta	14.4669	9.12	5869990	18866906	0.3111	314105	0.0166	1495109	0.0792	0	0	3893597	0.2064	12.53	SRR7637379
MIE_06da	MIE	MIE_001_f	AA	Miedzyzdroje	PL	2	adapters300.fasta	17.349	6.2	8024913	23528636	0.3411	464784	0.0198	1979148	0.0841	0	0	5377902	0.2286	14.8	SRR7637386
MIE_07da	MIE	MIE_001_g	AA	Miedzyzdroje	PL	2	adapters300.fasta	22.1008	6.43	11135843	30914762	0.3602	698605	0.0226	2533771	0.082	0	0	7656937	0.2477	17.88	SRR7637385
MIE_08da	MIE	MIE_001_h	AA	Miedzyzdroje	PL	2	adapters300.fasta	18.6364	11.63	9724875	26015141	0.3738	618002	0.0238	2291402	0.0881	0	0	6614468	0.2543	15.03	SRR7637410
MIE_09da	MIE	ID628_aren_P6_dip_LITE_S306	AA	Miedzyzdroje	PL	2	adapters300.fasta	19.1206	11.68	8088418	18017125	0.4489	1117069	0.062	1292408	0.0717	0	0	5268013	0.2924	16.8	SRR23281941
MIE_10da	MIE	ID629_aren_P7_dip_LITE_S307	AA	Miedzyzdroje	PL	2	adapters300.fasta	11.5269	8.08	4407663	10215437	0.4315	525477	0.0514	648649	0.0635	0	0	3002841	0.294	9.74	SRR23281940
MIE_11da	MIE	ID630_aren_P8_dip_LITE_S308	AA	Miedzyzdroje	PL	2	adapters300.fasta	17.7763	6.91	7331229	16832414	0.4355	958764	0.057	1069871	0.0636	0	0	4921333	0.2924	15.73	SRR23281939
MOD_01tl	MOD	MOD1_-concat	AL	Mödling	AT	4	adapters300.fasta	39.7718	9.7	24829597	65782975	0.3774	2113333	0.0321	5962662	0.0906	0	0	16276748	0.2474	NA	ERR3514878
MOD_02tl	MOD	MOD2_-concat	AL	Mödling	AT	4	adapters300.fasta	19.4857	5.96	11414180	30267024	0.3771	795640	0.0263	2360585	0.078	0	0	8058794	0.2663	NA	ERR3514879
MOD_03tl	MOD	MOD3_-concat	AL	Mödling	AT	4	adapters300.fasta	36.1082	8.69	22454977	58249723	0.3855	1764453	0.0303	5171335	0.0888	0	0	15122469	0.2596	NA	ERR3514880
MOD_04tl	MOD	SRR2040826	AL	Mödling	AT	4	adapters300.fasta	41.6435	8.93	36282808	87065105	0.4167	5408890	0.0621	6578820	0.0756	0	0	23942232	0.275	NA	SRR2040826
NKM_01dl	NKM	SRR9319641	AL	Nedre Kamtjern (?)	N	2	adapters300.fasta	29.305	4.47	19123917	51296684	0.3728	54603	0.0011	2551763	0.0497	0	0	16353302	0.3188	NA	SRR9319641
NKM_02dl	NKM	SRR9319642	AL	Nedre Kamtjern (?)	N	2	adapters300.fasta	29.5479	4.31	18167713	50634236	0.3588	49594	0.001	2589965	0.0512	0	0	15357480	0.3033	NA	SRR9319642
NKM_03dl	NKM	SRR9319643	AL	Nedre Kamtjern (?)	N	2	adapters300.fasta	34.6158	9.81	20779243	59689843	0.3481	70256	0.0012	3082609	0.0516	0	0	17413501	0.2917	NA	SRR9319643
NKM_04dl	NKM	SRR9319644	AL	Nedre Kamtjern (?)	N	2	adapters300.fasta	35.1151	5.02	19870621	60563924	0.3281	67233	0.0011	2650445	0.0438	0	0	16926960	0.2795	NA	SRR9319644
NKM_05dl	NKM	SRR9319645	AL	Nedre Kamtjern (?)	N	2	adapters300.fasta	33.7784	11.15	19700090	57903428	0.3402	75026	0.0013	2832582	0.0489	0	0	16581358	0.2864	NA	SRR9319645
NKM_06dl	NKM	SRR9319646	AL	Nedre Kamtjern (?)	N	2	adapters300.fasta	46.8092	15.64	25379726	81671362	0.3108	141634	0.0017	3473617	0.0425	0	0	21438180	0.2625	NA	SRR9319646
NKM_07dl	NKM	SRR9319647	AL	Nedre Kamtjern (?)	N	2	adapters300.fasta	34.6295	11.66	19706841	59542348	0.331	58619	0.001	2759636	0.0463	0	0	16657879	0.2798	NA	SRR9319647
NKM_08dl	NKM	SRR9319648	AL	Nedre Kamtjern (?)	N	2	adapters300.fasta	42.945	13.13	25651841	75667495	0.339	104318	0.0014	3639609	0.0481	0	0	21627542	0.2858	NA	SRR9319648
NKM_09dl	NKM	SRR9319649	AL	Nedre Kamtjern (?)	N	2	adapters300.fasta	30.6155	7.03	17846334	52350856	0.3409	67902	0.0013	2356148	0.045	0	0	15236178	0.291	NA	SRR9319649
OBI_01dh	OBI	1-AH099C	AH	Hochobir	AT	2	adapters300.fasta	43.9741	9.22	27231940	62822501	0.4335	2997258	0.0477	8417355	0.134	0	0	15155077	0.2412	37.39	SRR10549921
OBI_02dh	OBI	2-AH099F	AH	Hochobir	AT	2	adapters300.fasta	30.0748	7.1	17635697	41060993	0.4295	1652291	0.0402	5787319	0.1409	0	0	9750634	0.2375	25.07	SRR10549919
OBI_03dh	OBI	3-AH099M	AH	Hochobir	AT	2	adapters300.fasta	31.7558	7.14	18812825	43743236	0.4301	1873306	0.0428	5456351	0.1247	0	0	11023404	0.252	24.85	SRR10549918
OBI_04dh	OBI	4-AH099N	AH	Hochobir	AT	2	adapters300.fasta	37.4471	7.83	23432442	52564545	0.4458	2478702	0.0472	7061952	0.1343	0	0	13351003	0.254	31.6	SRR10549917
OBI_05dh	OBI	5-AH099O	AH	Hochobir	AT	2	adapters300.fasta	36.5519	7.8	22345074	51409885	0.4346	2358401	0.0459	6560553	0.1276	0	0	12883982	0.2506	28.95	SRR10549916
OBI_06dh	OBI	6-AH099Q	AH	Hochobir	AT	2	adapters300.fasta	35.3147	7.69	20716652	48678714	0.4256	2193739	0.0451	6022485	0.1237	0	0	11963075	0.2458	26.52	SRR10549915
OBI_07dh	OBI	7-AH099R	AH	Hochobir	AT	2	adapters300.fasta	37.3296	7.9	22067436	51276438	0.4304	2187301	0.0427	6379327	0.1244	0	0	12962238	0.2528	30.33	SRR10549914
OBI_08dh	OBI	8-AH099S	AH	Hochobir	AT	2	adapters300.fasta	23.9115	6.48	13298171	32197352	0.413	1321119	0.041	4081020	0.1268	0	0	7530366	0.2339	18.37	SRR10549913
OBI_09dh	OBI	SRR2040784	AH	A. HALLERI OVIRENSIS	AT	2	adapters300.fasta	22.7209	5.6	18369402	42773133	0.4295	1607119	0.0376	4881937	0.1141	0	0	11711372	0.2738	12.94	SRR2040784
OBI_10dh	OBI	SRR2040785	AH	A. HALLERI OVIRENSIS	AT	2	adapters300.fasta	32.6715	6.09	31452393	63906727	0.4922	4408854	0.069	5123258	0.0802	0	0	21765496	0.3406	23.31	SRR2040785
OCH_01tl	FOA	OCH02	AL	Eastern Austrian Forealps	AT	4	TruSeq3-PE-2.fa	17.7729	7.21	10703256	27560725	0.3884	1123582	0.0408	2260585	0.082	0	0	7120724	0.2584	NA	ERR3514881
OCH_02tl	FOA	OCH06	AL	Eastern Austrian Forealps	AT	4	TruSeq3-PE-2.fa	26.9971	24.15	16940819	43204776	0.3921	2056185	0.0476	3510309	0.0812	0	0	11062281	0.256	NA	ERR3514882
OPP_01ta	OPP	Sample_57_147	AA	Oppenberg	AT	4	TruSeq3-PE-2.fa	23.9813	13.63	16353371	33480691	0.4884	3018531	0.0902	3599010	0.1075	0	0	9430630	0.2817	14.93	SRR12778320
OPP_02ta	OPP	Sample_58_148	AA	Oppenberg	AT	4	TruSeq3-PE-2.fa	24.1291	14.23	16004085	33185031	0.4823	3098454	0.0934	3324479	0.1002	0	0	9283355	0.2797	15.13	SRR12778319
OPP_03ta	OPP	Sample_59_149	AA	Oppenberg	AT	4	TruSeq3-PE-2.fa	22.5508	8.87	14366936	31041715	0.4628	2503265	0.0806	3580967	0.1154	0	0	7969593	0.2567	16.64	SRR12778318
OPP_04ta	OPP	Sample_60_150	AA	Oppenberg	AT	4	TruSeq3-PE-2.fa	22.8452	8.3	14295301	31329490	0.4563	2626165	0.0838	3535667	0.1129	0	0	7811459	0.2493	17.55	SRR12778317
OPP_05ta	OPP	Sample_61_151	AA	Oppenberg	AT	4	TruSeq3-PE-2.fa	26.4707	8.78	17554468	37339237	0.4701	3156887	0.0845	4421165	0.1184	0	0	9598487	0.2571	20.34	SRR12778316
OPP_06ta	OPP	Sample_62_152	AA	Oppenberg	AT	4	TruSeq3-PE-2.fa	23.8877	8.39	15324894	32987107	0.4646	2698217	0.0818	3895276	0.1181	0	0	8392651	0.2544	18.56	SRR12778315
OPP_07ta	OPP	Sample_63_153	AA	Oppenberg	AT	4	TruSeq3-PE-2.fa	20.0225	13.94	12753496	27000835	0.4723	2252371	0.0834	2991985	0.1108	0	0	7251353	0.2686	13.7	SRR12778314
OPP_08ta	OPP	Sample_64_154	AA	Oppenberg	AT	4	TruSeq3-PE-2.fa	21.8019	8.37	14160082	30436036	0.4652	2411370	0.0792	3969179	0.1304	0	0	7450189	0.2448	16.48	SRR12778313
OSL_02dl	OSL	SRR7904940	AL	Nova Ves u Oslavan	CZ	2	adapters300.fasta	18.8159	4	13414083	35121085	0.3819	690219	0.0197	2659061	0.0757	0	0	9917800	0.2824	NA	SRR7904940
OSL_03dl	OSL	SRR7904941	AL	Nova Ves u Oslavan	CZ	2	adapters300.fasta	17.6793	3.9	12174488	32786137	0.3713	598634	0.0183	2430533	0.0741	0	0	9002946	0.2746	NA	SRR7904941
OSL_04dl	OSL	SRR2040791	AL	Nova Ves u Oslavan	CZ	2	adapters300.fasta	53.5657	6.93	38726074	104854860	0.3693	5446195	0.0519	2635524	0.0251	0	0	30269028	0.2887	NA	SRR2040791
OSL_05dl	OSL	SRR3111442	AL	Nova Ves u Oslavan	CZ	2	adapters300.fasta	13.7143	5.84	9152019	24805315	0.369	658190	0.0265	1864580	0.0752	0	0	6400521	0.258	NA	SRR3111442
OSL_06dl	OSL	AL056a	AL	Nova Ves u Oslavan	CZ	2		NA	3.35	16494887	29184909	0.5652	8555862	0.2932	1583655	0.0543	0	0	6032203	0.2067	NA	SRR23282162
OSL_07dl	OSL	AL056b	AL	Nova Ves u Oslavan	CZ	2		NA	2.76	16055085	27865840	0.5762	7805692	0.2801	1424699	0.0511	0	0	6535656	0.2345	NA	SRR23282161
OSL_08dl	OSL	AL056c	AL	Nova Ves u Oslavan	CZ	2		NA	2.17	12016942	21223640	0.5662	6007035	0.283	1076111	0.0507	0	0	4715373	0.2222	NA	SRR23282160
OSL_09dl	OSL	AL056d	AL	Nova Ves u Oslavan	CZ	2		NA	3.12	18908513	33234813	0.5689	10063328	0.3028	1824595	0.0549	0	0	6653849	0.2002	NA	SRR23282159
OSL_10dl	OSL	AL056e	AL	Nova Ves u Oslavan	CZ	2		NA	3.21	16793290	28880600	0.5815	8397943	0.2908	1779434	0.0616	0	0	6307799	0.2184	NA	SRR23282158
PAD_01da	PAD	AA220I	AA	Parva 2x	RO	2	TruSeq3-PE-2.fa	37.5686	8.78	19659292	50500487	0.3893	2719096	0.0538	4282210	0.0848	0	0	12019362	0.238	36.99	SRR23282117
PAD_02da	PAD	AA220L	AA	Parva 2x	RO	2	TruSeq3-PE-2.fa	17.0104	6.28	8182550	21895480	0.3737	1333006	0.0609	1860438	0.085	0	0	4678189	0.2137	16.89	SRR23282116
PAD_03da	PAD	AA220aa	AA	Parva 2x	RO	2	NexteraPE-PE.fa	32.5132	21.87	21065385	48737058	0.4322	5279282	0.1083	2289759	0.047	0	0	12930083	0.2653	36.12	SRR23282115
PAD_04da	PAD	AA220ad	AA	Parva 2x	RO	2	NexteraPE-PE.fa	38.343	9.46	27624298	60018045	0.4603	6714525	0.1119	3269284	0.0545	0	0	17002558	0.2833	43.18	SRR23282114
PAD_05da	PAD	AA220ae	AA	Parva 2x	RO	2	NexteraPE-PE.fa	30.289	8.55	20415107	46083046	0.443	4568696	0.0991	2623622	0.0569	0	0	12736963	0.2764	35.5	SRR23282113
PAD_06da	PAD	AA220ai	AA	Parva 2x	RO	2	NexteraPE-PE.fa	30.5682	17.95	19203840	45303360	0.4239	4043401	0.0893	2151052	0.0475	0	0	12489690	0.2757	33.61	SRR23282112
PAD_07da	PAD	AA220aj	AA	Parva 2x	RO	2	NexteraPE-PE.fa	30.6381	7.72	23280122	47400930	0.4911	4887265	0.1031	2481847	0.0524	0	0	15502782	0.3271	34.22	SRR23282111
PAD_08da	PAD	AA220am	AA	Parva 2x	RO	2	NexteraPE-PE.fa	25.1912	6.91	21828232	41365440	0.5277	4152011	0.1004	2428405	0.0587	0	0	14918964	0.3607	27.03	SRR23282110
PAD_09da	PAD	AA220k	AA	Parva 2x	RO	2	NexteraPE-PE.fa	34.0179	8.73	25403541	54173505	0.4689	5800909	0.1071	3006944	0.0555	0	0	16010498	0.2955	38.23	SRR23282108
PAR_01ta	PAR	ID627_aren_P5_autotet_LITE_S621	AA	Parkano	F	4	adapters300.fasta	12.2043	4.26	5309679	11682195	0.4545	618102	0.0529	688885	0.059	0	0	3804745	0.3257	9.14	SRR23281942
PAT_01ta	PAT	AA220T	AA	Parva 4x	RO	4	TruSeq3-PE-2.fa	16.5391	16.27	7667110	21283022	0.3602	447923	0.021	2063569	0.097	0	0	4875391	0.2291	16.67	SRR23282107
PAT_02ta	PAT	AA220C	AA	Parva 4x	RO	4	TruSeq3-PE-2.fa	30.1862	28.27	16905099	43010326	0.393	2389340	0.0556	4460883	0.1037	0	0	9471724	0.2202	32.24	SRR23282106
PAT_03ta	PAT	Sample_32-AA220a	AA	Parva 4x	RO	4	NexteraPE-PE.fa	24.8059	10.01	16689635	38461900	0.4339	3096683	0.0805	2467559	0.0642	0	0	10660382	0.2772	26.4	SRR23282105
PAT_04ta	PAT	AA220ak	AA	Parva 4x	RO	4	NexteraPE-PE.fa	21.6772	7.74	20096159	36490449	0.5507	3068577	0.0841	2423076	0.0664	0	0	14352249	0.3933	20.7	SRR23282104
PAT_05ta	PAT	AA220f	AA	Parva 4x	RO	4	NexteraPE-PE.fa	34.3628	27.11	24159558	55642447	0.4342	5831621	0.1048	3053156	0.0549	0	0	14588236	0.2622	38.83	SRR23282103
PAT_06ta	PAT	AA220o	AA	Parva 4x	RO	4	NexteraPE-PE.fa	29.6792	10.52	28101719	53236342	0.5279	5284312	0.0993	3250149	0.0611	0	0	19066303	0.3581	29.12	SRR23282102
PAT_07ta	PAT	AA220q	AA	Parva 4x	RO	4	NexteraPE-PE.fa	26.2834	9.84	16172645	39313610	0.4114	3227310	0.0821	2108707	0.0536	0	0	10381210	0.2641	29.8	SRR23282101
PED_01dc	PED	SRR2040802	AP	PEDEMONTANA	I	2	adapters300.fasta	27.7623	6.22	20027026	47725882	0.4196	1118084	0.0234	2621532	0.0549	0	0	16152842	0.3385	NA	SRR2040802
PED_02dc	PED	SRR2040803	AP	PEDEMONTANA	I	2	adapters300.fasta	19.8349	32.62	14827147	34540483	0.4293	526198	0.0152	3335227	0.0966	0	0	10846371	0.314	NA	SRR2040803
PEK_01tl	PEK	AL057ba	AL	Pekarka	CZ	4		NA	5.71	18479238	33726493	0.5479	9642956	0.2859	1860597	0.0552	0	0	6598455	0.1956	NA	SRR23281997
PEK_02tl	PEK	AL057bb	AL	Pekarka	CZ	4		NA	2.74	12477497	22217833	0.5616	5891989	0.2652	1186217	0.0534	0	0	5187962	0.2335	NA	SRR23281996
PEK_03tl	PEK	AL057bc	AL	Pekarka	CZ	4		NA	4.97	14593054	25994343	0.5614	7281215	0.2801	1446742	0.0557	0	0	5589836	0.215	NA	SRR23281994
PEK_04tl	PEK	AL057bd	AL	Pekarka	CZ	4		NA	2.49	3456284	9119666	0.379	901489	0.0989	539343	0.0591	0	0	1918117	0.2103	NA	SRR23281993
PEK_05tl	PEK	AL057be	AL	Pekarka	CZ	4		NA	5.18	15915840	28436819	0.5597	7824916	0.2752	1685110	0.0593	0	0	6103476	0.2146	NA	SRR23281992
PEK_06tl	PEK	AL057bg	AL	Pekarka	CZ	4		NA	5.04	18581831	31000437	0.5994	8980549	0.2897	1508949	0.0487	0	0	7810004	0.2519	NA	SRR23281991
PEK_07tl	PEK	AL057bh	AL	Pekarka	CZ	4		NA	5.31	18399657	30773632	0.5979	9322094	0.3029	1447561	0.047	0	0	7347864	0.2388	NA	SRR23281990
PEK_08tl	PEK	AL057bk	AL	Pekarka	CZ	4		NA	4.28	13455040	23670935	0.5684	6699805	0.283	1257315	0.0531	0	0	5263471	0.2224	NA	SRR23281989
PER_01ta	PER	1-AA430a	AA	Pernegg	AT	4	NexteraPE-PE.fa	22.6763	8.82	13291116	31942572	0.4161	2629217	0.0823	1767192	0.0553	0	0	8564120	0.2681	23.05	SRR12778312
PER_02ta	PER	2-AA430g	AA	Pernegg	AT	4	NexteraPE-PE.fa	20.3178	8.58	11408314	28910007	0.3946	2010432	0.0695	1796385	0.0621	0	0	7270374	0.2515	23.88	SRR12778311
PER_03ta	PER	3-AA430i	AA	Pernegg	AT	4	NexteraPE-PE.fa	18.4294	8.4	10753872	26223688	0.4101	1900964	0.0725	1768671	0.0674	0	0	6788545	0.2589	19.54	SRR12778309
PER_04ta	PER	4-AA430k	AA	Pernegg	AT	4	NexteraPE-PE.fa	25.9938	60.68	14854625	37292960	0.3983	3161329	0.0848	2217256	0.0595	0	0	9048743	0.2426	31.13	SRR12778308
PER_05ta	PER	5-AA430l	AA	Pernegg	AT	4	NexteraPE-PE.fa	46.8342	14.49	31338963	74031748	0.4233	7302845	0.0986	4177019	0.0564	0	0	19005869	0.2567	53.11	SRR12778307
PER_06ta	PER	6-AA430m	AA	Pernegg	AT	4	NexteraPE-PE.fa	20.7143	9.6	12120557	29467533	0.4113	2363198	0.0802	2007845	0.0681	0	0	7412216	0.2515	23.13	SRR12778306
PER_07ta	PER	7-AA430n	AA	Pernegg	AT	4	NexteraPE-PE.fa	22.0348	9.01	13065468	31499090	0.4148	2688293	0.0853	1750653	0.0556	0	0	8282653	0.2629	22.85	SRR12778305
PER_08ta	PER	8-AA430o	AA	Pernegg	AT	4	NexteraPE-PE.fa	26.6281	22.59	16279756	39174784	0.4156	3500913	0.0894	2333552	0.0596	0	0	9996772	0.2552	30.03	SRR12778304
PHD_01da	PHD	AA372C	AA	Prielom Hornadu 2x	SK	2	TruSeq3-PE-2.fa	35.4306	8.44	19545102	48708307	0.4013	2977400	0.0611	3904561	0.0802	0	0	12109315	0.2486	38.91	SRR23282100
PHD_02da	PHD	AA372I	AA	Prielom Hornadu 2x	SK	2	TruSeq3-PE-2.fa	29.8078	16.09	16243257	40022185	0.4059	2245343	0.0561	3376071	0.0844	0	0	10226523	0.2555	36.79	SRR23282099
PHD_03da	PHD	AA372G	AA	Prielom Hornadu 2x	SK	2	TruSeq3-PE-2.fa	26.3906	7.36	13268278	34451645	0.3851	1794938	0.0521	2714277	0.0788	0	0	8379440	0.2432	29.18	SRR23282097
PHD_04da	PHD	AA372H	AA	Prielom Hornadu 2x	SK	2	TruSeq3-PE-2.fa	30.4146	8.21	17425732	41792061	0.417	2482736	0.0594	3517567	0.0842	0	0	10988685	0.2629	35.82	SRR23282096
PHD_05da	PHD	AA372L	AA	Prielom Hornadu 2x	SK	2	TruSeq3-PE-2.fa	19.8385	9.47	10281140	24751652	0.4154	1257079	0.0508	2259568	0.0913	0	0	6528137	0.2637	24.72	SRR23282095
PHD_06da	PHD	AA372B1	AA	Prielom Hornadu 2x	SK	2	TruSeq3-PE-2.fa	21.3197	6.86	10576883	27911090	0.3789	1468419	0.0526	2317547	0.083	0	0	6448635	0.231	23.87	SRR23282094
PHD_07da	PHD	AA372B2	AA	Prielom Hornadu 2x	SK	2	TruSeq3-PE-2.fa	27.9791	7.29	14480754	36429279	0.3975	1918301	0.0527	2912490	0.0799	0	0	9275125	0.2546	33.01	SRR23282093
PHD_08da	PHD	AA372E	AA	Prielom Hornadu 2x	SK	2	TruSeq3-PE-2.fa	27.1815	7.74	13712060	36372292	0.377	2117501	0.0582	3182062	0.0875	0	0	7873585	0.2165	26.72	SRR23282061
PHT_01ta	PHT	AA372AA	AA	Prielom Hornadu 4x	SK	4	TruSeq3-PE-2.fa	34.4198	10.88	20495731	49629852	0.413	3334660	0.0672	4515368	0.091	0	0	12116989	0.2441	43.96	SRR23282059
PHT_02ta	PHT	AA372AB	AA	Prielom Hornadu 4x	SK	4	TruSeq3-PE-2.fa	27.135	9.44	15504249	37869899	0.4094	2386856	0.063	3400067	0.0898	0	0	9325342	0.2462	33.23	SRR23282058
PHT_03ta	PHT	AA372AD	AA	Prielom Hornadu 4x	SK	4	TruSeq3-PE-2.fa	21.8041	16.4	12357537	30085704	0.4107	1820893	0.0605	2719276	0.0904	0	0	7462472	0.248	23.7	SRR23282057
PHT_04ta	PHT	AA372AE	AA	Prielom Hornadu 4x	SK	4	TruSeq3-PE-2.fa	47.5857	31.57	31083932	71014816	0.4377	4841256	0.0682	7128642	0.1004	0	0	18375011	0.2587	58.7	SRR23282056
PHT_05ta	PHT	AA372O	AA	Prielom Hornadu 4x	SK	4	TruSeq3-PE-2.fa	28.5782	10.03	16232935	39829073	0.4076	2579410	0.0648	3402584	0.0854	0	0	9762736	0.2451	26.59	SRR23282054
PHT_06ta	PHT	AA372P	AA	Prielom Hornadu 4x	SK	4	TruSeq3-PE-2.fa	36.4587	27.59	21204936	52864068	0.4011	3335017	0.0631	4713514	0.0892	0	0	12520972	0.2369	40.3	SRR23282053
PHT_07ta	PHT	AA372U	AA	Prielom Hornadu 4x	SK	4	TruSeq3-PE-2.fa	30.5825	10.76	16749452	43322566	0.3866	2805826	0.0648	3874044	0.0894	0	0	9485273	0.2189	32.26	SRR23282052
PHT_08ta	PHT	AA372Y	AA	Prielom Hornadu 4x	SK	4	TruSeq3-PE-2.fa	27.9879	10.4	14936591	38955284	0.3834	2572365	0.066	3457381	0.0888	0	0	8365988	0.2148	29.64	SRR23282051
PIL_01tl	WAC	PIL02	AL	Wachau	AT	4	TruSeq3-PE-2.fa	23.1507	7.7	13255642	35858263	0.3697	1422301	0.0397	2824327	0.0788	0	0	8752725	0.2441	NA	ERR3514887
PIL_02tl	WAC	PIL03	AL	Wachau	AT	4	TruSeq3-PE-2.fa	23.1027	7.14	13677049	35572105	0.3845	1377402	0.0387	2823076	0.0794	0	0	9230014	0.2595	NA	ERR3514888
PIL_03tl	WAC	PIL08	AL	Wachau	AT	4	TruSeq3-PE-2.fa	21.6729	7.43	12487977	33133559	0.3769	1286946	0.0388	2587549	0.0781	0	0	8382704	0.253	NA	ERR3514889
PIN_01dl	PIN	SRR2040789	AL	Pinery	CA	2	adapters300.fasta	19.5475	1.18	23583259	47131591	0.5004	7509576	0.1593	881894	0.0187	0	0	15137772	0.3212	NA	SRR2040789
PIZ_02dl	VLH	SRR7904953	AL	Pernitz	AT	2	adapters300.fasta	13.1338	3.22	9313882	24075416	0.3869	426207	0.0177	2172784	0.0902	0	0	6603449	0.2743	NA	SRR7904953
PIZ_03dl	VLH	SRR7904952	AL	Pernitz	AT	2	adapters300.fasta	18.9967	6.81	13766976	35594685	0.3868	707573	0.0199	2752378	0.0773	0	0	10150432	0.2852	NA	SRR7904952
PIZ_04dl	VLH	SRR3111440	AL	Pernitz	AT	2	adapters300.fasta	18.0002	6.97	16207317	36201110	0.4477	2856726	0.0789	3131621	0.0865	0	0	10012360	0.2766	NA	SRR3111440
PIZ_05dl	VLH	SRR2040797	AL	Pernitz	AT	2	adapters300.fasta	61.0065	8	42938290	120166309	0.3573	4576162	0.0381	4634942	0.0386	0	0	33266062	0.2768	NA	SRR2040797
PIZ_06dl	VLH	PEQ6	AL	Pernitz	AT	2	adapters300.fasta	16.6287	3.55	9085211	23654969	0.3841	746057	0.0315	1778932	0.0752	0	0	6420620	0.2714	NA	ERR3514883
PIZ_08dl	VLH	PER8	AL	Pernitz	AT	2	adapters300.fasta	25.2284	8.81	16223945	38982640	0.4162	2338857	0.06	2756900	0.0707	0	0	10900451	0.2796	NA	ERR3514885
PIZ_09dl	VLH	PEQ9	AL	Pernitz	AT	2	adapters300.fasta	15.6624	5.96	7969802	22040974	0.3616	593799	0.0269	1727320	0.0784	0	0	5505115	0.2498	NA	ERR3514884
PIZ_11dl	VLH	PER11	AL	Pernitz	AT	2	adapters300.fasta	12.7586	5.34	6537941	18105885	0.3611	500962	0.0277	1536325	0.0849	0	0	4373396	0.2415	NA	ERR3514886
PLE_01dl	PLE	SRR3111438	AL	Plech	D	2	adapters300.fasta	32.4813	6.45	34160990	73290847	0.4661	6638063	0.0906	7786120	0.1062	0	0	19179055	0.2617	NA	SRR3111438
PLE_02dl	PLE	SRR7904955	AL	Plech	D	2	adapters300.fasta	26.6896	4.82	20065306	51468518	0.3899	1333123	0.0259	3976365	0.0773	0	0	14534283	0.2824	NA	SRR7904955
PLE_03dl	PLE	SRR7904954	AL	Plech	D	2	adapters300.fasta	58.8017	8.26	45570097	118959409	0.3831	4215846	0.0354	8491397	0.0714	0	0	32342912	0.2719	NA	SRR7904954
PLE_05dl	PLE	SRR3111438	AL	Plech	D	2	adapters300.fasta	32.4813	6.65	34160990	73290847	0.4661	6638063	0.0906	7786120	0.1062	0	0	19179055	0.2617	NA	SRR3111438
PLE_06dl	PLE	SRR5124975	AL	Plech	D	2	adapters300.fasta	38.6305	6.26	26793551	73365528	0.3652	1914192	0.0261	1838444	0.0251	0	0	22809215	0.3109	NA	SRR5124975
PLE_07dl	PLE	SRR5124984	AL	Plech	D	2	adapters300.fasta	37.5395	31.18	26367342	71361941	0.3695	2314310	0.0324	1786816	0.025	0	0	22050527	0.309	NA	SRR5124984
PLE_08dl	PLE	SRR5124990	AL	Plech	D	2	adapters300.fasta	41.3045	6.45	25534306	76405280	0.3342	1831102	0.024	2141471	0.028	0	0	21297275	0.2787	NA	SRR5124990
PLE_09dl	PLE	SRR5124986	AL	Plech	D	2	adapters300.fasta	44.3223	6.67	27563468	82758505	0.3331	2016217	0.0244	2146674	0.0259	0	0	23120184	0.2794	NA	SRR5124986
PLE_10dl	PLE	SRR5124989	AL	Plech	D	2	adapters300.fasta	41.0736	6.36	28041227	78343469	0.3579	2223174	0.0284	1940640	0.0248	0	0	23634456	0.3017	NA	SRR5124989
PLE_11dl	PLE	SRR5125003	AL	Plech	D	2	adapters300.fasta	47.9469	15.55	33020763	92280886	0.3578	3114303	0.0337	2519567	0.0273	0	0	27067583	0.2933	NA	SRR5125003
POT_01dl	POT	SRR3111439	AL	Pottenstein	D	2	adapters300.fasta	33.5203	5.75	27582809	67873294	0.4064	3536915	0.0521	6608147	0.0974	0	0	17070142	0.2515	NA	SRR3111439
POT_02dl	POT	SRR7904957	AL	Pottenstein	D	2	adapters300.fasta	14.0626	3.51	9623735	25828300	0.3726	418240	0.0162	2051922	0.0794	0	0	7042662	0.2727	NA	SRR7904957
POT_03dl	POT	SRR7904956	AL	Pottenstein	D	2	adapters300.fasta	11.4376	11	8120686	20549758	0.3952	377139	0.0184	1599278	0.0778	0	0	6058881	0.2948	NA	SRR7904956
POT_04dl	POT	SRR3111439	AL	Pottenstein	D	2	adapters300.fasta	33.5203	5.62	27582809	67873294	0.4064	3536915	0.0521	6608147	0.0974	0	0	17070142	0.2515	NA	SRR3111439
PRE_01da	PRE	PRE_001_f	AA	Preila	LT	2	adapters300.fasta	22.9892	7.49	13338802	34092357	0.3913	1419918	0.0416	2901623	0.0851	0	0	8739945	0.2564	20.19	SRR7637411
PRE_02da	PRE	PRE_001_k	AA	Preila	LT	2	adapters300.fasta	22.3514	7.2	12878206	33698305	0.3822	1402221	0.0416	3006853	0.0892	0	0	8177921	0.2427	21.21	SRR7637412
PRE_03da	PRE	PRE_001_l	AA	Preila	LT	2	adapters300.fasta	33.4961	8.09	20309223	50848463	0.3994	2256002	0.0444	4323952	0.085	0	0	13324974	0.2621	28.6	SRR7637413
PRE_04da	PRE	PRE_001_m	AA	Preila	LT	2	adapters300.fasta	18.3053	10.91	10157323	26232986	0.3872	1060221	0.0404	2202189	0.0839	0	0	6683369	0.2548	15.53	SRR7637414
PRE_05da	PRE	PRE_001_n	AA	Preila	LT	2	adapters300.fasta	21.5797	7.1	11808743	31605411	0.3736	1166315	0.0369	2542043	0.0804	0	0	7847622	0.2483	20.27	SRR7637415
PRE_06da	PRE	PRE_001_o	AA	Preila	LT	2	adapters300.fasta	18.5877	35.36	9843906	26534984	0.371	1009056	0.038	2141371	0.0807	0	0	6473883	0.244	16.15	SRR7637416
PRE_07da	PRE	PRE_001_p	AA	Preila	LT	2	adapters300.fasta	26.7952	7.51	15319195	39827098	0.3846	1689311	0.0424	3276140	0.0823	0	0	10019940	0.2516	24.53	SRR7637417
PRE_08da	PRE	PRE_001_q	AA	Preila	LT	2	adapters300.fasta	19.492	6.53	10535891	27703351	0.3803	1040250	0.0375	2222065	0.0802	0	0	7055921	0.2547	17.12	SRR7637418
RFT_01ta	RFT	RFT_002_1	AA	Reiftal	D	4	adapters300.fasta	12.425	6.24	7044101	17800416	0.3957	582666	0.0327	1550103	0.0871	0	0	4782936	0.2687	8.85	SRR7637419
RFT_02ta	RFT	RFT_003_1	AA	Reiftal	D	4	adapters300.fasta	19.1068	8.49	11461813	29006411	0.3951	1051305	0.0362	2551907	0.088	0	0	7635727	0.2632	15.16	SRR7637445
RFT_03ta	RFT	RFT_006_1	AA	Reiftal	D	4	adapters300.fasta	16.2652	30.37	10016035	24183677	0.4142	766188	0.0317	2380913	0.0985	0	0	6699989	0.277	11.64	SRR7637444
RFT_04ta	RFT	RFT_008_1	AA	Reiftal	D	4	adapters300.fasta	15.5787	6.85	9900649	23379959	0.4235	846181	0.0362	2123548	0.0908	0	0	6773301	0.2897	12.11	SRR7637443
RFT_05ta	RFT	RFT_009_1	AA	Reiftal	D	4	adapters300.fasta	16.7988	7.63	9908891	24928779	0.3975	926265	0.0372	2025477	0.0813	0	0	6773899	0.2717	13	SRR7637442
RFT_06ta	RFT	RFT_011_1	AA	Reiftal	D	4	adapters300.fasta	14.7564	6.88	8858517	22111657	0.4006	764168	0.0346	2035621	0.0921	0	0	5894455	0.2666	12.97	SRR7637440
RFT_07ta	RFT	RFT_012_1	AA	Reiftal	D	4	adapters300.fasta	19.8254	8.39	11331604	29585381	0.383	1171418	0.0396	2109582	0.0713	0	0	7831199	0.2647	16.45	SRR7637439
RFT_08ta	RFT	RFT_016_1	AA	Reiftal	D	4	adapters300.fasta	7.01708	3.15	3753228	9212235	0.4074	296043	0.0321	774444	0.0841	0	0	2619108	0.2843	4.93	SRR7637438
RFT_09ta	RFT	RFT_017_1	AA	Reiftal	D	4	adapters300.fasta	10.7424	5.21	6449476	15661963	0.4118	445165	0.0284	1746952	0.1115	0	0	4142149	0.2645	7.65	SRR7637437
RFT_10ta	RFT	RFT_023_1	AA	Reiftal	D	4	adapters300.fasta	19.5933	8.36	11891990	29758531	0.3996	1029599	0.0346	2670686	0.0897	0	0	7966768	0.2677	15.18	SRR7637436
RFT_11ta	RFT	RFT_024_1	AA	Reiftal	D	4	adapters300.fasta	7.59027	3.92	9099560	18775282	0.4847	1066390	0.0568	0	0	0	0	8001549	0.4262	9.3	SRR7637480
ROK_01tl	FOA	ROK02	AL	Eastern Austrian Forealps	AT	4	TruSeq3-PE-2.fa	13.0919	21.76	7201341	19354609	0.3721	501158	0.0259	1619432	0.0837	0	0	4942110	0.2553	NA	ERR3514890
ROK_02tl	FOA	ROK04	AL	Eastern Austrian Forealps	AT	4	TruSeq3-PE-2.fa	22.6799	7.99	14444165	36346451	0.3974	1890100	0.052	3207553	0.0882	0	0	9090947	0.2501	NA	ERR3514891
RON_01dl	RON	SRR2040788	AL	Rondeau	CA	2	adapters300.fasta	20.9096	1.23	19631809	45596570	0.4306	5046820	0.1107	1208220	0.0265	0	0	13300737	0.2917	NA	SRR2040788
RZA_01da	RZA	RZA_008_1	AA	Retezat	RO	2	adapters300.fasta	12.5455	4.72	9165698	19702377	0.4652	1698938	0.0862	792700	0.0402	0	0	6564917	0.3332	10.86	SRR7637481
RZA_02da	RZA	RZA_010_1	AA	Retezat	RO	2	adapters300.fasta	13.5223	4.23	11266306	21663910	0.52	2204517	0.1018	661588	0.0305	0	0	8314108	0.3838	12.44	SRR7637478
RZA_03da	RZA	RZA_013_1	AA	Retezat	RO	2	adapters300.fasta	13.6586	4.75	10139718	21228838	0.4776	1866367	0.0879	1005576	0.0474	0	0	7153325	0.337	12.25	SRR7637479
RZA_04da	RZA	RZA_017_1	AA	Retezat	RO	2	adapters300.fasta	11.9251	5.32	8510833	16754286	0.508	1561171	0.0932	548457	0.0327	0	0	6347164	0.3788	12.13	SRR7637484
RZA_05da	RZA	RZA_018_1	AA	Retezat	RO	2	adapters300.fasta	15.7075	4.75	11458908	23528449	0.487	2157321	0.0917	831438	0.0353	0	0	8378079	0.3561	17.63	SRR7637485
RZA_06da	RZA	RZA_019_1	AA	Retezat	RO	2	adapters300.fasta	12.5197	4.02	8784336	18098527	0.4854	1660711	0.0918	643970	0.0356	0	0	6408489	0.3541	12.8	SRR7637482
RZA_07da	RZA	RZA_019_2	AA	Retezat	RO	2	adapters300.fasta	10.3815	7.03	5470652	14189073	0.3856	522128	0.0368	1220444	0.086	0	0	3613865	0.2547	8.03	SRR7637483
RZA_08da	RZA	RZA_024_1	AA	Retezat	RO	2	adapters300.fasta	11.7339	6.63	8432907	18144401	0.4648	1591126	0.0877	758332	0.0418	0	0	5975208	0.3293	10.49	SRR7637472
RZA_09da	RZA	RZA_025_1	AA	Retezat	RO	2	adapters300.fasta	11.1178	4.05	6824972	15871596	0.43	1101843	0.0694	796696	0.0502	0	0	4834660	0.3046	10.35	SRR7637473
SCB_01tl	WAC	SCB11a	AL	Wachau	AT	4	TruSeq3-PE-2.fa	16.8431	11.08	9021404	25472926	0.3542	915407	0.0359	2064907	0.0811	0	0	5852856	0.2298	NA	ERR3514893
SCB_02tl	WAC	SCB7	AL	Wachau	AT	4	TruSeq3-PE-2.fa	20.8874	13.43	11466133	31728021	0.3614	1045850	0.033	2569002	0.081	0	0	7627021	0.2404	NA	ERR3514892
SCH_01ta	SCH	SCH_001_a	AA	Schiesseck	AT	4	adapters300.fasta	7.72844	3.06	4794108	11096092	0.4321	356931	0.0322	1097770	0.0989	0	0	3264446	0.2942	5.2	SRR7637507
SCH_02ta	SCH	SCH_001_b	AA	Schiesseck	AT	4	adapters300.fasta	7.63171	3.27	4655720	10914213	0.4266	297341	0.0272	1111732	0.1019	0	0	3172509	0.2907	5.2	SRR7637506
SCH_03ta	SCH	SCH_001_c	AA	Schiesseck	AT	4	adapters300.fasta	11.5823	5.28	7975276	18284938	0.4362	628598	0.0344	2018449	0.1104	0	0	5193819	0.284	9.48	SRR7637509
SCH_04ta	SCH	SCH_001_d	AA	Schiesseck	AT	4	adapters300.fasta	12.4898	5.56	8663272	19696197	0.4398	682849	0.0347	2004280	0.1018	0	0	5841775	0.2966	9.7	SRR7637508
SCH_05ta	SCH	SCH_001_f	AA	Schiesseck	AT	4	adapters300.fasta	11.7163	5.22	8202267	18479025	0.4439	658214	0.0356	2008424	0.1087	0	0	5408845	0.2927	9.13	SRR7637511
SCH_06ta	SCH	SCH_001_g	AA	Schiesseck	AT	4	adapters300.fasta	11.3489	4.86	7577585	17508542	0.4328	555960	0.0318	1964655	0.1122	0	0	4931071	0.2816	8.85	SRR7637510
SCH_07ta	SCH	SCH_001_h	AA	Schiesseck	AT	4	adapters300.fasta	11.7145	5.27	7928406	18245566	0.4345	609130	0.0334	2044831	0.1121	0	0	5145864	0.282	9.44	SRR7637513
SCT_01tl	SCT	AL86-1_S33	AL	Harz, Sachsensteinklippen	D	4	TruSeq3-PE-2.fa	NA	27.91	27660014	67129643	0.412	7635012	0.1137	5172765	0.0771	0	0	14151573	0.2108	NA	SRR23282151
SCT_02tl	SCT	AL86-10	AL	Harz, Sachsensteinklippen	D	4	TruSeq3-PE-2.fa	42.365	10.91	26832250	64755821	0.4144	7058156	0.109	4738495	0.0732	0	0	14364277	0.2218	NA	SRR23282150
SCT_03tl	SCT	AL86-11	AL	Harz, Sachsensteinklippen	D	4	TruSeq3-PE-2.fa	23.6936	6.38	15794160	35517546	0.4447	4516904	0.1272	2780862	0.0783	0	0	8156511	0.2296	NA	SRR23282149
SCT_04tl	SCT	AL86-2	AL	Harz, Sachsensteinklippen	D	4	TruSeq3-PE-2.fa	46.7561	10.49	32250562	72897559	0.4424	9185596	0.126	5833120	0.08	0	0	16525683	0.2267	NA	SRR23282148
SCT_05tl	SCT	AL86-5	AL	Harz, Sachsensteinklippen	D	4	TruSeq3-PE-2.fa	42.5297	26.48	27267947	64679805	0.4216	7474532	0.1156	4778249	0.0739	0	0	14398038	0.2226	NA	SRR23282147
SCT_06tl	SCT	AL86-8	AL	Harz, Sachsensteinklippen	D	4	TruSeq3-PE-2.fa	40.6738	9.24	25188644	60894123	0.4136	6953189	0.1142	4595097	0.0755	0	0	13008045	0.2136	NA	SRR23282146
SCT_07tl	SCT	AL86-9	AL	Harz, Sachsensteinklippen	D	4	TruSeq3-PE-2.fa	51.3489	12.14	34160458	80589025	0.4239	9683467	0.1202	5501817	0.0683	0	0	18184183	0.2256	NA	SRR23282143
SNO_01da	SNO	SNO_004_1	AA	Strecno	SK	2	adapters300.fasta	15.0294	4.61	13660559	25311805	0.5397	2167075	0.0856	905056	0.0358	0	0	10501328	0.4149	17.85	SRR7637499
SNO_02da	SNO	SNO_005_1	AA	Strecno	SK	2	adapters300.fasta	24.7719	7.26	17777282	40477804	0.4392	3738437	0.0924	1573176	0.0389	0	0	12242549	0.3025	28.56	SRR7637498
SNO_03da	SNO	SNO_003_1	AA	Strecno	SK	2	adapters300.fasta	10.1959	3.89	32107976	51901069	0.6186	7643754	0.1473	0	0	0	0	24462738	0.4713	8.96	SRR7637512
SNO_04da	SNO	SNO_009_1	AA	Strecno	SK	2	adapters300.fasta	6.7231	2.74	15686315	27585304	0.5686	3159753	0.1145	0	0	0	0	12525769	0.4541	5.33	SRR7637531
SNO_05da	SNO	SNO_023_1	AA	Strecno	SK	2	adapters300.fasta	7.03894	2.75	22610393	34603265	0.6534	7064493	0.2042	0	0	0	0	15544612	0.4492	4.6	SRR7637532
SNO_06da	SNO	SN_deep	AA	Strecno	SK	2	adapters300.fasta	43.2199	7.5	42933124	78445017	0.5473	8196762	0.1045	3966282	0.0506	0	0	28860823	0.3679	41.82	#N/A
SPI_01ta	SPI	SPI_002_1	AA	Spis, Drevenik	SK	4	adapters300.fasta	13.9164	5.82	8029091	19676248	0.4081	728626	0.037	1506527	0.0766	0	0	5650507	0.2872	9.6	SRR7637533
SPI_02ta	SPI	SPI_004_1	AA	Spis, Drevenik	SK	4	adapters300.fasta	16.8157	6.78	9636899	24483651	0.3936	879473	0.0359	1886526	0.0771	0	0	6677661	0.2727	12.73	SRR7637534
SPI_03ta	SPI	SPI_005_1	AA	Spis, Drevenik	SK	4	adapters300.fasta	16.7622	6.57	10136794	24563563	0.4127	888819	0.0362	2125453	0.0865	0	0	6946077	0.2828	12.28	SRR7637527
SPI_04ta	SPI	SPI_014_1	AA	Spis, Drevenik	SK	4	adapters300.fasta	15.2341	10.58	8676066	22145427	0.3918	834838	0.0377	1642751	0.0742	0	0	6026367	0.2721	12.15	SRR7637528
SPI_05ta	SPI	SPI_016_1	AA	Spis, Drevenik	SK	4	adapters300.fasta	17.6424	7.07	10222527	25806661	0.3961	888364	0.0344	2129703	0.0825	0	0	7007458	0.2715	13.8	SRR7637529
SPI_06ta	SPI	SPI_022_1	AA	Spis, Drevenik	SK	4	adapters300.fasta	20.1804	13.49	11785918	29742213	0.3963	1231134	0.0414	2125922	0.0715	0	0	8206291	0.2759	15.65	SRR7637530
SPI_07ta	SPI	SPI_025_1	AA	Spis, Drevenik	SK	4	adapters300.fasta	18.638	6.32	11545650	26882842	0.4295	1095776	0.0408	1944659	0.0723	0	0	8334883	0.31	11.54	SRR7637535
SPI_08ta	SPI	SPI_026_1	AA	Spis, Drevenik	SK	4	adapters300.fasta	16.8807	6.9	9847995	24910374	0.3953	923771	0.0371	2045067	0.0821	0	0	6680186	0.2682	13.39	SRR7637536
SPI_09ta	SPI	SPI_027_1	AA	Spis, Drevenik	SK	4	adapters300.fasta	21.4675	12.22	12863819	31270515	0.4114	1295732	0.0414	2255230	0.0721	0	0	9093297	0.2908	15.65	SRR7637276
SPI_10ta	SPI	SPI_029_1	AA	Spis, Drevenik	SK	4	adapters300.fasta	16.4136	10.76	9718727	23826360	0.4079	847426	0.0356	1967587	0.0826	0	0	6729364	0.2824	11.94	SRR7637275
SPI_11ta	SPI	SPI_030_1	AA	Spis, Drevenik	SK	4	adapters300.fasta	15.4544	6.25	9022667	22437460	0.4021	789397	0.0352	1882280	0.0839	0	0	6182244	0.2755	11.44	SRR7637274
SPI_12ta	SPI	SPI_031_1	AA	Spis, Drevenik	SK	4	adapters300.fasta	15.7823	6.17	9133762	22458828	0.4067	836238	0.0372	1658742	0.0739	0	0	6480115	0.2885	11.03	SRR7637273
SPI_13ta	SPI	SPI_034_1	AA	Spis, Drevenik	SK	4	adapters300.fasta	18.0008	11.99	10655955	26636350	0.4001	982679	0.0369	2157564	0.081	0	0	7312488	0.2745	14.3	SRR7637280
SPN_01dl	SPN	SRR5124999	AL	Spiterstulen	N	2	adapters300.fasta	23.9549	3.89	15070506	41678112	0.3616	699146	0.0168	1357243	0.0326	0	0	12882539	0.3091	NA	SRR5124999
SPN_02dl	SPN	SRR5124997	AL	Spiterstulen	N	2	adapters300.fasta	45.3851	5.99	31408731	84656460	0.371	2552462	0.0302	2672457	0.0316	0	0	25917214	0.3061	NA	SRR5124997
SPN_03dl	SPN	SRR5124983	AL	Spiterstulen	N	2	adapters300.fasta	27.847	5.19	16513027	49987300	0.3303	874897	0.0175	1435021	0.0287	0	0	14034408	0.2808	NA	SRR5124983
SPN_04dl	SPN	SRR5124985	AL	Spiterstulen	N	2	adapters300.fasta	19.6936	3.93	11657994	33783209	0.3451	479644	0.0142	1103602	0.0327	0	0	9963101	0.2949	NA	SRR5124985
SPN_05dl	SPN	SRR5124998	AL	Spiterstulen	N	2	adapters300.fasta	45.5418	5.7	33664064	86489647	0.3892	2705739	0.0313	2701165	0.0312	0	0	28001201	0.3238	NA	SRR5124998
SPN_06dl	SPN	SRR5124977	AL	Spiterstulen	N	2	adapters300.fasta	59.5646	52.36	50735718	119544902	0.4244	3750010	0.0314	5656417	0.0473	0	0	41000329	0.343	NA	SRR5124977
SPN_07dl	SPN	SRR7119532	AL	Spiterstulen	N	2	adapters300.fasta	30.6252	4.55	17424093	52202565	0.3338	56411	0.0011	2778246	0.0532	0	0	14394676	0.2757	NA	SRR7119532
SPN_08dl	SPN	SRR7119543	AL	Spiterstulen	N	2	adapters300.fasta	31.7916	4.38	20985019	55909364	0.3753	62719	0.0011	3144234	0.0562	0	0	17596508	0.3147	NA	SRR7119543
SPN_09dl	SPN	SRR7119544	AL	Spiterstulen	N	2	adapters300.fasta	18.8926	23.85	11133118	31035206	0.3587	23669	0.0008	1076813	0.0347	0	0	9924301	0.3198	NA	SRR7119544
SPN_10dl	SPN	SRR7119545	AL	Spiterstulen	N	2	adapters300.fasta	36.9948	12.39	21934335	64378703	0.3407	88518	0.0014	3149721	0.0489	0	0	18464104	0.2868	NA	SRR7119545
SPN_11dl	SPN	SRR7119546	AL	Spiterstulen	N	2	adapters300.fasta	27.7469	8.35	16543110	47017495	0.3519	51404	0.0011	2536178	0.0539	0	0	13791849	0.2933	NA	SRR7119546
SPN_12dl	SPN	SRR7119547	AL	Spiterstulen	N	2	adapters300.fasta	33.1593	9.2	19185006	56876200	0.3373	71383	0.0013	2621072	0.0461	0	0	16282832	0.2863	NA	SRR7119547
SPN_13dl	SPN	SRR7119548	AL	Spiterstulen	N	2	adapters300.fasta	39.0751	21.59	22343472	67161130	0.3327	72669	0.0011	3059854	0.0456	0	0	18969906	0.2825	NA	SRR7119548
STD_01dl	STD	AL85-10	AL	Harz, Stempeda	D	2	TruSeq3-PE-2.fa	31.9416	15.11	18102362	44894579	0.4032	4195020	0.0934	3053075	0.068	0	0	10439589	0.2325	NA	SRR23282142
STD_02dl	STD	AL85-11	AL	Harz, Stempeda	D	2	TruSeq3-PE-2.fa	43.5261	18.88	27258384	64053646	0.4256	7733444	0.1207	4739509	0.074	0	0	14145200	0.2208	NA	SRR23282141
STD_03dl	STD	AL85-2	AL	Harz, Stempeda	D	2	TruSeq3-PE-2.fa	42.5429	14.95	28319204	63396585	0.4467	8142269	0.1284	4161760	0.0656	0	0	15437721	0.2435	NA	SRR23282140
STD_04dl	STD	AL85-3	AL	Harz, Stempeda	D	2	TruSeq3-PE-2.fa	44.1902	16.71	26764524	64415173	0.4155	7282333	0.1131	4442823	0.069	0	0	14386067	0.2233	NA	SRR23282139
STD_05dl	STD	AL85-4	AL	Harz, Stempeda	D	2	TruSeq3-PE-2.fa	51.1283	23.71	32214957	76713797	0.4199	9279657	0.121	5082776	0.0663	0	0	17100278	0.2229	NA	SRR23282138
STD_06dl	STD	AL85-7	AL	Harz, Stempeda	D	2	TruSeq3-PE-2.fa	45.982	7.44	29318030	68325564	0.4291	8701249	0.1273	4722279	0.0691	0	0	15216588	0.2227	NA	SRR23282137
STD_07dl	STD	AL85-8	AL	Harz, Stempeda	D	2	TruSeq3-PE-2.fa	37.3786	6.87	26547312	57718301	0.4599	8835328	0.1531	4853211	0.0841	0	0	12249993	0.2122	NA	SRR23282136
STD_08dl	STD	AL85-9	AL	Harz, Stempeda	D	2	TruSeq3-PE-2.fa	29.4749	13.21	15992154	39725646	0.4026	2973248	0.0748	3212272	0.0809	0	0	9466728	0.2383	NA	SRR23282135
STE_01ta	STE	STE_002_1	AA	Steszew	PL	4	adapters300.fasta	15.6771	7.25	10948154	25534486	0.4288	1641111	0.0643	952865	0.0373	0	0	8219351	0.3219	18.26	SRR7637279
STE_02ta	STE	STE_005_1	AA	Steszew	PL	4	adapters300.fasta	15.4143	6.06	12048669	25051631	0.481	1967740	0.0785	798106	0.0319	0	0	9192415	0.3669	20.04	SRR7637278
STE_03ta	STE	STE_006_1	AA	Steszew	PL	4	adapters300.fasta	17.0754	10.74	11291523	25854455	0.4367	1530784	0.0592	1059784	0.041	0	0	8591378	0.3323	20.67	SRR7637277
STE_04ta	STE	STE_008_1	AA	Steszew	PL	4	adapters300.fasta	17.2292	11.41	11319838	26662481	0.4246	1855273	0.0696	850196	0.0319	0	0	8499575	0.3188	23.32	SRR7637282
STE_05ta	STE	STE_010_1	AA	Steszew	PL	4	adapters300.fasta	16.0829	11.26	11349743	25860628	0.4389	1752744	0.0678	882609	0.0341	0	0	8596869	0.3324	21.12	SRR7637281
STE_06ta	STE	STE_013_1	AA	Steszew	PL	4	adapters300.fasta	16.0304	7.72	9933547	25559658	0.3886	1323056	0.0518	1064095	0.0416	0	0	7383996	0.2889	17.36	SRR7637365
STE_07ta	STE	STE_014_1	AA	Steszew	PL	4	adapters300.fasta	15.6016	6.56	9554176	23903944	0.3997	1190760	0.0498	1010421	0.0423	0	0	7223022	0.3022	19.28	SRR7637362
STE_08ta	STE	STE_047_1	AA	Steszew	PL	4	adapters300.fasta	13.3571	30.6	9611800	20897390	0.46	1186377	0.0568	907607	0.0434	0	0	7425139	0.3553	15.39	SRR7637435
STG_01ta	STG	Sample_25_70	AA	Steinegg	PL	4	TruSeq3-PE-2.fa	22.4443	8.81	14271397	31486801	0.4533	2292018	0.0728	4025631	0.1279	0	0	7600014	0.2414	16.3	SRR12778303
STG_02ta	STG	Sample_26_74	AA	Steinegg	PL	4	TruSeq3-PE-2.fa	24.6425	16.52	15562589	34156995	0.4556	2561721	0.075	4003207	0.1172	0	0	8633685	0.2528	18.42	SRR12778302
STG_03ta	STG	Sample_27_78	AA	Steinegg	PL	4	TruSeq3-PE-2.fa	21.7259	8.57	13641055	30181652	0.452	2191890	0.0726	3760722	0.1246	0	0	7356940	0.2438	16.17	SRR12778301
STG_04ta	STG	Sample_28_82	AA	Steinegg	PL	4	TruSeq3-PE-2.fa	20.2547	8.79	12998774	28718314	0.4526	2027266	0.0706	4025556	0.1402	0	0	6610095	0.2302	15.99	SRR12778300
STG_05ta	STG	Sample_29_86	AA	Steinegg	PL	4	TruSeq3-PE-2.fa	21.831	8.84	13639036	30242273	0.451	2218311	0.0734	3732282	0.1234	0	0	7356551	0.2433	16.38	SRR12778298
STG_06ta	STG	Sample_30_90	AA	Steinegg	PL	4	TruSeq3-PE-2.fa	23.9383	8.5	15338511	32746400	0.4684	2823173	0.0862	3293835	0.1006	0	0	8910013	0.2721	16.2	SRR12778297
STG_07ta	STG	Sample_31_91	AA	Steinegg	PL	4	TruSeq3-PE-2.fa	15.9926	9.06	10086120	20992360	0.4805	1545286	0.0736	2393167	0.114	0	0	5950255	0.2834	8.46	SRR12778296
STG_08ta	STG	Sample_32_92	AA	Steinegg	PL	4	TruSeq3-PE-2.fa	20.9441	7.99	13068480	28339802	0.4611	2206719	0.0779	3175672	0.1121	0	0	7401298	0.2612	14.07	SRR12778295
STO_01dl	STO	SRR5124988	AL	Storr	UK	2	adapters300.fasta	54.1607	7.31	39821314	107444488	0.3706	3915083	0.0364	3269755	0.0304	0	0	32286133	0.3005	NA	SRR5124988
STO_02dl	STO	SRR5124976	AL	Storr	UK	2	adapters300.fasta	45.6458	6.46	33912328	89360624	0.3795	3025579	0.0339	2659563	0.0298	0	0	27942553	0.3127	NA	SRR5124976
STR_01dl	STR	SRR7904959	AL	Stribro	CZ	2	adapters300.fasta	8.68981	2.22	6895046	16313597	0.4227	1049152	0.0643	1545420	0.0947	0	0	4105121	0.2516	NA	SRR7904959
STR_02dl	STR	SRR7904958	AL	Stribro	CZ	2	adapters300.fasta	19.172	4.08	13162776	35532439	0.3704	715711	0.0201	2463707	0.0693	0	0	9841186	0.277	NA	SRR7904958
STR_03dl	STR	SRR7904960	AL	Stribro	CZ	2	adapters300.fasta	31.3251	4.89	21859783	59331856	0.3684	1408119	0.0237	4111427	0.0693	0	0	16098673	0.2713	NA	SRR7904960
STR_04dl	STR	SRR2040798	AL	Stribro	CZ	2	adapters300.fasta	23.6608	4.35	15459529	42563503	0.3632	1150486	0.027	3307875	0.0777	0	0	10818289	0.2542	NA	SRR2040798
STR_05dl	STR	AL93-10	AL	Stribro	CZ	2	TruSeq3-PE-2.fa	44.7928	7.25	27173718	64700505	0.42	7990223	0.1235	4447652	0.0687	0	0	14108185	0.2181	NA	SRR23282157
STR_06dl	STR	AL93-11	AL	Stribro	CZ	2	TruSeq3-PE-2.fa	49.6242	27.79	34209607	77607401	0.4408	10166150	0.131	5513580	0.071	0	0	17812694	0.2295	NA	SRR23282155
STR_07dl	STR	AL93-13	AL	Stribro	CZ	2	TruSeq3-PE-2.fa	37.691	25.4	23494467	54861100	0.4283	5756232	0.1049	3816167	0.0696	0	0	13440889	0.245	NA	SRR23282154
STR_08dl	STR	AL93-5	AL	Stribro	CZ	2	TruSeq3-PE-2.fa	36.4703	14.91	21768222	52113866	0.4177	5581256	0.1071	3790031	0.0727	0	0	11942364	0.2292	NA	SRR23282153
STR_09dl	STR	AL93-8	AL	Stribro	CZ	2	TruSeq3-PE-2.fa	57.9369	11.36	39263719	89827458	0.4371	11934917	0.1329	6208121	0.0691	0	0	20225399	0.2252	NA	SRR23282152
STU_01dl	STU	SRR5124995	AL	Stubbsand	S	2	adapters300.fasta	16.6267	3.13	11246204	28488050	0.3948	429423	0.0151	1135154	0.0398	0	0	9612328	0.3374	NA	SRR5124995
STU_02dl	STU	SRR5124987	AL	Stubbsand	S	2	adapters300.fasta	46.1371	6.19	35608927	91233708	0.3903	3182817	0.0349	2581759	0.0283	0	0	29562390	0.324	NA	SRR5124987
STU_03dl	STU	SRR5124978	AL	Stubbsand	S	2	adapters300.fasta	48.3858	6.5	31336522	90787427	0.3452	1897736	0.0209	3254790	0.0359	0	0	25861838	0.2849	NA	SRR5124978
STU_04dl	STU	SRR5124982	AL	Stubbsand	S	2	adapters300.fasta	19.9042	3.76	13502385	36350152	0.3715	788602	0.0217	1237847	0.0341	0	0	11357623	0.3125	NA	SRR5124982
STU_05dl	STU	SRR5124996	AL	Stubbsand	S	2	adapters300.fasta	37.0092	5.05	25708685	68807657	0.3736	1590354	0.0231	2219278	0.0323	0	0	21679533	0.3151	NA	SRR5124996
STU_06dl	STU	SRR5125002	AL	Stubbsand	S	2	adapters300.fasta	35.4884	5.1	25631576	67030652	0.3824	1667842	0.0249	2479482	0.037	0	0	21249786	0.317	NA	SRR5125002
SUB_02da	SUB	AAr-B	AA	Suchá Belá	SK	2	TruSeq3-PE-2.fa	74.9647	34.4	60832631	123477543	0.4927	20672339	0.1674	8392743	0.068	0	0	30164740	0.2443	71.31	#N/A
SUB_03da	SUB	AAr-C	AA	Suchá Belá	SK	2	TruSeq3-PE-2.fa	71.9881	13.01	58908710	118712027	0.4962	19856102	0.1673	8017068	0.0675	0	0	29508477	0.2486	65.19	#N/A
SUB_04da	SUB	AAr-D	AA	Suchá Belá	SK	2	TruSeq3-PE-2.fa	91.7126	46.04	83594779	162263210	0.5152	29477422	0.1817	11052152	0.0681	0	0	40965442	0.2525	87.9	#N/A
SUB_05da	SUB	AAr-E	AA	Suchá Belá	SK	2	TruSeq3-PE-2.fa	104.948	51.87	103779278	196017126	0.5294	38045850	0.1941	13158882	0.0671	0	0	50148517	0.2558	102.3	SRR10549920
SUB_06da	SUB	AAr-F	AA	Suchá Belá	SK	2	TruSeq3-PE-2.fa	93.0259	15.91	86383314	166554495	0.5186	32464836	0.1949	11089037	0.0666	0	0	40718340	0.2445	94.16	SRR10549909
SUB_07da	SUB	AAr-G	AA	Suchá Belá	SK	2	TruSeq3-PE-2.fa	79.9771	36.27	68549426	136800108	0.5011	22831996	0.1669	8771458	0.0641	0	0	35274001	0.2579	74.88	#N/A
SUB_08da	SUB	AAr-I	AA	Suchá Belá	SK	2	TruSeq3-PE-2.fa	100.202	16.57	76020323	162615101	0.4675	25617989	0.1575	11809476	0.0726	0	0	36267778	0.223	101.35	#N/A
SUB_10da	SUB	AAr-L	AA	Suchá Belá	SK	2	TruSeq3-PE-2.fa	106.118	18.16	88658608	179973168	0.4926	29544972	0.1642	13114858	0.0729	0	0	43571958	0.2421	105.59	SRR10550007
SUB_11da	SUB	AAr-M	AA	Suchá Belá	SK	2	TruSeq3-PE-2.fa	120.01	19.75	112457191	218974767	0.5136	39945326	0.1824	14787151	0.0675	0	0	54869352	0.2506	117.84	SRR10549996
SUB_12da	SUB	AAr-N	AA	Suchá Belá	SK	2	TruSeq3-PE-2.fa	98.5653	17.16	83833102	169475947	0.4947	28482745	0.1681	11721704	0.0692	0	0	41366071	0.2441	93.65	SRR10549994
SUB_13da	SUB	AAr-O	AA	Suchá Belá	SK	2	TruSeq3-PE-2.fa	89.141	15.66	58748734	136065032	0.4318	15963687	0.1173	9224967	0.0678	0	0	31754226	0.2334	92.23	#N/A
SUB_14da	SUB	AAr-P	AA	Suchá Belá	SK	2	TruSeq3-PE-2.fa	108.118	18.52	80479809	176580309	0.4558	23905447	0.1354	11810681	0.0669	0	0	42557839	0.241	115.88	SRR10549993
SUB_15da	SUB	AAr-Q	AA	Suchá Belá	SK	2	TruSeq3-PE-2.fa	92.4252	16.47	64944318	145266878	0.4471	17987590	0.1238	9864661	0.0679	0	0	35208586	0.2424	93.32	SRR10549992
SUB_16da	SUB	AAr-R	AA	Suchá Belá	SK	2	TruSeq3-PE-2.fa	81.1596	14.39	58573696	128484123	0.4559	15816688	0.1231	8437790	0.0657	0	0	32720225	0.2547	78.28	#N/A
SUB_17da	SUB	AAr-S	AA	Suchá Belá	SK	2	TruSeq3-PE-2.fa	61.2305	11.33	41104761	91796920	0.4478	10140931	0.1105	5834097	0.0636	0	0	24011676	0.2616	53.66	#N/A
SUB_18da	SUB	AAr-T	AA	Suchá Belá	SK	2	TruSeq3-PE-2.fa	95.9963	16.41	76453961	161699603	0.4728	21057048	0.1302	10331998	0.0639	0	0	43130871	0.2667	95.28	SRR10549991
SUN_01dl	SUN	SRR7119523	AL	Sunndalsora	N	2	adapters300.fasta	29.9861	8.57	18564439	51696085	0.3591	53201	0.001	2443407	0.0473	0	0	15894247	0.3075	NA	SRR7119523
SUN_02dl	SUN	SRR7119524	AL	Sunndalsora	N	2	adapters300.fasta	38.5063	12.28	25006611	68910699	0.3629	93109	0.0014	3730328	0.0541	0	0	20947614	0.304	NA	SRR7119524
SUN_03dl	SUN	SRR7119525	AL	Sunndalsora	N	2	adapters300.fasta	41.8406	13.05	27289111	75732018	0.3603	84832	0.0011	3649225	0.0482	0	0	23294283	0.3076	NA	SRR7119525
SUN_04dl	SUN	SRR7119526	AL	Sunndalsora	N	2	adapters300.fasta	33.555	4.99	19380530	58045045	0.3339	70165	0.0012	2591789	0.0447	0	0	16505892	0.2844	NA	SRR7119526
SUN_05dl	SUN	SRR7119542	AL	Sunndalsora	N	2	adapters300.fasta	28.5657	9.14	18770911	49783111	0.3771	64305	0.0013	2379564	0.0478	0	0	16169421	0.3248	NA	SRR7119542
SWA_01ta	SWA	GST_013_1	AA	Swabian Alb, Grindelstiege	D	4	adapters300.fasta	20.499	8.55	11736407	31011569	0.3785	1355835	0.0437	2668645	0.0861	0	0	7465482	0.2407	18.61	SRR7637434
SWA_02ta	SWA	GST_014_1	AA	Swabian Alb, Grindelstiege	D	4	adapters300.fasta	20.6074	8.14	12063041	30510499	0.3954	1222530	0.0401	2289293	0.075	0	0	8335107	0.2732	15.49	SRR7637433
SWA_03ta	SWA	GST_015_1	AA	Swabian Alb, Grindelstiege	D	4	adapters300.fasta	11.676	5.9	6514564	16812305	0.3875	550364	0.0327	1519680	0.0904	0	0	4314236	0.2566	9.04	SRR7637432
SWA_04ta	SWA	GST_017_1	AA	Swabian Alb, Grindelstiege	D	4	adapters300.fasta	11.704	5.78	6648427	16807599	0.3956	546135	0.0325	1548125	0.0921	0	0	4427278	0.2634	8.54	SRR7637431
SWA_05ta	SWA	GST_019_1	AA	Swabian Alb, Grindelstiege	D	4	adapters300.fasta	17.122	7.62	10173466	25528316	0.3985	862819	0.0338	2371824	0.0929	0	0	6749306	0.2644	13.54	SRR7637430
SWA_06ta	SWA	GST_025_1	AA	Swabian Alb, Grindelstiege	D	4	adapters300.fasta	8.54571	4.31	4568410	11648946	0.3922	398395	0.0342	871222	0.0748	0	0	3215932	0.2761	6.46	SRR7637390
SWA_07ta	SWA	GST_026_1	AA	Swabian Alb, Grindelstiege	D	4	adapters300.fasta	14.4097	6.53	8255702	20890589	0.3952	727493	0.0348	1788694	0.0856	0	0	5589225	0.2675	10.65	SRR7637389
SWA_08ta	SWA	GST_029_1	AA	Swabian Alb, Grindelstiege	D	4	adapters300.fasta	9.15414	4.67	4997188	12906774	0.3872	397701	0.0308	1153351	0.0894	0	0	3346857	0.2593	7.48	SRR7637402
SWA_09ta	SWA	SRR827449	AA	Swabian Alb, Grindelstiege	D	4	adapters300.fasta	24.0434	8.39	34135165	65958351	0.5175	8286831	0.1256	0	0	0	0	25557372	0.3875	24.2	SRR827449
SWA_10ta	SWA	SRR827450	AA	Swabian Alb, Grindelstiege	D	4	adapters300.fasta	26.387	9.05	37642734	73754732	0.5104	8667863	0.1175	0	0	0	0	28662363	0.3886	28.46	SRR827450
SWB_01tl	WAC	SWA1a	AL	Wachau	AT	4	TruSeq3-PE-2.fa	27.9925	7.79	16464384	43614490	0.3775	1793386	0.0411	3431162	0.0787	0	0	10945793	0.251	NA	ERR3514895
SWB_02tl	WAC	SWA3a	AL	Wachau	AT	4	TruSeq3-PE-2.fa	28.9941	14.54	16598917	45252811	0.3668	1739744	0.0384	3608516	0.0797	0	0	10909660	0.2411	NA	ERR3514896
SWD_01da	MIE	ID631_aren_P9_dip_LITE_S309	AA	Swinoujscie	PL	2	adapters300.fasta	10.984	4.69	4445032	9826873	0.4523	538801	0.0548	584830	0.0595	0	0	3111966	0.3167	8.81	SRR23281938
SWD_02da	MIE	ID632_aren_P10_dip_LITE_S310	AA	Swinoujscie	PL	2	adapters300.fasta	17.406	6.97	7377880	16732838	0.4409	919892	0.055	1144866	0.0684	0	0	4923981	0.2943	16.1	SRR23281937
SWD_03da	MIE	ID633_aren_P11_dip_LITE_S311	AA	Swinoujscie	PL	2	adapters300.fasta	10.2151	4.44	3470821	8310603	0.4176	384778	0.0463	537286	0.0647	0	0	2355580	0.2834	8.03	SRR23281936
SWD_04da	MIE	ID634_aren_P12_dip_LITE_S312	AA	Swinoujscie	PL	2	adapters300.fasta	17.1051	6.13	6713909	15764545	0.4259	873485	0.0554	955522	0.0606	0	0	4534560	0.2876	14.61	SRR23281934
SWD_05da	MIE	ID635_aren_P13_dip_LITE_S313	AA	Swinoujscie	PL	2	adapters300.fasta	22.3626	7.57	9394430	21213720	0.4428	1315294	0.062	1310460	0.0618	0	0	6301266	0.297	19.71	SRR23281933
SWJ_01ta	SWJ	ID624_aren_P2_autotet_LITE_S618	AA	Swinoujscie	PL	4	adapters300.fasta	7.81498	2.83	2849941	6913250	0.4122	268891	0.0389	443340	0.0641	0	0	1998518	0.2891	6.21	SRR23281945
SWJ_02ta	SWJ	ID625_aren_P3_autotet_LITE_S619	AA	Swinoujscie	PL	4	adapters300.fasta	24.3547	20.01	11685945	26417417	0.4424	1554364	0.0588	1789919	0.0678	0	0	7812304	0.2957	23.13	SRR23281944
SWJ_03ta	SWJ	ID626_aren_P4_autotet_LITE_S620	AA	Swinoujscie	PL	4	adapters300.fasta	9.08525	3.59	3604402	8511559	0.4235	348014	0.0409	560908	0.0659	0	0	2521863	0.2963	7.37	SRR23281943
SZI_01da	SZI	SZI_003_1	AA	Szigliget	HU	2	adapters300.fasta	6.41261	2.47	4362996	8991729	0.4852	685006	0.0762	464861	0.0517	0	0	3164112	0.3519	4.93	SRR7637405
SZI_02da	SZI	SZI_008_1	AA	Szigliget	HU	2	adapters300.fasta	14.3042	4.65	9614553	20804123	0.4621	1685694	0.081	921266	0.0443	0	0	6900782	0.3317	13.27	SRR7637406
SZI_03da	SZI	SZI_012_1	AA	Szigliget	HU	2	adapters300.fasta	8.81894	2	4067253	8648114	0.4703	647650	0.0749	319720	0.037	0	0	3076638	0.3558	8.45	SRR7637407
SZI_04da	SZI	SZI_027_1	AA	Szigliget	HU	2	adapters300.fasta	11.7454	4.27	7181527	16510022	0.435	1137667	0.0689	934101	0.0566	0	0	5010298	0.3035	10.62	SRR7637408
SZI_05da	SZI	SZI_029_1	AA	Szigliget	HU	2	adapters300.fasta	13.2717	4.44	8887810	19296893	0.4606	1532994	0.0794	935004	0.0485	0	0	6314366	0.3272	12.35	SRR7637409
TBG_01ta	TBG	TBG_001_1	AA	Triberg	D	4	adapters300.fasta	27.8669	9.28	40184926	78464718	0.5121	10220718	0.1303	0	0	0	0	29641936	0.3778	31.29	SRR7637394
TBG_02ta	TBG	TBG_004_1	AA	Triberg	D	4	adapters300.fasta	18.3988	7.75	11859703	29712986	0.3991	1965963	0.0662	1013464	0.0341	0	0	8703166	0.2929	20.45	SRR7637395
TBG_03ta	TBG	TBG_017_1	AA	Triberg	D	4	adapters300.fasta	18.2256	7.06	9878162	26756365	0.3692	1439899	0.0538	948418	0.0354	0	0	7349699	0.2747	24.9	SRR7637494
TBG_04ta	TBG	TBG_021_1	AA	Triberg	D	4	adapters300.fasta	14.2268	6.75	11497753	25949924	0.4431	2878060	0.1109	545781	0.021	0	0	7931895	0.3057	15.02	SRR7637490
TBG_05ta	TBG	TBG_022_1	AA	Triberg	D	4	adapters300.fasta	16.091	7.12	10439232	25611895	0.4076	1825874	0.0713	824382	0.0322	0	0	7637719	0.2982	16.51	SRR7637501
TBG_06ta	TBG	TBG_deep	AA	Triberg	D	4	adapters300.fasta	82.0726	16.91	105861093	189819106	0.5577	32828586	0.1729	11985935	0.0631	0	0	53603583	0.2824	101.21	#N/A
TCM_01dl	TCM	SRR2040793	AL	The Coyles of Muick	UK	2	adapters300.fasta	28.9839	7.57	23308794	53984178	0.4318	2062656	0.0382	4481379	0.083	0	0	16616954	0.3078	NA	SRR2040793
TEM_01tl	TEM	1-AL94h	AL	Templstejm	CZ	4	TruSeq3-PE-2.fa	41.1063	22.69	45055402	80472163	0.5599	20735041	0.2577	6079483	0.0755	0	0	17403315	0.2163	NA	SRR23282176
TEM_02tl	TEM	2-AL94i	AL	Templstejm	CZ	4	TruSeq3-PE-2.fa	34.1467	18.5	27641997	56769320	0.4869	10519422	0.1853	4075264	0.0718	0	0	12486625	0.22	NA	SRR23282175
TEM_03tl	TEM	3-AL94j	AL	Templstejm	CZ	4	TruSeq3-PE-2.fa	38.5554	9.15	34047968	67380360	0.5053	13975536	0.2074	4920853	0.073	0	0	14472596	0.2148	NA	SRR23282174
TEM_04tl	TEM	4-AL94m	AL	Templstejm	CZ	4	TruSeq3-PE-2.fa	31.4213	18.14	26470379	53547730	0.4943	10216188	0.1908	4358695	0.0814	0	0	11344326	0.2119	NA	SRR23282034
TEM_05tl	TEM	5-AL94v	AL	Templstejm	CZ	4	TruSeq3-PE-2.fa	50.2198	29.71	51610029	95709351	0.5392	23579297	0.2464	7489398	0.0783	0	0	19537088	0.2041	NA	SRR23282033
TEM_06tl	TEM	6-AL94w	AL	Templstejm	CZ	4	TruSeq3-PE-2.fa	44.896	22.12	46265274	85294373	0.5424	20271389	0.2377	6982927	0.0819	0	0	18094973	0.2121	NA	SRR23282032
TEM_07tl	TEM	7-AL94x	AL	Templstejm	CZ	4	TruSeq3-PE-2.fa	49.9481	17.36	52673023	96769676	0.5443	24127841	0.2493	7906457	0.0817	0	0	19545492	0.202	NA	SRR23282031
TEM_08tl	TEM	AL94k	AL	Templstejm	CZ	4	TruSeq3-PE-2.fa	33.2804	19.63	17362611	46820633	0.3708	3983712	0.0851	3153410	0.0674	0	0	9708545	0.2074	NA	SRR23282030
TIS_01ta	TIS	66-AA330I	AA	Timisu de Sus	RO	4	TruSeq3-PE-2.fa	25.0969	19.6	14208237	35922377	0.3955	2070882	0.0576	3724266	0.1037	0	0	7928277	0.2207	24.54	SRR10549949
TIS_02ta	TIS	65-AA330H	AA	Timisu de Sus	RO	4	TruSeq3-PE-2.fa	46.1278	13.23	28818525	68819341	0.4188	4728324	0.0687	6832556	0.0993	0	0	16524891	0.2401	54.33	SRR10549950
TIS_03ta	TIS	67-AA330J	AA	Timisu de Sus	RO	4	TruSeq3-PE-2.fa	46.0855	13.97	27469722	68680920	0.4	5110098	0.0744	6817971	0.0993	0	0	14586931	0.2124	45.32	SRR10549948
TIS_04ta	TIS	68-AA330O	AA	Timisu de Sus	RO	4	TruSeq3-PE-2.fa	27.3545	9.36	16234728	38214238	0.4248	2245570	0.0588	3786615	0.0991	0	0	9853192	0.2578	33.29	SRR10549947
TIS_05ta	TIS	30-AA330g	AA	Timisu de Sus	RO	4	TruSeq3-PE-2.fa	50.0718	14.59	30914875	75972169	0.4069	4964534	0.0653	7721722	0.1016	0	0	17333221	0.2282	53.3	SRR10549954
TIS_06ta	TIS	32-AA330p	AA	Timisu de Sus	RO	4	TruSeq3-PE-2.fa	49.7527	14.8	31522570	76907376	0.4099	5669863	0.0737	7512660	0.0977	0	0	17445864	0.2268	50.89	SRR10549951
TIS_07ta	TIS	31-AA330m	AA	Timisu de Sus	RO	4	TruSeq3-PE-2.fa	47.6843	13.97	27804090	70000724	0.3972	4372693	0.0625	6412794	0.0916	0	0	16156786	0.2308	50.42	SRR10549952
TIS_08ta	TIS	29-AA330d	AA	Timisu de Sus	RO	4	TruSeq3-PE-2.fa	52.3628	15.55	31052126	77795326	0.3992	4895215	0.0629	7173409	0.0922	0	0	18028594	0.2317	54.32	SRR10549955
TKO_01ta	TKO	TKO_001_a	AA	Tri kopy	SK	4	adapters300.fasta	23.0106	8.82	12494997	33755942	0.3702	767860	0.0227	2792675	0.0827	0	0	8668795	0.2568	18.82	SRR7637500
TKO_02ta	TKO	TKO_001_h	AA	Tri kopy	SK	4	adapters300.fasta	22.7274	9.13	12219127	33967279	0.3597	730661	0.0215	3019715	0.0889	0	0	8186107	0.241	20.42	SRR7637503
TKO_03ta	TKO	TKO_001_m	AA	Tri kopy	SK	4	adapters300.fasta	19.1481	8.69	9979580	28298490	0.3527	578419	0.0204	2547707	0.09	0	0	6604694	0.2334	18.14	SRR7637502
TKO_04ta	TKO	TKO_001_n	AA	Tri kopy	SK	4	adapters300.fasta	20.8061	8.91	11513886	31195198	0.3691	716701	0.023	2762030	0.0885	0	0	7774141	0.2492	19	SRR7637505
TKO_05ta	TKO	TKO_001_o	AA	Tri kopy	SK	4	adapters300.fasta	21.5119	7.8	11698724	30766374	0.3802	743791	0.0242	2326755	0.0756	0	0	8409349	0.2733	15.63	SRR7637504
TKO_06ta	TKO	TKO_001_p	AA	Tri kopy	SK	4	adapters300.fasta	21.621	8.7	11791360	32253169	0.3656	707580	0.0219	2881845	0.0894	0	0	7935545	0.246	20.37	SRR7637396
TKO_07ta	TKO	TKO_001_q	AA	Tri kopy	SK	4	adapters300.fasta	20.1055	7.28	10694240	28176335	0.3795	677061	0.024	2012199	0.0714	0	0	7811787	0.2772	14.31	SRR7637388
TKO_08ta	TKO	TKO_001_t	AA	Tri kopy	SK	4	adapters300.fasta	22.7937	9.29	12785214	34335900	0.3724	795197	0.0232	2838459	0.0827	0	0	8883323	0.2587	19.79	SRR7637554
TRD_02da	TRD	TRD_001_ba	AA	Tristar 2x	SK	2	adapters300.fasta	5.9989	2.04	3446984	7747885	0.4449	265180	0.0342	625960	0.0808	0	0	2505055	0.3233	3.74	SRR7637470
TRD_03da	TRD	TRD_001_bs	AA	Tristar 2x	SK	2	adapters300.fasta	12.0311	4.39	8358007	18059446	0.4628	717538	0.0397	1510165	0.0836	0	0	6014720	0.3331	8.38	SRR7637471
TRD_04da	TRD	TRD_001_m	AA	Tristar 2x	SK	2	adapters300.fasta	19.0184	6.64	9645281	26937958	0.3581	562919	0.0209	2219075	0.0824	0	0	6638507	0.2464	16.74	SRR7637476
TRD_05da	TRD	TRD_001_n	AA	Tristar 2x	SK	2	adapters300.fasta	16.178	5.95	8207569	22602889	0.3631	469112	0.0208	1912109	0.0846	0	0	5637939	0.2494	13.73	SRR7637477
TRD_06da	TRD	TRD_001_p	AA	Tristar 2x	SK	2	adapters300.fasta	18.7421	11	9809880	26813360	0.3659	586561	0.0219	2208343	0.0824	0	0	6797988	0.2535	15.92	SRR7637474
TRE_01ta	TRE	TRE_004_1	AA	Trencin	SK	4	adapters300.fasta	27.4746	9.03	20681889	47372345	0.4366	4424438	0.0934	1376535	0.0291	0	0	14593599	0.3081	26.59	SRR7637475
TRE_02ta	TRE	TRE_006_1	AA	Trencin	SK	4	adapters300.fasta	20.031	5.28	14086387	28679796	0.4912	2391705	0.0834	923275	0.0322	0	0	10692283	0.3728	26.5	SRR7637283
TRE_03ta	TRE	TRE_010_1	AA	Trencin	SK	4	adapters300.fasta	19.7897	5.23	15309467	29936561	0.5114	2912610	0.0973	800480	0.0267	0	0	11516866	0.3847	24.87	SRR7637289
TRE_04ta	TRE	TRE_011_1	AA	Trencin	SK	4	adapters300.fasta	18.4725	6.64	15704131	31244264	0.5026	3021109	0.0967	788925	0.0253	0	0	11779337	0.377	21.37	SRR7637400
TRE_05ta	TRE	TRE_013_1	AA	Trencin	SK	4	adapters300.fasta	19.7429	7.43	14343848	31650316	0.4532	2390337	0.0755	1039379	0.0328	0	0	10760385	0.34	21.45	SRR7637348
TRE_06ta	TRE	TRE_014_1	AA	Trencin	SK	4	adapters300.fasta	17.5393	7.16	12700850	29149605	0.4357	2375980	0.0815	924644	0.0317	0	0	9223831	0.3164	16.4	SRR7637284
TRE_07ta	TRE	TRE_021_1	AA	Trencin	SK	4	adapters300.fasta	15.8375	4.86	10497485	22470417	0.4672	1729189	0.077	717513	0.0319	0	0	7988317	0.3555	20.92	SRR7637392
TRE_08ta	TRE	TRE_022_1	AA	Trencin	SK	4	adapters300.fasta	15.9878	7.08	10633902	25555664	0.4161	1753548	0.0686	904612	0.0354	0	0	7823005	0.3061	15.83	SRR7637290
TRT_01ta	TRT	TRT_001_bd	AA	Tristar 4x	SK	4	adapters300.fasta	7.53913	2.93	4870911	10844058	0.4492	350609	0.0323	983152	0.0907	0	0	3463974	0.3194	5.08	SRR7637422
TRT_02ta	TRT	TRT_001_bk	AA	Tristar 4x	SK	4	adapters300.fasta	9.68425	3.98	6802403	14856644	0.4579	554901	0.0374	1403022	0.0944	0	0	4743314	0.3193	6.73	SRR7637288
TRT_03ta	TRT	TRT_001_co	AA	Tristar 4x	SK	4	adapters300.fasta	9.58109	3.99	6755630	14702242	0.4595	504040	0.0343	1388130	0.0944	0	0	4765648	0.3241	6.89	SRR7637287
TRT_04ta	TRT	TRT_001_dj	AA	Tristar 4x	SK	4	adapters300.fasta	5.29805	2.2	3235026	7057534	0.4584	218351	0.0309	696788	0.0987	0	0	2274104	0.3222	3.49	SRR7637427
TRT_05ta	TRT	TRT_001_u	AA	Tristar 4x	SK	4	adapters300.fasta	18.0997	6.44	9902781	25548410	0.3876	567976	0.0222	1939857	0.0759	0	0	7220091	0.2826	12.47	SRR7637424
TRT_06ta	TRT	TRT_001_v	AA	Tristar 4x	SK	4	adapters300.fasta	21.8978	8.22	12054786	32438264	0.3716	699839	0.0216	2837203	0.0875	0	0	8261522	0.2547	18.37	SRR7637387
TRT_07ta	TRT	TRT_001_w	AA	Tristar 4x	SK	4	adapters300.fasta	22.5734	14.57	12444825	33103711	0.3759	729979	0.0221	2761879	0.0834	0	0	8701255	0.2628	18.65	SRR7637488
TRT_08ta	TRT	TRT_001_x	AA	Tristar 4x	SK	4	adapters300.fasta	27.1365	9.17	15297783	40294504	0.3796	1009567	0.0251	3164707	0.0785	0	0	10830100	0.2688	21.22	SRR7637544
TRT_09ta	TRT	TRD_001_a	AA	Tristar 4x	SK	4	adapters300.fasta	22.4909	7.83	12334009	32855503	0.3754	741669	0.0226	2670342	0.0813	0	0	8660198	0.2636	18.15	SRR7637560
TZI_01ta	TZI	TZI_001_1	AA	Cheile Turzii	RO	4	adapters300.fasta	14.5505	6.16	14440447	26443841	0.5461	2209535	0.0836	1225191	0.0463	0	0	10907809	0.4125	16.85	SRR7637545
TZI_02ta	TZI	TZI_003_1	AA	Cheile Turzii	RO	4	adapters300.fasta	10.5846	4.34	7857344	15714945	0.5	1223415	0.0779	623560	0.0397	0	0	5953222	0.3788	10.96	SRR7637538
TZI_03ta	TZI	TZI_007_1	AA	Cheile Turzii	RO	4	adapters300.fasta	11.2446	8.74	8796124	18274703	0.4813	1516594	0.083	696821	0.0381	0	0	6492571	0.3553	11	SRR7637539
TZI_04ta	TZI	TZI_008_1	AA	Cheile Turzii	RO	4	adapters300.fasta	7.19616	3.17	4712455	10243678	0.46	815212	0.0796	372607	0.0364	0	0	3476463	0.3394	5.82	SRR7637540
TZI_05ta	TZI	TZI_013_1	AA	Cheile Turzii	RO	4	adapters300.fasta	12.0165	5.94	8275923	18615074	0.4446	1317111	0.0708	953991	0.0512	0	0	5898395	0.3169	11.62	SRR7637541
TZI_06ta	TZI	TZI_018_1	AA	Cheile Turzii	RO	4	adapters300.fasta	11.0291	5.33	8004456	17115251	0.4677	1261902	0.0737	834446	0.0488	0	0	5819637	0.34	10.15	SRR7637497
TZI_07ta	TZI	TZI_021_1	AA	Cheile Turzii	RO	4	adapters300.fasta	10.7625	5.24	7648333	16991011	0.4501	1368968	0.0806	754403	0.0444	0	0	5420948	0.319	8.47	SRR7637561
TZI_08ta	TZI	TZI_027_1	AA	Cheile Turzii	RO	4	adapters300.fasta	9.3277	4.55	6342639	14134217	0.4487	940524	0.0665	826118	0.0584	0	0	4492926	0.3179	8.06	SRR7637374
TZI_09ta	TZI	TZI_031_1	AA	Cheile Turzii	RO	4	adapters300.fasta	10.8085	8.79	7876028	17099906	0.4606	1390245	0.0813	848789	0.0496	0	0	5532730	0.3236	9.21	SRR7637373
TZI_10ta	TZI	SRR2040834	AA	4-AL94m	RO	4	adapters300.fasta	13.3536	8.68	9899141	23115186	0.4283	606273	0.0262	1881475	0.0814	0	0	7336809	0.3174	11.28	SRR2040834
VEL_01da	VEL	VEL_001_a	AA	Velicka dolina	SK	2	adapters300.fasta	17.5346	6.14	8778738	23617187	0.3717	507507	0.0215	1841602	0.078	0	0	6251776	0.2647	12.31	SRR7637376
VEL_02da	VEL	VEL_001_b	AA	Velicka dolina	SK	2	adapters300.fasta	19.2211	6.25	9584876	26270886	0.3648	531271	0.0202	2136920	0.0813	0	0	6719184	0.2558	14.18	SRR7637375
VEL_03da	VEL	VEL_001_d	AA	Velicka dolina	SK	2	adapters300.fasta	16.8086	5.77	8545526	22980493	0.3719	481286	0.0209	1961703	0.0854	0	0	5923206	0.2577	12.49	SRR7637370
VEL_04da	VEL	VEL_001_e	AA	Velicka dolina	SK	2	adapters300.fasta	16.9194	5.94	8499514	22903572	0.3711	462682	0.0202	1849003	0.0807	0	0	6017507	0.2627	12.12	SRR7637369
VEL_05da	VEL	VEL_001_k	AA	Velicka dolina	SK	2	adapters300.fasta	19.0198	9.57	9744325	25885864	0.3764	540731	0.0209	2061049	0.0796	0	0	6956521	0.2687	13.72	SRR7637372
VEL_06da	VEL	VEL_001_l	AA	Velicka dolina	SK	2	adapters300.fasta	18.736	10.16	10069573	26305076	0.3828	599335	0.0228	2262626	0.086	0	0	7005844	0.2663	14.56	SRR7637371
VEL_07da	VEL	VEL_001_n	AA	Velicka dolina	SK	2	adapters300.fasta	18.0804	6.41	8083888	24093440	0.3355	398893	0.0166	1956367	0.0812	0	0	5536285	0.2298	15.33	SRR7637368
VEL_08da	VEL	VEL_001_o	AA	Velicka dolina	SK	2	adapters300.fasta	22.8381	6.32	12304466	32620109	0.3772	768138	0.0235	3008490	0.0922	0	0	8266772	0.2534	18.8	SRR7637367
VEL_09da	VEL	SRR3111444	AA	5-AL94v	SK	2	adapters300.fasta	25.0437	7.46	15516513	44376495	0.3497	1126021	0.0254	1254693	0.0283	0	0	12983244	0.2926	21.52	SRR3111444
VID_01da	VID	VID_001_a	AA	Vidraru	RO	2	adapters300.fasta	6.10172	2.55	2452074	7404681	0.3312	75416	0.0102	727106	0.0982	0	0	1584865	0.214	4.39	SRR7637329
VID_02da	VID	VID_001_b	AA	Vidraru	RO	2	adapters300.fasta	16.2248	6.07	7424634	21827908	0.3401	374904	0.0172	1836339	0.0841	0	0	5033495	0.2306	12.9	SRR7637330
VID_03da	VID	VID_001_c	AA	Vidraru	RO	2	adapters300.fasta	13.561	5.13	5957700	17850091	0.3338	272100	0.0152	1506815	0.0844	0	0	4029538	0.2257	11.09	SRR7637327
VID_04da	VID	VID_001_e	AA	Vidraru	RO	2	adapters300.fasta	13.9395	5.26	6730008	18666560	0.3605	322952	0.0173	1513059	0.0811	0	0	4748020	0.2544	10.72	SRR7637328
VID_05da	VID	VID_001_k	AA	Vidraru	RO	2	adapters300.fasta	15.701	6.25	7937576	22190420	0.3577	413172	0.0186	1932759	0.0871	0	0	5409736	0.2438	13.5	SRR7637325
VID_06da	VID	VID_001_m	AA	Vidraru	RO	2	adapters300.fasta	15.8888	10.6	7287006	21325911	0.3417	396704	0.0186	1718164	0.0806	0	0	5000288	0.2345	12.99	SRR7637326
VID_07da	VID	VID_001_n	AA	Vidraru	RO	2	adapters300.fasta	16.7648	5.79	7694092	22509903	0.3418	383154	0.017	1898002	0.0843	0	0	5226887	0.2322	13.93	SRR7637323
VID_08da	VID	VID_001_o	AA	Vidraru	RO	2	adapters300.fasta	20.1415	9.28	9820612	27454867	0.3577	564720	0.0206	2171514	0.0791	0	0	6876697	0.2505	15.6	SRR7637324
VLA_01ta	VLA	09_24	AA	Vlastejovice	CZ	4	TruSeq3-PE-2.fa	26.2032	18.67	18114637	37792683	0.4793	3302233	0.0874	4625484	0.1224	0	0	9799307	0.2593	18.31	SRR12778294
VLA_02ta	VLA	10_28	AA	Vlastejovice	CZ	4	TruSeq3-PE-2.fa	23.7625	12.71	17730142	34113761	0.5197	3172912	0.093	3992928	0.117	0	0	10281601	0.3014	12.66	SRR12778293
VLA_03ta	VLA	11_32	AA	Vlastejovice	CZ	4	TruSeq3-PE-2.fa	24.2034	8.88	16487083	34192704	0.4822	2909969	0.0851	4108163	0.1201	0	0	9131822	0.2671	16.58	SRR12778292
VLA_04ta	VLA	12_36	AA	Vlastejovice	CZ	4	TruSeq3-PE-2.fa	24.8243	8.96	16576447	34854743	0.4756	3138447	0.09	3824861	0.1097	0	0	9262123	0.2657	18.67	SRR12778291
VLA_05ta	VLA	13_40	AA	Vlastejovice	CZ	4	TruSeq3-PE-2.fa	26.2352	16.61	17853729	37304000	0.4786	3326931	0.0892	4462733	0.1196	0	0	9683402	0.2596	18.12	SRR12778290
VLA_06ta	VLA	14_44	AA	Vlastejovice	CZ	4	TruSeq3-PE-2.fa	25.1115	17.79	17024082	36147340	0.471	3070960	0.085	4627747	0.128	0	0	8929680	0.247	19.19	SRR12778289
VLA_07ta	VLA	15_45	AA	Vlastejovice	CZ	4	TruSeq3-PE-2.fa	25.2806	17.63	16519894	36121816	0.4573	2973405	0.0823	4409413	0.1221	0	0	8732895	0.2418	21.33	SRR12778287
VLA_08ta	VLA	16_46	AA	Vlastejovice	CZ	4	TruSeq3-PE-2.fa	22.7298	16.12	14919273	31785113	0.4694	2808411	0.0884	3643548	0.1146	0	0	8141639	0.2561	17.6	SRR12778286
VLH_01dl	VLH	SRR7904932	AL	Vöslauer Hütte	AT	2	adapters300.fasta	7.39062	1.68	5136752	12737432	0.4033	181359	0.0142	1072857	0.0842	0	0	3821459	0.3	NA	SRR7904932
VLH_02dl	VLH	VLH2	AL	Vöslauer Hütte	AT	2	adapters300.fasta	20.0434	3.71	11111710	29034512	0.3827	798304	0.0275	2135009	0.0735	0	0	8004156	0.2757	NA	ERR3514897
VLH_03dl	VLH	SRR7904933	AL	Vöslauer Hütte	AT	2	adapters300.fasta	17.7447	4.11	12615093	33123876	0.3808	672964	0.0203	2969762	0.0897	0	0	8815854	0.2661	NA	SRR7904933
VLH_05dl	VLH	VLH5	AL	Vöslauer Hütte	AT	2	adapters300.fasta	29.9271	10.64	17465825	45020162	0.388	2049448	0.0455	3538474	0.0786	0	0	11584337	0.2573	NA	ERR3514898
VLH_06dl	VLH	VLH6	AL	Vöslauer Hütte	AT	2	adapters300.fasta	27.8918	9.12	16109296	42087206	0.3828	1271799	0.0302	3286677	0.0781	0	0	11285692	0.2682	NA	ERR3514899
VLH_07dl	VLH	SRR3111441	AL	6-AL94w	AT	2	adapters300.fasta	35.1609	5.9	28734049	69826697	0.4115	3338800	0.0478	4840400	0.0693	0	0	20100853	0.2879	NA	SRR3111441
VOR_01ta	VOR	49_139	AA	Vorberg	AT	4	TruSeq3-PE-2.fa	26.8447	17.78	18586916	38774095	0.4794	3531158	0.0911	4921841	0.1269	0	0	9739139	0.2512	20.2	SRR12778285
VOR_02ta	VOR	50_140	AA	Vorberg	AT	4	TruSeq3-PE-2.fa	24.4923	16.1	16658527	34855083	0.4779	3295188	0.0945	3964811	0.1138	0	0	9058627	0.2599	18.23	SRR12778284
VOR_03ta	VOR	51_141	AA	Vorberg	AT	4	TruSeq3-PE-2.fa	25.4898	9.32	17101706	36307797	0.471	3336730	0.0919	4187511	0.1153	0	0	9209961	0.2537	20.05	SRR12778283
VOR_04ta	VOR	52_142	AA	Vorberg	AT	4	TruSeq3-PE-2.fa	21.3001	15.19	13767351	29911451	0.4603	2715305	0.0908	3672103	0.1228	0	0	7053584	0.2358	17.08	SRR12778282
VOR_05ta	VOR	53_143	AA	Vorberg	AT	4	TruSeq3-PE-2.fa	18.5194	11.25	12035642	25397107	0.4739	2294846	0.0904	2957735	0.1165	0	0	6532818	0.2572	13.85	SRR12778281
VOR_06ta	VOR	54_144	AA	Vorberg	AT	4	TruSeq3-PE-2.fa	20.274	7.91	13316158	27975008	0.476	2611301	0.0933	3191315	0.1141	0	0	7237652	0.2587	15.28	SRR12778280
VOR_07ta	VOR	55_145	AA	Vorberg	AT	4	TruSeq3-PE-2.fa	22.9027	8.19	15383070	32174174	0.4781	2949779	0.0917	3743476	0.1164	0	0	8375175	0.2603	17.06	SRR12778279
VOR_08ta	VOR	56_146	AA	Vorberg	AT	4	TruSeq3-PE-2.fa	23.568	15.05	16148323	33372604	0.4839	3146143	0.0943	4034112	0.1209	0	0	8639857	0.2589	17.02	SRR12778278
VYR_01ta	VYR	33-AA216-12	AA	Wyriza	RUS	4	TruSeq3-PE-2.fa	21.5001	7.92	13102280	30681480	0.427	2556593	0.0833	1871915	0.061	0	0	8336821	0.2717	17.81	SRR23282196
VYR_02ta	VYR	34-AA216-9	AA	Wyriza	RUS	4	TruSeq3-PE-2.fa	24.2739	8.98	17347565	37388894	0.464	3366326	0.09	2396320	0.0641	0	0	11206051	0.2997	22	SRR23282195
VYR_03ta	VYR	35-AA216-13	AA	Wyriza	RUS	4	TruSeq3-PE-2.fa	26.9921	51.33	17985188	40339932	0.4458	3990916	0.0989	2601126	0.0645	0	0	10956155	0.2716	21.69	SRR23282194
VYR_04ta	VYR	36-AA216-6	AA	Wyriza	RUS	4	TruSeq3-PE-2.fa	32.4246	20.78	21613814	48376232	0.4468	4244711	0.0877	4400500	0.091	0	0	12442950	0.2572	26.6	SRR23282193
VYR_05ta	VYR	37-AA216-15	AA	Wyriza	RUS	4	TruSeq3-PE-2.fa	25.9115	20.15	17585235	39131476	0.4494	3923753	0.1003	2484052	0.0635	0	0	10743000	0.2745	22.12	SRR23282192
VYR_06ta	VYR	38-AA216-14	AA	Wyriza	RUS	4	TruSeq3-PE-2.fa	24.2689	17.51	16012477	35892943	0.4461	3337766	0.093	2301507	0.0641	0	0	9986092	0.2782	20.62	SRR23282191
VYR_07ta	VYR	39-AA216-4	AA	Wyriza	RUS	4	TruSeq3-PE-2.fa	19.1204	7.58	12170252	28500885	0.427	2311140	0.0811	1715231	0.0602	0	0	7855749	0.2756	17.84	SRR23282190
VYR_08ta	VYR	40-AA216-11	AA	Wyriza	RUS	4	TruSeq3-PE-2.fa	23.0299	7.84	14425337	33439686	0.4314	3150078	0.0942	2097639	0.0627	0	0	8806666	0.2634	18.26	SRR23282188
WEK_01ta	WEK	WEK_001_a	AA	Weissenkirchen	AT	4	adapters300.fasta	8.62708	4.19	5521305	13019442	0.4241	433427	0.0333	1349550	0.1037	0	0	3640684	0.2796	6.61	SRR7637321
WEK_02ta	WEK	WEK_001_b	AA	Weissenkirchen	AT	4	adapters300.fasta	4.80235	1.77	2793245	6383138	0.4376	177589	0.0278	616348	0.0966	0	0	1954597	0.3062	3.27	SRR7637322
WEK_03ta	WEK	WEK_001_c	AA	Weissenkirchen	AT	4	adapters300.fasta	10.531	7.14	6928663	16158601	0.4288	542653	0.0336	1629625	0.1009	0	0	4641443	0.2872	8.27	SRR7637457
WEK_04ta	WEK	WEK_001_d	AA	Weissenkirchen	AT	4	adapters300.fasta	8.76989	5.36	5471066	13061129	0.4189	404196	0.0309	1290470	0.0988	0	0	3680369	0.2818	6.56	SRR7637456
WEK_05ta	WEK	WEK_001_e	AA	Weissenkirchen	AT	4	adapters300.fasta	6.95511	3.12	4379792	10081390	0.4344	302972	0.0301	977260	0.0969	0	0	3028331	0.3004	4.93	SRR7637455
WEK_06ta	WEK	WEK_001_f	AA	Weissenkirchen	AT	4	adapters300.fasta	12.5004	22.37	8547320	19655003	0.4349	682274	0.0347	1970817	0.1003	0	0	5756360	0.2929	9.09	SRR7637454
WEK_07ta	WEK	WEK_001_h	AA	Weissenkirchen	AT	4	adapters300.fasta	8.91669	15.92	5989769	13833411	0.433	474249	0.0343	1369207	0.099	0	0	4044566	0.2924	6.91	SRR7637453
WEK_08ta	WEK	WEK_001_i	AA	Weissenkirchen	AT	4	adapters300.fasta	6.88174	10.06	4093741	9780280	0.4186	301784	0.0309	928889	0.095	0	0	2793492	0.2856	5.01	SRR7637452
WIL_01ta	WIL	16-AA300a	AA	Wildsee	AT	4	TruSeq3-PE-2.fa	51.472	102.15	40449321	84952359	0.4761	11745655	0.1383	7328958	0.0863	0	0	20380848	0.2399	47.91	SRR10549981
WIL_02ta	WIL	17-AA300b	AA	Wildsee	AT	4	TruSeq3-PE-2.fa	50.9362	14.05	41774018	86183582	0.4847	11781314	0.1367	6932206	0.0804	0	0	22114446	0.2566	45.95	SRR10549980
WIL_03ta	WIL	18-AA300h	AA	Wildsee	AT	4	TruSeq3-PE-2.fa	44.7965	13.28	35831610	74717583	0.4796	10251457	0.1372	6659363	0.0891	0	0	18022393	0.2412	43.92	SRR10549979
WIL_04ta	WIL	19-AA300i	AA	Wildsee	AT	4	TruSeq3-PE-2.fa	57.3154	15.33	47595065	98300798	0.4842	14596276	0.1485	8618421	0.0877	0	0	23191834	0.2359	56.26	SRR10549978
WIL_05ta	WIL	20-AA300j	AA	Wildsee	AT	4	TruSeq3-PE-2.fa	50.4532	14.37	40013099	83877323	0.477	11544891	0.1376	7376425	0.0879	0	0	20087475	0.2395	48.13	SRR10549977
WIL_06ta	WIL	26-AA300g	AA	Wildsee	AT	4	TruSeq3-PE-2.fa	54.6782	14.81	31280579	78963810	0.3961	5081660	0.0644	6683169	0.0846	0	0	18599791	0.2355	52.62	SRR10549976
WIL_07ta	WIL	27-AA300p	AA	Wildsee	AT	4	TruSeq3-PE-2.fa	41.5186	12.02	26559851	62380003	0.4258	4527640	0.0726	6158700	0.0987	0	0	15186151	0.2434	40.52	SRR10549974
WIL_08ta	WIL	28-AA300t	AA	Wildsee	AT	4	TruSeq3-PE-2.fa	42.4889	12.45	27879365	65583562	0.4251	4380777	0.0668	6586785	0.1004	0	0	16307358	0.2487	50.65	SRR10549973
ZAP_01ta	ZAP	Zapa_002_a01	AA	Zakopane ARENOSA	SK	4	adapters300.fasta	13.4003	6.52	7099360	18984343	0.374	306497	0.0161	1608654	0.0847	0	0	5039088	0.2654	11.03	SRR8241451
ZAP_02ta	ZAP	ZAP_001_a03	AA	Zakopane ARENOSA	SK	4	adapters300.fasta	9.21039	7.3	4777978	12754698	0.3746	344304	0.027	1026682	0.0805	0	0	3304113	0.2591	7.25	SRR7637451
ZAP_03ta	ZAP	Zapa_002_a05	AA	Zakopane ARENOSA	SK	4	adapters300.fasta	13.3531	10.39	7295866	19173859	0.3805	637057	0.0332	1451064	0.0757	0	0	5057007	0.2637	11.49	SRR8241455
ZAP_04ta	ZAP	ZAP_001_a05	AA	Zakopane ARENOSA	SK	4	adapters300.fasta	13.3531	6.48	7295866	19173859	0.3805	637057	0.0332	1451064	0.0757	0	0	5057007	0.2637	11.49	SRR7637450
ZAP_05ta	ZAP	ZAP_001_a06	AA	Zakopane ARENOSA	SK	4	adapters300.fasta	13.9774	12.22	8188139	20996178	0.39	678515	0.0323	1809163	0.0862	0	0	5549874	0.2643	10.92	SRR7637449
ZAP_06ta	ZAP	ZAP_001_a07	AA	Zakopane ARENOSA	SK	4	adapters300.fasta	14.1197	6.71	7843073	20594554	0.3808	674406	0.0327	1666160	0.0809	0	0	5335472	0.2591	12.4	SRR7637448
ZAP_07ta	ZAP	Zapa_008_a19	AA	Zakopane ARENOSA	SK	4	adapters300.fasta	12.6282	6.48	6825858	18249997	0.374	306615	0.0168	1601461	0.0878	0	0	4770387	0.2614	10.52	SRR8241422
ZAP_08ta	ZAP	ZAP_001_a11	AA	Zakopane ARENOSA	SK	4	adapters300.fasta	12.7025	6.17	7042385	17892569	0.3936	598209	0.0334	1304419	0.0729	0	0	5008613	0.2799	9.39	SRR7637423
ZEP_01da	ZEP	10-AA090pc	AA	Zelene pleso	SK	2	TruSeq3-PE-2.fa	57.9781	11.58	41576793	88966288	0.4673	7271629	0.0817	8440483	0.0949	0	0	24938623	0.2803	52.76	SRR10550009
ZEP_02da	ZEP	11-AA090pd	AA	Zelene pleso	SK	2	TruSeq3-PE-2.fa	43.4168	72.77	30647989	66284826	0.4624	4741374	0.0715	6042969	0.0912	0	0	19290349	0.291	50.93	SRR10550008
ZEP_03da	ZEP	1-AA090ab	AA	Zelene pleso	SK	2	TruSeq3-PE-2.fa	45.098	9.13	36097168	72755984	0.4961	9382559	0.129	5057029	0.0695	0	0	20934194	0.2877	35.66	#N/A
ZEP_04da	ZEP	2-AA090ai	AA	Zelene pleso	SK	2	TruSeq3-PE-2.fa	43.8285	9.42	33118877	68968643	0.4802	8916409	0.1293	5619363	0.0815	0	0	17785981	0.2579	38.19	SRR10549986
ZEP_05da	ZEP	3-AA090ag	AA	Zelene pleso	SK	2	TruSeq3-PE-2.fa	30.575	7.86	21661432	44731920	0.4842	6158615	0.1377	2954797	0.0661	0	0	12077746	0.27	23.33	SRR10549975
ZEP_06da	ZEP	4-AA090aq	AA	Zelene pleso	SK	2	TruSeq3-PE-2.fa	44.9219	9.31	34175672	70206699	0.4868	9363583	0.1334	4890784	0.0697	0	0	19172497	0.2731	36.33	SRR10549964
ZEP_07da	ZEP	5-AA090ar	AA	Zelene pleso	SK	2	TruSeq3-PE-2.fa	46.736	9.68	38520413	75993111	0.5069	10216465	0.1344	5638589	0.0742	0	0	21899345	0.2882	36.49	SRR10549953
ZEP_08da	ZEP	81-AA090PG	AA	Zelene pleso	SK	2	TruSeq3-PE-2.fa	29.9941	8	16067068	39277322	0.4091	2159580	0.055	3339076	0.085	0	0	10110596	0.2574	27	SRR10549942
ZEP_09da	ZEP	82-AA090PB	AA	Zelene pleso	SK	2	TruSeq3-PE-2.fa	30.8999	15.66	16789099	40372311	0.4159	2221546	0.055	3326871	0.0824	0	0	10790444	0.2673	25.86	#N/A
ZEP_10da	ZEP	83-AA090PH	AA	Zelene pleso	SK	2	TruSeq3-PE-2.fa	40.5352	8.99	23002192	54989285	0.4183	3479243	0.0633	4500012	0.0818	0	0	14418731	0.2622	34.62	#N/A
ZEP_11da	ZEP	84-AA090PE	AA	Zelene pleso	SK	2	TruSeq3-PE-2.fa	36.1452	8.79	20540513	49017469	0.419	2994243	0.0611	4457690	0.0909	0	0	12506934	0.2552	34.98	#N/A
ZEP_12da	ZEP	85-AA090PF	AA	Zelene pleso	SK	2	TruSeq3-PE-2.fa	51.1266	25.44	29992087	71646915	0.4186	4786637	0.0668	6164160	0.086	0	0	18188657	0.2539	46.58	SRR10549931
ZEP_13da	ZEP	9-AA090pa	AA	Zelene pleso	SK	2	TruSeq3-PE-2.fa	60.5826	12.07	40148231	89891945	0.4466	6962720	0.0775	7817284	0.087	0	0	24457222	0.2721	70.64	#N/A
ZID_1da	ZID	10-AA427af	AA	Zidani Most, Gracnica 2x	SLO	2	adapters300.fasta	27.0262	7.34	21838403	40500522	0.5392	3789776	0.0936	2256305	0.0557	0	0	15486646	0.3824	24.71	SRR23282050
ZID_2da	ZID	11-AA427aj	AA	Zidani Most, Gracnica 2x	SLO	2	adapters300.fasta	34.8981	8.44	21528743	46863579	0.4594	4624356	0.0987	2144324	0.0458	0	0	14302839	0.3052	33.31	SRR23282049
ZID_3da	ZID	12-AA427al	AA	Zidani Most, Gracnica 2x	SLO	2	adapters300.fasta	31.4524	8.05	17293112	40698164	0.4249	3584875	0.0881	1858115	0.0457	0	0	11424098	0.2807	31.53	SRR23282048
ZID_4da	ZID	13-AA427an	AA	Zidani Most, Gracnica 2x	SLO	2	adapters300.fasta	25.4756	7	14502540	32774736	0.4425	2621308	0.08	1492650	0.0455	0	0	10084651	0.3077	26.86	SRR23282047
ZID_5da	ZID	14-AA427ao	AA	Zidani Most, Gracnica 2x	SLO	2	adapters300.fasta	32.8842	8.02	19807996	43945846	0.4507	4136537	0.0941	2033785	0.0463	0	0	13217328	0.3008	35.04	SRR23282046
ZID_6da	ZID	15-AA427ap	AA	Zidani Most, Gracnica 2x	SLO	2	adapters300.fasta	27.6239	15.48	18122054	38449195	0.4713	3571756	0.0929	1817489	0.0473	0	0	12359208	0.3214	27.69	SRR23282045
ZID_8da	ZID	9-AA427aa	AA	Zidani Most, Gracnica 2x	SLO	2	adapters300.fasta	33.8042	18.19	21067917	46364549	0.4544	4399809	0.0949	2435466	0.0525	0	0	13792742	0.2975	36.71	SRR23282042
ZIT_1ta	ZIT	17-AA427at	AA	Zidani Most, Gracnica 4x	SLO	4	adapters300.fasta	40.145	12.54	26997258	58803994	0.4591	6251493	0.1063	3187146	0.0542	0	0	16891261	0.2872	40.71	SRR23282041
ZIT_2ta	ZIT	18-AA427a	AA	Zidani Most, Gracnica 4x	SLO	4	adapters300.fasta	29.6192	10.36	17788847	41962091	0.4239	3759241	0.0896	2514486	0.0599	0	0	11048889	0.2633	33.65	SRR23282040
ZIT_3ta	ZIT	19-AA427c	AA	Zidani Most, Gracnica 4x	SLO	4	adapters300.fasta	37.3637	11.6	26300388	56621219	0.4645	5740372	0.1014	3151832	0.0557	0	0	16788637	0.2965	37.15	SRR23282039
ZIT_4ta	ZIT	20-AA427f	AA	Zidani Most, Gracnica 4x	SLO	4	adapters300.fasta	31.9436	10.56	20938334	46476605	0.4505	4246981	0.0914	2708759	0.0583	0	0	13471665	0.2899	32.41	SRR23282038
ZIT_5ta	ZIT	21-AA428c	AA	Zidani Most, Gracnica 4x	SLO	4	adapters300.fasta	27.3405	8.99	17857563	38672809	0.4618	3428684	0.0887	2443832	0.0632	0	0	11591525	0.2997	26.86	SRR23282037
ZIT_6ta	ZIT	22-AA428f	AA	Zidani Most, Gracnica 4x	SLO	4	adapters300.fasta	33.1015	10.81	20381567	46749055	0.436	4210993	0.0901	2686408	0.0575	0	0	12984093	0.2777	34.84	SRR23282036
ZIT_7ta	ZIT	23-AA428g	AA	Zidani Most, Gracnica 4x	SLO	4	adapters300.fasta	26.8145	9.77	17298289	38422380	0.4502	3071061	0.0799	2469263	0.0643	0	0	11348217	0.2954	26.28	SRR23282035
ZIT_8ta	ZIT	24-AA428i	AA	Zidani Most, Gracnica 4x	SLO	4	adapters300.fasta	20.4499	7.09	19646114	33093331	0.5937	2883954	0.0871	2113101	0.0639	0	0	14429356	0.436	14.49	SRR23281948
