# Supplementary material for: Polyploids broadly generate novel haplotypes from trans-specific variation in Arabidopsis arenosa and Arabidopsis lyrata
Source: PLoS Genet. 2024 Dec 23;20(12):e1011521. doi: 10.1371/journal.pgen.1011521 (PMC11706510; doi:10.1371/journal.pgen.1011521)
Supplement: S2 Data — (XLSX) [file pgen.1011521.s014.xlsx]

## Sheet: Tabelle1
pop	species	lineage	ploidy	pop_name	state	lat	lon
ANI	AL	LYRATA	2	ARENICOLA	CA	63.1	-69.72
BAB	AA	WCarpathian	2	Baba	SK	49.0435	20.1808
BAL	AA	SCarpathian	4	Lacul Balea	RO	45.602	24.6226
BDO	AA	Pannonian	2	Budaörs	HU	47.458	18.9248
BEL	AA	Dinaric	2	Belecgrad	HR	46.1617	16.115
BGS	AA	Ruderal-Alpine admixed	4	Berchtesgaden	D	47.6281	13.0017
BIH	AA	Dinaric	2	Bihac	BiH	44.8818	15.8988
BLA	AL	LYRATA	2	Ben Lawers	UK	56.4	-4.81
BOR	AA	Hercynian	4	Borovsko	CZ	49.6838	15.1333
BRD	AA	Hercynian	4	Brdatka	CZ	50.0497	13.8908
BRE	AA	Hercynian	4	Breznik	CZ	49.161	16.1702
BUD	AA	SCarpathian	2	Brusturet	RO	45.467	25.2276
BUR	AA	Ruderal	4	Burbach	D	50.7415	8.0534
BZD	AL	LYRATA	4	Bezdez	CZ	50.5382	14.7193
CAR	AA	ECarpathian	4	Carlibaba	RO	47.5759	25.0771
CEB	AN	CEBENNENSIS	2	CEBENNENSIS	F	44.09	3.56
CHO	AA	Swabian	4	Chokier	B	50.593	5.44383
CLJ	AC	CROATICA	2	CROATICA	HR	44.5315	15.194
CRO	AC	CROATICA	2	CROATICA	HR	44.5315	15.194
CTF	AN	CEBENNENSIS	2	Trois Fontaines	F	44.0922	3.56466
DRA	AA	SCarpathian	4	Dambovicioara	RO	45.4416	25.2239
DRG	AH	HALLERI	2	Valea Draganului	RO	46.8636	22.8079
FOA	AL	LYRATA	4	Combination of populations from the arenosa-lyrata hybrid zone in the estern Austrian Forealps (coordinates of the population FRE are given)	AT	47.9941	15.5712
FOJ	AA	Dinaric	2	Fojnica	BiH	43.975	17.8245
FUG	AA	Hercynian	4	Fuglau	AT	48.6315	15.5572
GEM	AH	HALLERI	2	HALLERI GEMMIFERA	JP	34.85	135.47
GOR	AA	ECarpathian	2	Gornjak	SRB	44.2653	21.5427
GUL	AA	Alpine	4	Gulsen	AT	47.2817	14.9276
GUN	AH	HALLERI	2	Gundersdorf	AT	46.9612	15.2149
GYE	AL	LYRATA	4	Gyenesdias	HU	46.7844	17.2877
HAL	AH	HALLERI	2	HALLERI HALLERI	AT	51.53	8.92
HAR	AA	Hercynian	4	Hardegg	AT	48.8517	15.8583
HCA	AH	HALLERI	2	Lacul Capra HALLERI	RO	45.6009	24.6274
HFU	AH	HALLERI		Fujiwara	JP	35.164	136.454
HIB	AH	HALLERI		Ibuki	JP	35.4162	136.402
HIN	AH	HALLERI		Inotani	JP	36.4789	137.238
HIT	AH	HALLERI		Itamuro	JP	37.0501	139.93
HKL	AH	HALLERI	2	Kletno HALLERI	PL	50.2441	16.8484
HKW	AH	HALLERI	2	Kowary HALLERI	PL	50.7632	15.8439
HLI	AA	WCarpathian	2	Hlinska dolina	SK	49.17	20.03
HMC	AA	WCarpathian	2	Harmanec	SK	48.82	19.02
HMI	AH	HALLERI		Minoo	JP	34.8528	135.472
HMS	AH	HALLERI	2	Miasteczko Slaskie HALLERI	PL	50.5021	18.9417
HNE	AA	Pannonian	2	Hontianske Nemce	SK	48.2669	19
HNI	AA	WCarpathian-ECarpathian admixed	2	Hnilcik	SK	48.8775	20.5275
HOC	AA	Alpine	4	Hochlantsch	AT	47.37	15.3867
HOK	AH	HALLERI		Okunikkawa	JP	38.3284	140.579
HRA	AA	WCarpathian	4	Hranovnica	SK	49.0072	20.2864
HRN	AA	Ruderal	4	Härnösand	S	62.6	18.03
HWC	AH	HALLERI	2	HALLERI W Carpathians	SK	48.98	19.63
HZP	AH	HALLERI	2	Zakopane HALLERI	PL	9.27408	19.8784
INE	AA	ECarpathian	4	Ineu	RO	47.5273	24.8806
ING	AA	Alpine	4	Ingeringgraben	AT	47.2841	14.6815
JOH	AL	LYRATA	4	Johannesbachklamm	AT	47.7793	16.0439
KAM	AA	WCarpathian	4	Kamenica	SK	49.2107	20.9282
KAR	AL	LYRATA	2	Karelia, Medgora/Karhumäki	RUS	62.9167	34.4167
KAS	AA	Alpine	4	Kasparstein	AT	46.6883	14.8717
KLE	AA	Ruderal	4	Kletno ARENOSA	PL	50.2441	16.8484
KOS	AA	Alpine	4	Kösslbach	AT	47.7469	13.6897
KOW	AA	Ruderal	4	Kowary ARENOSA	PL	50.7632	15.8439
KPT	AA	Hercynian	4	Kamptal	AT	48.5449	15.6881
KRM	AA	Baltic	2	Kremenez	UA	50.1189	25.7398
KZL	AA	Pannonian	2	Kesztölc	HU	47.7244	18.7792
LAC	AA	SCarpathian	4	Lacul Capra ARENOSA	RO	45.5954	24.6346
LOM	AL	LYRATA	2	Lom	N	61.84	8.57
LUB	AA	Hercynian	4	Lubnice	CZ	48.941	15.6172
MAL	AL	LYRATA	2	Male Kysice	CZ	50.0665	14.0755
MAR	AA	Alpine	4	Mariazell	AT	47.7876	15.3517
MAY	AL	LYRATA	2	Mayodan	USA	36.4167	-79.9667
MIA	AA	Ruderal-WCarpathian admixed	4	Miasteczko Slaskie ARENOSA	PL	50.5031	18.9382
MIE	AA	Baltic	2	Miedzyzdroje	PL	53.9211	53.9211
MOD	AL	LYRATA	4	Mödling	AT	48.0795	16.2672
NKM	AL	LYRATA	2	Nedre Kamtjern (?)	N	62.74	9.3
OBI	AH	HALLERI	2	Hochobir	AT	46.5036	14.487
OPP	AA	Alpine	4	Oppenberg	AT	47.464	14.2399
OSL	AL	LYRATA	2	Nova Ves u Oslavan	CZ	49.1163	16.3053
PAD	AA	ECarpathian	2	Parva 2x	RO	47.4024	24.5461
PAR	AA	Ruderal	4	Parkano	F	62.0521	23.0779
PAT	AA	ECarpathian	4	Parva 4x	RO	47.4024	24.5459
PED	AP	PEDEMONTANA	2	PEDEMONTANA	I	44.71	7.15
PEK	AL	LYRATA	4	Pekarka	CZ	49.09	16.3403
PER	AA	Alpine	4	Pernegg	AT	47.3551	15.337
PHD	AA	WCarpathian	2	Prielom Hornadu 2x	SK	48.9623	20.4019
PHT	AA	WCarpathian	4	Prielom Hornadu 4x	SK	48.9528	20.4189
PIN	AL	LYRATA	2	Pinery	CA	43.25	-81.85
PLE	AL	LYRATA	2	Plech	D	49.6272	11.5111
POT	AL	LYRATA	2	Pottenstein	D	49.7543	11.4206
PRE	AA	Baltic	2	Preila	LT	55.3782	21.0323
RFT	AA	Swabian	4	Reiftal	D	48.101	9.04958
RON	AL	LYRATA	2	Rondeau	CA	42.26	-81.84
RZA	AA	Ecarpathian	2	Retezat	RO	45.3778	22.7583
SCH	AA	Alpine	4	Schiesseck	AT	47.2777	14.3219
SCT	AL	LYRATA	4	Harz, Sachsensteinklippen	D	51.5851	10.5835
SNO	AA	WCarpathian	2	Strecno	SK	49.1742	18.8617
SPI	AA	WCarpathian	4	Spis, Drevenik	SK	48.9889	20.775
SPN	AL	LYRATA	2	Spiterstulen	N	61.6333	8.4
STD	AL	LYRATA	2	Harz, Stempeda	D	51.5295	10.9159
STE	AA	Ruderal	4	Steszew	PL	52.2803	16.7094
STG	AA	Hercynian	4	Steinegg	AT	48.6299	15.5426
STO	AL	LYRATA	2	Storr	UK	57.5033	-6.1975
STR	AL	LYRATA	2	Stribro	CZ	49.7376	12.9971
STU	AL	LYRATA	2	Stubbsand	S	63.2167	18.95
SUB	AA	WCarpathian	2	Suchá Belá	SK	48.9603	20.3833
SUN	AL	LYRATA	2	Sunndalsora	N	62.66	8.62
SWA	AA	Swabian	4	Swabian Alb, Grindelstiege	D	48.4478	9.42242
SWJ	AA	Ruderal	4	Swinoujscie	PL	53.8977	14.2987
SZI	AA	Pannonian	2	Szigliget	HU	46.8067	17.4344
TBG	AA	Ruderal	4	Triberg	D	48.1397	8.23667
TCM	AL	LYRATA	2	The Coyles of Muick	UK	NA	NA
TEM	AL	LYRATA	4	Templstejn	CZ	49.0928	16.2516
TIS	AA	SCarpathian	4	Timisu de Sus	RO	45.57	25.6083
TKO	AA	WCarpathian	4	Tri kopy	SK	49.2045	19.7352
TRD	AA	WCarpathian	2	Tristar 2x	SK	49.2516	20.2063
TRE	AA	WCarpathian	4	Trencin	SK	48.8942	18.0447
TRT	AA	WCarpathian	4	Tristar 4x	SK	49.2493	20.205
TZI	AA	SCarpathian	4	Cheile Turzii	RO	46.5667	23.6742
VEL	AA	WCarpathian	2	Velicka dolina	SK	49.162	20.1542
VID	AA	Scarpathian	2	Vidraru	RO	45.3639	24.6376
VLA	AA	Hercynian	4	Vlastejovice	CZ	49.735	15.1748
VLH	AL	LYRATA	2	Vöslauer Hütte	AT	47.9798	16.1637
VOR	AA	Alpine	4	Vorberg	AT	47.4988	14.1696
VYR	AA	Ruderal	4	Wyriza	RUS	59.4143	30.3457
WAC	AL	LYRATA	4	Combination of populations from the Wachau (coordinates of the population KAG are given)	AT	48.2943	15.4261
WEK	AA	Hercynian	4	Weissenkirchen	AT	48.405	15.4729
WIL	AA	Alpine	4	Wildsee	AT	47.3256	14.2304
ZAP	AA	WCarpathian	4	Zakopane ARENOSA	PL	49.2783	19.9671
ZEP	AA	WCarpathian	2	Zelene pleso	SK	49.2065	20.2151
ZID	AA	Dinaric	2	Zidani Most, Gracnica 2x	SLO	46.1068	15.3056
ZIT	AA	Alpine-Dinaric admixed	4	Zidani Most, Gracnica 4x	SLO	46.0943	15.3436
