# Supplementary material for: Polyploids broadly generate novel haplotypes from trans-specific variation in Arabidopsis arenosa and Arabidopsis lyrata
Source: PLoS Genet. 2024 Dec 23;20(12):e1011521. doi: 10.1371/journal.pgen.1011521 (PMC11706510; doi:10.1371/journal.pgen.1011521)
Supplement: S3 Data — (XLSX) [file pgen.1011521.s015.xlsx]

## Sheet: Tabelle1
numLin	p	q	n_est	locus	pooled_q
3	9.99999e-07	0.00929732	3	scaffold_1_9792000	0.00253676
3	9.99999e-07	0.00929732	2	scaffold_2_18921000	0.00253676
3	9.99999e-07	0.00929732	3	scaffold_4_16067000	0.00253676
4	9.99999e-07	0.00188251	4	scaffold_1_6576000	0.00253676
4	9.99999e-07	0.00188251	4	scaffold_1_6577000	0.00253676
4	9.99999e-07	0.00188251	4	scaffold_1_6578000	0.00253676
4	9.99999e-07	0.00188251	4	scaffold_1_6579000	0.00253676
4	9.99999e-07	0.00188251	4	scaffold_1_9780000	0.00253676
4	9.99999e-07	0.00188251	4	scaffold_1_9786000	0.00253676
4	9.99999e-07	0.00188251	4	scaffold_1_9788000	0.00253676
4	9.99999e-07	0.00188251	4	scaffold_1_25747000	0.00253676
4	9.99999e-07	0.00188251	3	scaffold_1_25750000	0.00253676
4	9.99999e-07	0.00188251	3	scaffold_1_25751000	0.00253676
4	9.99999e-07	0.00188251	3	scaffold_2_12426000	0.00253676
4	9.99999e-07	0.00188251	4	scaffold_2_12427000	0.00253676
4	9.99999e-07	0.00188251	4	scaffold_2_12428000	0.00253676
4	9.99999e-07	0.00188251	4	scaffold_2_12429000	0.00253676
4	9.99999e-07	0.00188251	4	scaffold_2_12430000	0.00253676
4	9.99999e-07	0.00188251	4	scaffold_2_12433000	0.00253676
4	9.99999e-07	0.00188251	3	scaffold_2_17708000	0.00253676
4	9.99999e-07	0.00188251	3	scaffold_3_7249000	0.00253676
4	9.99999e-07	0.00188251	4	scaffold_4_16060000	0.00253676
4	9.99999e-07	0.00188251	4	scaffold_4_16061000	0.00253676
4	9.99999e-07	0.00188251	3	scaffold_4_22848000	0.00253676
4	9.99999e-07	0.00188251	3	scaffold_4_22849000	0.00253676
4	9.99999e-07	0.00188251	3	scaffold_4_22850000	0.00253676
4	9.99999e-07	0.00188251	4	scaffold_5_16014000	0.00253676
4	9.99999e-07	0.00188251	4	scaffold_5_16015000	0.00253676
4	9.99999e-07	0.00188251	3	scaffold_7_1195000	0.00253676
4	9.99999e-07	0.00188251	4	scaffold_7_10778000	0.00253676
4	9.99999e-07	0.00188251	4	scaffold_7_10779000	0.00253676
4	9.99999e-07	0.00188251	4	scaffold_7_10780000	0.00253676
4	9.99999e-07	0.00188251	4	scaffold_8_14464000	0.00253676
4	9.99999e-07	0.00188251	4	scaffold_8_14465000	0.00253676
4	2e-06	0.00284673	4	scaffold_1_9779000	0.00392045
4	2e-06	0.00284673	4	scaffold_1_9787000	0.00392045
4	2e-06	0.00284673	3	scaffold_1_25748000	0.00392045
4	2e-06	0.00284673	2	scaffold_1_29683000	0.00392045
4	2e-06	0.00284673	4	scaffold_2_12431000	0.00392045
4	2e-06	0.00284673	4	scaffold_2_12432000	0.00392045
4	2e-06	0.00284673	3	scaffold_2_12435000	0.00392045
4	2e-06	0.00284673	3	scaffold_2_17706000	0.00392045
4	2e-06	0.00284673	4	scaffold_6_7384000	0.00392045
4	2e-06	0.00284673	4	scaffold_7_10777000	0.00392045
3	3e-06	0.020919	3	scaffold_2_17718000	0.00562499
4	3e-06	0.00416842	3	scaffold_3_7246000	0.00562499
4	4e-06	0.00518737	3	scaffold_2_17714000	0.00704081
4	4e-06	0.00518737	3	scaffold_3_5075000	0.00704081
4	4e-06	0.00518737	4	scaffold_4_22846000	0.00704081
3	5e-06	0.027892	3	scaffold_8_22400000	0.00813678
4	5e-06	0.00607895	4	scaffold_1_6573000	0.00813678
4	5e-06	0.00607895	4	scaffold_2_12434000	0.00813678
4	5e-06	0.00607895	3	scaffold_4_16063000	0.00813678
4	5.99999e-06	0.00700295	3	scaffold_2_12442000	0.00940908
4	5.99999e-06	0.00700295	3	scaffold_2_17709000	0.00940908
Genome-wide PicMin results underlying the PicMin Manhattan plot
numLin	p	q	n_est	locus	pooled_q	redundan	scaffold	start
4	9.99999000001E-07	0.001399284315001	4	scaffold_1_9788000	0.001939712346002	scaffold	Scaffold 1	9788000
4	9.99999000001E-07	0.001399284315001	4	scaffold_2_12427000	0.001939712346002	scaffold	Scaffold 2	12427000
4	9.99999000001E-07	0.001399284315001	4	scaffold_2_12428000	0.001939712346002	scaffold	Scaffold 2	12428000
4	9.99999000001E-07	0.001399284315001	4	scaffold_4_16060000	0.001939712346002	scaffold	Scaffold 4	16060000
4	9.99999000001E-07	0.001399284315001	4	scaffold_5_16014000	0.001939712346002	scaffold	Scaffold 5	16014000
4	9.99999000001E-07	0.001399284315001	4	scaffold_5_16015000	0.001939712346002	scaffold	Scaffold 5	16015000
4	9.99999000001E-07	0.001399284315001	4	scaffold_7_10780000	0.001939712346002	scaffold	Scaffold 7	10780000
4	1.999998000002E-06	0.001780907310002	4	scaffold_1_6576000	0.002468724804002	scaffold	Scaffold 1	6576000
4	1.999998000002E-06	0.001780907310002	4	scaffold_1_6577000	0.002468724804002	scaffold	Scaffold 1	6577000
4	1.999998000002E-06	0.001780907310002	4	scaffold_2_12429000	0.002468724804002	scaffold	Scaffold 2	12429000
4	1.999998000002E-06	0.001780907310002	4	scaffold_7_10779000	0.002468724804002	scaffold	Scaffold 7	10779000
4	2.999997000003E-06	0.002098926472502	3	scaffold_4_22848000	0.002909568519003	scaffold	Scaffold 4	22848000
4	2.999997000003E-06	0.002098926472502	3	scaffold_4_22850000	0.002909568519003	scaffold	Scaffold 4	22850000
4	2.999997000003E-06	0.002098926472502	4	scaffold_7_10778000	0.002909568519003	scaffold	Scaffold 7	10778000
4	3.999996000004E-06	0.002611997388003	4	scaffold_1_6578000	0.003620796379204	scaffold	Scaffold 1	6578000
4	4.999995000005E-06	0.003060934439066	4	scaffold_1_6579000	0.004243120756879	scaffold	Scaffold 1	6579000
3	6.999993000007E-06	0.026480973519027	3	scaffold_1_9792000	0.004525995474005	scaffold	Scaffold 1	9792000
4	5.999994000006E-06	0.003428246571753	4	scaffold_1_9780000	0.004525995474005	scaffold	Scaffold 1	9780000
4	6.999993000007E-06	0.003428246571753	4	scaffold_4_16061000	0.004525995474005	scaffold	Scaffold 4	16061000
4	6.999993000007E-06	0.003428246571753	4	scaffold_8_14464000	0.004525995474005	scaffold	Scaffold 8	14464000
4	6.999993000007E-06	0.003428246571753	4	scaffold_8_14465000	0.004525995474005	scaffold	Scaffold 8	14465000
4	9.99999000001E-06	0.004664281050005	3	scaffold_4_22849000	0.006171812010006	scaffold	Scaffold 4	22849000
4	1.1999988000012E-05	0.005342721930005	4	scaffold_2_12431000	0.007084166828877	scaffold	Scaffold 2	12431000
4	2.4999975000025E-05	0.01018678981321	4	scaffold_1_9787000	0.013577986422014	scaffold	Scaffold 1	9787000
4	2.4999975000025E-05	0.01018678981321	4	scaffold_1_25747000	0.013577986422014	scaffold	Scaffold 1	25747000
4	2.5999974000026E-05	0.01018678981321	4	scaffold_2_12432000	0.013577986422014	scaffold	Scaffold 2	12432000
4	2.8999971000029E-05	0.010925181382511	4	scaffold_2_12430000	0.014583763194015	scaffold	Scaffold 2	12430000
4	3.0999969000031E-05	0.011246099865011	4	scaffold_1_9786000	0.015032770681515	scaffold	Scaffold 1	9786000
4	3.5999964000036E-05	0.012593558835013	3	scaffold_3_7249000	0.016855431420431	scaffold	Scaffold 3	7249000
4	5.1999948000052E-05	0.016977983022017	4	scaffold_2_12433000	0.022775977224023	scaffold	Scaffold 2	12433000
4	5.1999948000052E-05	0.016977983022017	4	scaffold_7_10777000	0.022775977224023	scaffold	Scaffold 7	10777000
4	5.4999945000055E-05	0.017378208428243	3	scaffold_7_1195000	0.023337164162836	scaffold	Scaffold 7	1195000
3	7.2999927000073E-05	0.138079361920638	3	scaffold_4_16067000	0.029951440636795	scaffold	Scaffold 4	16067000
4	7.4999925000075E-05	0.022957008292992	4	scaffold_2_12434000	0.029951440636795	scaffold	Scaffold 2	12434000
4	9.3999906000094E-05	0.02708026703738	4	scaffold_1_25751000	0.035453631213036	scaffold	Scaffold 1	25751000
4	9.2999907000093E-05	0.02708026703738	4	scaffold_4_22846000	0.035453631213036	scaffold	Scaffold 4	22846000
4	0.000101999898	0.028545400026029	3	scaffold_2_12435000	0.037431205812037	scaffold	Scaffold 2	12435000
4	0.000115999884	0.031561635105032	4	scaffold_1_9779000	0.041448590130357	scaffold	Scaffold 1	9779000
4	0.000120999879	0.032032265265032	4	scaffold_1_6573000	0.042126573258042	scaffold	Scaffold 1	6573000
4	0.000137999862	0.034659196110035	3	scaffold_1_25748000	0.045701515274095	scaffold	Scaffold 1	25748000
4	0.000136999863	0.034659196110035	3	scaffold_3_5075000	0.045701515274095	scaffold	Scaffold 3	5075000
4	0.000153999846	0.036790938818817	3	scaffold_1_25750000	0.048628137418374	scaffold	Scaffold 1	25750000
4	0.000151999848	0.036790938818817	4	scaffold_6_7384000	0.048628137418374	scaffold	Scaffold 6	7384000
4	0.000171999828	0.039407751289923	4	scaffold_1_14196000	0.052199814466852	scaffold	Scaffold 1	14196000
4	0.000172999827	0.039407751289923	4	scaffold_4_16062000	0.052199814466852	scaffold	Scaffold 4	16062000
3	0.000181999818	0.22950177049823	3	scaffold_2_17718000	0.053721598452315	scaffold	Scaffold 2	17718000
4	0.000217999782	0.048529724197549	4	scaffold_2_17708000	0.062978745531893	scaffold	Scaffold 2	17708000
4	0.000222999777	0.048539618127049	3	scaffold_2_17706000	0.063081061918938	scaffold	Scaffold 2	17706000
4	0.000244999755	0.052168969570161	3	scaffold_2_12426000	0.067889932110068	scaffold	Scaffold 2	12426000
4	0.000253999746	0.052934627916436	4	scaffold_1_10046000	0.068976171023829	scaffold	Scaffold 1	10046000
4	0.000268999731	0.054892757607242	4	scaffold_4_16058000	0.071617222500425	scaffold	Scaffold 4	16058000
3	0.000291999708	0.276158723841276	3	scaffold_8_22400000	0.074807019532603	scaffold	Scaffold 8	22400000
4	0.00028999971	0.057970350192915	4	scaffold_7_1194000	0.074807019532603	scaffold	Scaffold 7	1194000
4	0.000308999691	0.060533039466961	4	scaffold_1_6580000	0.077696255637078	scaffold	Scaffold 1	6580000
4	0.000370999629	0.07125375227566	4	scaffold_1_9784000	0.091589690228492	scaffold	Scaffold 1	9784000
4	0.000378999621	0.071390409378821	3	scaffold_3_7246000	0.091893872391842	scaffold	Scaffold 3	7246000
4	0.000425999574	0.075866651406076	3	scaffold_2_17714000	0.0980376646742	scaffold	Scaffold 2	17714000
4	0.000418999581	0.075866651406076	4	scaffold_3_7247000	0.0980376646742	scaffold	Scaffold 3	7247000
4	0.000423999576	0.075866651406076	4	scaffold_4_16063000	0.0980376646742	scaffold	Scaffold 4	16063000
4	0.000450999549	0.078884653258204	3	scaffold_2_12442000	0.102061197938802	scaffold	Scaffold 2	12442000
3	0.000475999524	0.36014123985876	3	scaffold_2_18923000	0.105952812079975	scaffold	Scaffold 2	18923000
4	0.000508999491001	0.087467544111403	3	scaffold_2_17726000	0.111470888529111	scaffold	Scaffold 2	17726000
4	0.000535999464001	0.090519219825608	4	scaffold_1_29718000	0.115520646384116	scaffold	Scaffold 1	29718000
4	0.000567999432001	0.094297532821111	3	scaffold_2_17709000	0.120504629495371	scaffold	Scaffold 2	17709000
4	0.000590999409001	0.096480653519347	4	scaffold_5_20448000	0.123455230390923	scaffold	Scaffold 5	20448000
4	0.000653999346001	0.105015140886498	3	scaffold_1_9785000	0.134545501818135	scaffold	Scaffold 1	9785000
3	0.000677999322001	0.418291295994418	2	scaffold_2_18921000	0.137401116330227	scaffold	Scaffold 2	18921000
4	0.000701999298001	0.110904566514788	4	scaffold_2_17811000	0.140172742180199	scaffold	Scaffold 2	17811000
4	0.000759999240001	0.118161786600118	4	scaffold_5_21047000	0.149554633054063	scaffold	Scaffold 5	21047000
3	0.000773999226001	0.418291295994418	3	scaffold_2_5e+05	0.14974032913291	scaffold	Scaffold 2	500000
4	0.000782999217001	0.119835583289417	4	scaffold_2_13553000	0.14974032913291	scaffold	Scaffold 2	13553000
4	0.000837999162001	0.126280027566126	4	scaffold_5_1948000	0.158032675300658	scaffold	Scaffold 5	1948000
3	0.000996999003001	0.419071914261419	3	scaffold_1_10045000	0.161157767413661	scaffold	Scaffold 1	10045000
3	0.000981999018001	0.419071914261419	3	scaffold_2_12440000	0.161157767413661	scaffold	Scaffold 2	12440000
4	0.000952999047001	0.128542474197252	4	scaffold_1_29680000	0.161157767413661	scaffold	Scaffold 1	29680000
4	0.000920999079001	0.128542474197252	3	scaffold_2_17712000	0.161157767413661	scaffold	Scaffold 2	17712000
4	0.000957999042001	0.128542474197252	4	scaffold_2_17773000	0.161157767413661	scaffold	Scaffold 2	17773000
4	0.000950999049001	0.128542474197252	3	scaffold_2_17813000	0.161157767413661	scaffold	Scaffold 2	17813000
4	0.000888999111001	0.128343180480349	3	scaffold_3_7248000	0.161157767413661	scaffold	Scaffold 3	7248000
4	0.000866999133001	0.128343180480349	4	scaffold_4_16065000	0.161157767413661	scaffold	Scaffold 4	16065000
4	0.000912999087001	0.128542474197252	3	scaffold_4_22843000	0.161157767413661	scaffold	Scaffold 4	22843000
4	0.000890999109001	0.128343180480349	4	scaffold_4_22847000	0.161157767413661	scaffold	Scaffold 4	22847000
4	0.000971999028001	0.128658519990129	3	scaffold_6_483000	0.161157767413661	scaffold	Scaffold 6	483000
4	0.000992999007001	0.12968567031433	3	scaffold_7_10781000	0.161157767413661	scaffold	Scaffold 7	10781000
4	0.001069998930001	0.137903151570533	3	scaffold_4_22852000	0.170922887900642	scaffold	Scaffold 4	22852000
4	0.001118998881001	0.141650627580142	3	scaffold_2_17772000	0.176045617057831	scaffold	Scaffold 2	17772000
4	0.001127998872001	0.141650627580142	4	scaffold_3_7241000	0.176045617057831	scaffold	Scaffold 3	7241000
4	0.001158998841001	0.143701185412739	4	scaffold_1_25742000	0.178828252989929	scaffold	Scaffold 1	25742000
4	0.001228998771001	0.150475537024463	3	scaffold_2_13554000	0.18749826193994	scaffold	Scaffold 2	13554000
3	0.001279998720001	0.484223515776484	3	scaffold_1_6590000	0.190987061760191	scaffold	Scaffold 1	6590000
4	0.001275998724001	0.154301327180154	3	scaffold_2_18906000	0.190987061760191	scaffold	Scaffold 2	18906000
4	0.001312998687001	0.156839294380218	4	scaffold_8_14468000	0.193781480131563	scaffold	Scaffold 8	14468000
4	0.001345998654001	0.156953057332657	3	scaffold_3_5074000	0.194425209830109	scaffold	Scaffold 3	5074000
4	0.001343998656001	0.156953057332657	4	scaffold_8_21457000	0.194425209830109	scaffold	Scaffold 8	21457000
4	0.001365998634001	0.157411254353452	4	scaffold_1_29720000	0.195237152131269	scaffold	Scaffold 1	29720000
4	0.001383998616001	0.15750794594033	4	scaffold_7_6964000	0.195749304250696	scaffold	Scaffold 7	6964000
4	0.001398998601001	0.15750794594033	4	scaffold_2_17821000	0.195830958808216	scaffold	Scaffold 2	17821000
4	0.001579998420002	0.175864596862676	3	scaffold_8_22399000	0.218910393334505	scaffold	Scaffold 8	22399000
4	0.001770998229002	0.194909299472723	3	scaffold_2_17707000	0.242895090438243	scaffold	Scaffold 2	17707000
3	0.001800998199002	0.619379653347619	3	scaffold_3_7638000	0.244539535460465	scaffold	Scaffold 3	7638000
4	0.001904998095002	0.203061732422139	3	scaffold_1_10037000	0.251714979054252	scaffold	Scaffold 1	10037000
4	0.001927998072002	0.203061732422139	3	scaffold_2_17770000	0.251714979054252	scaffold	Scaffold 2	17770000
4	0.001910998089002	0.203061732422139	4	scaffold_2_17824000	0.251714979054252	scaffold	Scaffold 2	17824000
4	0.001904998095002	0.203061732422139	4	scaffold_7_3055000	0.251714979054252	scaffold	Scaffold 7	3055000
4	0.002009997990002	0.205082607417393	2	scaffold_1_29683000	0.255063109422872	scaffold	Scaffold 1	29683000
4	0.001989998010002	0.205082607417393	4	scaffold_1_29707000	0.255063109422872	scaffold	Scaffold 1	29707000
4	0.002002997997002	0.205082607417393	3	scaffold_2_17710000	0.255063109422872	scaffold	Scaffold 2	17710000
3	0.002097997902002	0.661393838606161	3	scaffold_2_17478000	0.259339540660459	scaffold	Scaffold 2	17478000
4	0.002100997899002	0.209992596129853	4	scaffold_2_17728000	0.259339540660459	scaffold	Scaffold 2	17728000
4	0.002075997924002	0.209632986243302	3	scaffold_6_2004000	0.259339540660459	scaffold	Scaffold 6	2004000
4	0.002166997833002	0.211552582565064	3	scaffold_4_16059000	0.262187313033926	scaffold	Scaffold 4	16059000
4	0.002181997818002	0.211552582565064	4	scaffold_5_20454000	0.262187313033926	scaffold	Scaffold 5	20454000
4	0.002144997855002	0.211552582565064	4	scaffold_8_22397000	0.262187313033926	scaffold	Scaffold 8	22397000
4	0.002202997797002	0.211552582565064	4	scaffold_3_5063000	0.26238863234821	scaffold	Scaffold 3	5063000
4	0.002225997774002	0.21168590481895	3	scaffold_2_17711000	0.262822589351324	scaffold	Scaffold 2	17711000
4	0.002354997645002	0.221800018584597	3	scaffold_1_6596000	0.275656534688293	scaffold	Scaffold 1	6596000
4	0.002387997612002	0.222766062948223	3	scaffold_4_22861000	0.277130184408277	scaffold	Scaffold 4	22861000
4	0.002555997444003	0.233265877845233	4	scaffold_2_17731000	0.291021508978491	scaffold	Scaffold 2	17731000
4	0.002570997429003	0.233265877845233	3	scaffold_7_10782000	0.291021508978491	scaffold	Scaffold 7	10782000
4	0.002571997428003	0.233265877845233	3	scaffold_7_12348000	0.291021508978491	scaffold	Scaffold 7	12348000
4	0.002614997385003	0.234989902624776	4	scaffold_4_22860000	0.293441607384839	scaffold	Scaffold 4	22860000
4	0.002823997176003	0.251316505440251	4	scaffold_2_4085000	0.314296997178413	scaffold	Scaffold 2	4085000
4	0.002847997152003	0.251316505440251	4	scaffold_4_3104000	0.314391100243046	scaffold	Scaffold 4	3104000
4	0.003038996961003	0.26342455958429	4	scaffold_1_25749000	0.330108005891994	scaffold	Scaffold 1	25749000
4	0.003020996979003	0.26342455958429	3	scaffold_2_17819000	0.330108005891994	scaffold	Scaffold 2	17819000
4	0.003075996924003	0.264292893601843	4	scaffold_2_17774000	0.331475287572331	scaffold	Scaffold 2	17774000
4	0.003113996886003	0.265231299986091	3	scaffold_2_499000	0.332927950536616	scaffold	Scaffold 2	499000
4	0.003219996780003	0.271895417759755	4	scaffold_8_22398000	0.341571220928779	scaffold	Scaffold 8	22398000
4	0.003319996680003	0.27558786000536	4	scaffold_3_5076000	0.346760884008347	scaffold	Scaffold 3	5076000
4	0.003298996701003	0.27558786000536	4	scaffold_7_927000	0.346760884008347	scaffold	Scaffold 7	927000
4	0.003433996566003	0.281707156309373	4	scaffold_2_17825000	0.355273629688776	scaffold	Scaffold 2	17825000
4	0.003466996533003	0.281707156309373	3	scaffold_5_1949000	0.355273629688776	scaffold	Scaffold 5	1949000
4	0.003479996520003	0.281707156309373	4	scaffold_7_888000	0.355273629688776	scaffold	Scaffold 7	888000
3	0.003740996259004	0.866152347138986	3	scaffold_2_17384000	0.373993655418109	scaffold	Scaffold 2	17384000
4	0.003745996254004	0.298309213885908	4	scaffold_1_29710000	0.373993655418109	scaffold	Scaffold 1	29710000
4	0.003730996269004	0.298309213885908	4	scaffold_2_17503000	0.373993655418109	scaffold	Scaffold 2	17503000
3	0.003945996054004	0.866152347138986	3	scaffold_2_17896000	0.385458521016299	scaffold	Scaffold 2	17896000
4	0.003916996083004	0.309051530948469	4	scaffold_1_2203000	0.385458521016299	scaffold	Scaffold 1	2203000
4	0.003943996056004	0.309051530948469	4	scaffold_1_10047000	0.385458521016299	scaffold	Scaffold 1	10047000
4	0.003976996023004	0.309164095597809	4	scaffold_2_17727000	0.385711800002486	scaffold	Scaffold 2	17727000
4	0.004078995921004	0.314596575167204	4	scaffold_4_22697000	0.392798628477967	scaffold	Scaffold 4	22697000
3	0.004434995565004	0.866152347138986	3	scaffold_4_22844000	0.405438674561325	scaffold	Scaffold 4	22844000
3	0.004478995521004	0.866152347138986	2	scaffold_4_22859000	0.405438674561325	scaffold	Scaffold 4	22859000
3	0.004294995705004	0.866152347138986	3	scaffold_6_6296000	0.405438674561325	scaffold	Scaffold 6	6296000
4	0.004304995695004	0.326879324283466	3	scaffold_1_6803000	0.405438674561325	scaffold	Scaffold 1	6803000
4	0.004470995529004	0.329862865625856	3	scaffold_1_28579000	0.405438674561325	scaffold	Scaffold 1	28579000
4	0.004415995584004	0.329862865625856	3	scaffold_2_17816000	0.405438674561325	scaffold	Scaffold 2	17816000
4	0.004428995571004	0.329862865625856	4	scaffold_2_17818000	0.405438674561325	scaffold	Scaffold 2	17818000
4	0.004257995742004	0.325836471038529	4	scaffold_6_5922000	0.405438674561325	scaffold	Scaffold 6	5922000
4	0.004478995521004	0.329862865625856	3	scaffold_7_948000	0.405438674561325	scaffold	Scaffold 7	948000
4	0.004721995278005	0.337643249313272	4	scaffold_1_5982000	0.416712783287217	scaffold	Scaffold 1	5982000
4	0.004752995247005	0.337643249313272	4	scaffold_2_17822000	0.416712783287217	scaffold	Scaffold 2	17822000
4	0.004751995248005	0.337643249313272	3	scaffold_2_18579000	0.416712783287217	scaffold	Scaffold 2	18579000
4	0.004756995243005	0.337643249313272	3	scaffold_6_2005000	0.416712783287217	scaffold	Scaffold 6	2005000
4	0.004636995363005	0.337643249313272	4	scaffold_7_21084000	0.416712783287217	scaffold	Scaffold 7	21084000
4	0.004796995203005	0.338032863405986	2	scaffold_1_29686000	0.417523082476917	scaffold	Scaffold 1	29686000
3	0.005009994990005	0.866152347138986	3	scaffold_1_2434000	0.42268862078964	scaffold	Scaffold 1	2434000
3	0.004989995010005	0.866152347138986	3	scaffold_3_8391000	0.42268862078964	scaffold	Scaffold 3	8391000
4	0.005011994988005	0.345721766954289	4	scaffold_5_11236000	0.42268862078964	scaffold	Scaffold 5	11236000
4	0.004914995085005	0.342546785112789	4	scaffold_7_12343000	0.42268862078964	scaffold	Scaffold 7	12343000
4	0.004930995069005	0.342546785112789	4	scaffold_8_15641000	0.42268862078964	scaffold	Scaffold 8	15641000
3	0.005086994913005	0.866152347138986	3	scaffold_2_19077000	0.423749797109099	scaffold	Scaffold 2	19077000
4	0.005074994925005	0.347619407625348	4	scaffold_2_19208000	0.423749797109099	scaffold	Scaffold 2	19208000
4	0.005187994812005	0.352891730441603	3	scaffold_1_9782000	0.429528009496381	scaffold	Scaffold 1	9782000
4	0.005278994721005	0.354162693782512	4	scaffold_4_16068000	0.431796327239817	scaffold	Scaffold 4	16068000
4	0.005276994723005	0.354162693782512	4	scaffold_4_20462000	0.431796327239817	scaffold	Scaffold 4	20462000
4	0.005365994634005	0.357550458776072	4	scaffold_7_115000	0.436284282278592	scaffold	Scaffold 7	115000
4	0.005424994575005	0.359039336906609	4	scaffold_5_19064000	0.438455811544188	scaffold	Scaffold 5	19064000
3	0.005494994505006	0.866152347138986	3	scaffold_5_21114000	0.440965076681982	scaffold	Scaffold 5	21114000
3	0.005520994479006	0.866152347138986	3	scaffold_4_16066000	0.440965076681982	scaffold	Scaffold 4	16066000
3	0.005723994276006	0.866152347138986	2	scaffold_1_29685000	0.441593149315942	scaffold	Scaffold 1	29685000
4	0.005696994303006	0.364719341163012	4	scaffold_1_27528000	0.441593149315942	scaffold	Scaffold 1	27528000
4	0.005637994362006	0.364719341163012	3	scaffold_2_17895000	0.441593149315942	scaffold	Scaffold 2	17895000
4	0.005683994316006	0.364719341163012	4	scaffold_3_8384000	0.441593149315942	scaffold	Scaffold 3	8384000
4	0.005626994373006	0.364719341163012	3	scaffold_7_3192000	0.441593149315942	scaffold	Scaffold 7	3192000
4	0.005598994401006	0.364719341163012	4	scaffold_8_19039000	0.441593149315942	scaffold	Scaffold 8	19039000
3	0.005920994079006	0.866152347138986	3	scaffold_3_7228000	0.454210494942048	scaffold	Scaffold 3	7228000
4	0.005992994007006	0.381177768172881	3	scaffold_6_4489000	0.457150969815322	scaffold	Scaffold 6	4489000
3	0.006105993894006	0.866152347138986	3	scaffold_8_21048000	0.457249883409457	scaffold	Scaffold 8	21048000
4	0.006114993885006	0.382378948831242	4	scaffold_2_17594000	0.457249883409457	scaffold	Scaffold 2	17594000
4	0.006128993871006	0.382378948831242	4	scaffold_7_1202000	0.457249883409457	scaffold	Scaffold 7	1202000
4	0.006087993912006	0.382378948831242	3	scaffold_8_20045000	0.457249883409457	scaffold	Scaffold 8	20045000
4	0.006215993784006	0.385352272875575	3	scaffold_6_2003000	0.461206358465773	scaffold	Scaffold 6	2003000
4	0.006259993740006	0.385639237002272	4	scaffold_4_22853000	0.461946711966332	scaffold	Scaffold 4	22853000
4	0.006449993550006	0.393989792345611	2	scaffold_1_29684000	0.472747527252473	scaffold	Scaffold 1	29684000
4	0.006475993524006	0.393989792345611	4	scaffold_7_80000	0.472747527252473	scaffold	Scaffold 7	80000
4	0.006614993385007	0.396577652202836	3	scaffold_1_9781000	0.477025554720477	scaffold	Scaffold 1	9781000
4	0.006620993379007	0.396577652202836	4	scaffold_3_5922000	0.477025554720477	scaffold	Scaffold 3	5922000
4	0.006639993360007	0.396577652202836	4	scaffold_7_12297000	0.477025554720477	scaffold	Scaffold 7	12297000
3	0.006844993155007	0.866152347138986	3	scaffold_4_21905000	0.489164826624647	scaffold	Scaffold 4	21905000
4	0.006935993064007	0.411745770072412	3	scaffold_2_18767000	0.493072847241289	scaffold	Scaffold 2	18767000
4	0.007023992976007	0.414457898795113	4	scaffold_2_293000	0.496728003271997	scaffold	Scaffold 2	293000
4	0.007103992896007	0.416112173173541	2	scaffold_1_29687000	0.499515923164489	scaffold	Scaffold 1	29687000
4	0.007136992863007	0.416112173173541	4	scaffold_6_3715000	0.499515923164489	scaffold	Scaffold 6	3715000
3	0.007328992671007	0.866152347138986	3	scaffold_8_21922000	0.509243766266438	scaffold	Scaffold 8	21922000
4	0.007350992649007	0.426053094656965	4	scaffold_4_22842000	0.509243766266438	scaffold	Scaffold 4	22842000
3	0.007479992520007	0.866152347138986	3	scaffold_1_6100000	0.509510579598331	scaffold	Scaffold 1	6100000
3	0.007579992420008	0.866152347138986	3	scaffold_2_19049000	0.509510579598331	scaffold	Scaffold 2	19049000
4	0.007570992429008	0.428658212960284	3	scaffold_3_3642000	0.509510579598331	scaffold	Scaffold 3	3642000
4	0.007512992487008	0.428303030999295	4	scaffold_4_22854000	0.509510579598331	scaffold	Scaffold 4	22854000
4	0.007520992479008	0.428303030999295	2	scaffold_4_22855000	0.509510579598331	scaffold	Scaffold 4	22855000
4	0.007484992515007	0.428303030999295	4	scaffold_8_14428000	0.509510579598331	scaffold	Scaffold 8	14428000
4	0.007749992250008	0.431864991863822	4	scaffold_1_1770000	0.514042695713402	scaffold	Scaffold 1	1770000
4	0.007700992299008	0.431864991863822	3	scaffold_1_13426000	0.514042695713402	scaffold	Scaffold 1	13426000
4	0.007760992239008	0.431864991863822	3	scaffold_2_12454000	0.514042695713402	scaffold	Scaffold 2	12454000
4	0.007803992196008	0.431864991863822	3	scaffold_1_10048000	0.514381582705796	scaffold	Scaffold 1	10048000
3	0.007948992051008	0.866152347138986	3	scaffold_2_17485000	0.515900330611297	scaffold	Scaffold 2	17485000
3	0.008028991971008	0.866152347138986	2	scaffold_7_1199000	0.515900330611297	scaffold	Scaffold 7	1199000
4	0.008045991954008	0.434865624916984	4	scaffold_1_7419000	0.515900330611297	scaffold	Scaffold 1	7419000
4	0.008154991845008	0.434865624916984	4	scaffold_1_21658000	0.515900330611297	scaffold	Scaffold 1	21658000
4	0.008094991905008	0.434865624916984	3	scaffold_2_12444000	0.515900330611297	scaffold	Scaffold 2	12444000
4	0.007933992066008	0.434865624916984	4	scaffold_2_17810000	0.515900330611297	scaffold	Scaffold 2	17810000
4	0.007976992023008	0.434865624916984	3	scaffold_4_16057000	0.515900330611297	scaffold	Scaffold 4	16057000
4	0.008161991838008	0.434865624916984	4	scaffold_4_22865000	0.515900330611297	scaffold	Scaffold 4	22865000
4	0.008168991831008	0.434865624916984	4	scaffold_5_21102000	0.515900330611297	scaffold	Scaffold 5	21102000
3	0.008218991781008	0.866152347138986	2	scaffold_7_1197000	0.516654955567267	scaffold	Scaffold 7	1197000
4	0.008280991719008	0.438444939933438	4	scaffold_6_247000	0.518153481846518	scaffold	Scaffold 6	247000
4	0.008346991653008	0.43956335075923	3	scaffold_7_3191000	0.519887397543795	scaffold	Scaffold 7	3191000
4	0.008504991495009	0.445488725634269	4	scaffold_6_8594000	0.527309472690527	scaffold	Scaffold 6	8594000
4	0.008646991353009	0.450517448418722	3	scaffold_2_12449000	0.533676584505234	scaffold	Scaffold 2	12449000
4	0.008855991144009	0.458965255320459	4	scaffold_1_6581000	0.544102478521956	scaffold	Scaffold 1	6581000
4	0.009024990975009	0.465262034737965	4	scaffold_1_29766000	0.551987961525552	scaffold	Scaffold 1	29766000
3	0.009074990925009	0.866152347138986	3	scaffold_1_2436000	0.552557070761315	scaffold	Scaffold 1	2436000
4	0.009154990845009	0.468731093768906	4	scaffold_3_95000	0.554464618868714	scaffold	Scaffold 3	95000
4	0.009187990812009	0.468731093768906	3	scaffold_7_24631000	0.554464618868714	scaffold	Scaffold 7	24631000
4	0.009298990701009	0.471935823400964	3	scaffold_2_17812000	0.558680069638514	scaffold	Scaffold 2	17812000
3	0.009459990540009	0.866152347138986	2	scaffold_7_1196000	0.560518088832561	scaffold	Scaffold 7	1196000
4	0.00953599046401	0.474137190837428	4	scaffold_1_9778000	0.560518088832561	scaffold	Scaffold 1	9778000
4	0.009438990561009	0.474127756641474	3	scaffold_1_10035000	0.560518088832561	scaffold	Scaffold 1	10035000
4	0.00949699050301	0.474137190837428	3	scaffold_2_17820000	0.560518088832561	scaffold	Scaffold 2	17820000
4	0.009419990580009	0.474127756641474	3	scaffold_3_8390000	0.560518088832561	scaffold	Scaffold 3	8390000
3	0.00971399028601	0.866152347138986	3	scaffold_2_18719000	0.567245149493048	scaffold	Scaffold 2	18719000
3	0.00973399026601	0.866152347138986	3	scaffold_3_8535000	0.567245149493048	scaffold	Scaffold 3	8535000
3	0.00982999017001	0.866152347138986	3	scaffold_3_6053000	0.57039148089057	scaffold	Scaffold 3	6053000
3	0.01019898010199	0.866152347138986	3	scaffold_3_7639000	0.583459009470954	scaffold	Scaffold 3	7639000
4	0.01039896010399	0.499303010875383	3	scaffold_1_6582000	0.583459009470954	scaffold	Scaffold 1	6582000
4	0.01017998982001	0.499303010875383	3	scaffold_1_28577000	0.583459009470954	scaffold	Scaffold 1	28577000
4	0.01029897010299	0.499303010875383	3	scaffold_2_13555000	0.583459009470954	scaffold	Scaffold 2	13555000
4	0.01029897010299	0.499303010875383	3	scaffold_4_16032000	0.583459009470954	scaffold	Scaffold 4	16032000
4	0.01039896010399	0.499303010875383	3	scaffold_7_1201000	0.583459009470954	scaffold	Scaffold 7	1201000
4	0.01019898010199	0.499303010875383	3	scaffold_7_13194000	0.583459009470954	scaffold	Scaffold 7	13194000
4	0.01032798967201	0.499303010875383	3	scaffold_8_20906000	0.583459009470954	scaffold	Scaffold 8	20906000
4	0.010463989536011	0.499974524415719	3	scaffold_2_13557000	0.584691563456585	scaffold	Scaffold 2	13557000
4	0.010698930106989	0.508718545621166	3	scaffold_2_17775000	0.595369151609429	scaffold	Scaffold 2	17775000
3	0.010798920107989	0.866152347138986	3	scaffold_2_18821000	0.596047712301941	scaffold	Scaffold 2	18821000
4	0.010798920107989	0.510799320931448	4	scaffold_8_14442000	0.596047712301941	scaffold	Scaffold 8	14442000
4	0.010846989153011	0.510799320931448	4	scaffold_4_21901000	0.596276998864702	scaffold	Scaffold 4	21901000
3	0.010898910108989	0.866152347138986	3	scaffold_1_24719000	0.596715328467153	scaffold	Scaffold 1	24719000
4	0.010998900109989	0.515230467474579	4	scaffold_1_9793000	0.599771348166388	scaffold	Scaffold 1	9793000
4	0.011098890110989	0.515230467474579	3	scaffold_2_17814000	0.600401314450228	scaffold	Scaffold 2	17814000
4	0.011098890110989	0.515230467474579	3	scaffold_2_17823000	0.600401314450228	scaffold	Scaffold 2	17823000
3	0.011198880111989	0.866152347138986	3	scaffold_3_821000	0.601021320792822	scaffold	Scaffold 3	821000
4	0.011198880111989	0.517157088476714	4	scaffold_2_13558000	0.601021320792822	scaffold	Scaffold 2	13558000
4	0.011245988754011	0.517157088476714	4	scaffold_1_7283000	0.60117336733057	scaffold	Scaffold 1	7283000
4	0.011298870112989	0.517160900732357	4	scaffold_8_16882000	0.601631601545728	scaffold	Scaffold 8	16882000
4	0.011398860113989	0.518770040804139	4	scaffold_1_6597000	0.604584854014599	scaffold	Scaffold 1	6597000
4	0.011498850114989	0.518770040804139	3	scaffold_4_16064000	0.605160414191139	scaffold	Scaffold 4	16064000
4	0.011498850114989	0.518770040804139	3	scaffold_8_22725000	0.605160414191139	scaffold	Scaffold 8	22725000
4	0.011598840115988	0.518770040804139	4	scaffold_1_3650000	0.605727119595733	scaffold	Scaffold 1	3650000
4	0.011598840115988	0.518770040804139	4	scaffold_4_3171000	0.605727119595733	scaffold	Scaffold 4	3171000
3	0.011698830116988	0.866152347138986	3	scaffold_2_18885000	0.608608104706771	scaffold	Scaffold 2	18885000
4	0.011898810118988	0.524994797817516	4	scaffold_1_28746000	0.611977438619774	scaffold	Scaffold 1	28746000
4	0.011898810118988	0.524994797817516	4	scaffold_5_19230000	0.611977438619774	scaffold	Scaffold 5	19230000
4	0.011881988118012	0.524994797817516	4	scaffold_5_19250000	0.611977438619774	scaffold	Scaffold 5	19250000
4	0.011998800119988	0.526700663267007	4	scaffold_7_4318000	0.614791351053574	scaffold	Scaffold 7	4318000
4	0.012098790120988	0.526700663267007	4	scaffold_1_5359000	0.615271057163947	scaffold	Scaffold 1	5359000
4	0.012098790120988	0.526700663267007	3	scaffold_8_2277000	0.615271057163947	scaffold	Scaffold 8	2277000
3	0.012198780121988	0.866152347138986	3	scaffold_4_3194000	0.615743630097957	scaffold	Scaffold 4	3194000
3	0.012198780121988	0.866152347138986	3	scaffold_7_19289000	0.615743630097957	scaffold	Scaffold 7	19289000
4	0.012298770122988	0.530689221826716	3	scaffold_1_10700000	0.616209227785709	scaffold	Scaffold 1	10700000
4	0.012298770122988	0.530689221826716	3	scaffold_2_18715000	0.616209227785709	scaffold	Scaffold 2	18715000
4	0.012498750124988	0.536952883659003	3	scaffold_1_28576000	0.623926577930442	scaffold	Scaffold 1	28576000
3	0.012698730126987	0.866152347138986	3	scaffold_5_19991000	0.624722310377658	scaffold	Scaffold 5	19991000
4	0.012698730126987	0.538459141098877	3	scaffold_3_21280000	0.624722310377658	scaffold	Scaffold 3	21280000
4	0.012698730126987	0.538459141098877	3	scaffold_4_21624000	0.624722310377658	scaffold	Scaffold 4	21624000
4	0.012698730126987	0.538459141098877	3	scaffold_7_947000	0.624722310377658	scaffold	Scaffold 7	947000
4	0.012798720127987	0.540359757127736	4	scaffold_3_15000	0.627368310100398	scaffold	Scaffold 3	15000
4	0.012898710128987	0.542244058855917	4	scaffold_4_15578000	0.62999527385391	scaffold	Scaffold 4	15578000
3	0.012998700129987	0.866152347138986	3	scaffold_8_11042000	0.630344108446298	scaffold	Scaffold 8	11042000
4	0.012998700129987	0.544112255441123	4	scaffold_7_916000	0.630344108446298	scaffold	Scaffold 7	916000
3	0.013098690130987	0.866152347138986	3	scaffold_5_21122000	0.630687995030284	scaffold	Scaffold 5	21122000
3	0.013098690130987	0.866152347138986	3	scaffold_4_18608000	0.630687995030284	scaffold	Scaffold 4	18608000
4	0.013198680131987	0.549622252964577	3	scaffold_2_12443000	0.63325681566119	scaffold	Scaffold 2	12443000
4	0.013298670132987	0.549622252964577	4	scaffold_2_15711000	0.633576642335766	scaffold	Scaffold 2	15711000
4	0.013298670132987	0.549622252964577	3	scaffold_4_14697000	0.633576642335766	scaffold	Scaffold 4	14697000
4	0.013398660133987	0.551428050472264	4	scaffold_1_1800000	0.636108417130315	scaffold	Scaffold 1	1800000
3	0.013498650134987	0.866152347138986	2	scaffold_2_18922000	0.636405109489051	scaffold	Scaffold 2	18922000
4	0.013498650134987	0.553218736703736	4	scaffold_8_22394000	0.636405109489051	scaffold	Scaffold 8	22394000
4	0.013598640135986	0.554994500549945	4	scaffold_7_4338000	0.638900815800773	scaffold	Scaffold 7	4338000
4	0.013698630136986	0.556755527766725	4	scaffold_2_17606000	0.641379310344828	scaffold	Scaffold 2	17606000
4	0.013798620137986	0.558502001039565	3	scaffold_1_6153000	0.643840770562119	scaffold	Scaffold 1	6153000
3	0.013898610138986	0.866152347138986	3	scaffold_5_14068000	0.646285371462854	scaffold	Scaffold 5	14068000
3	0.014298570142986	0.866152347138986	2	scaffold_2_18902000	0.651858655194083	scaffold	Scaffold 2	18902000
3	0.014498550144986	0.866152347138986	2	scaffold_8_21050000	0.651858655194083	scaffold	Scaffold 8	21050000
4	0.014298570142986	0.568053194680532	4	scaffold_2_502000	0.651858655194083	scaffold	Scaffold 2	502000
4	0.014198580141986	0.567653438737759	4	scaffold_3_5546000	0.651858655194083	scaffold	Scaffold 3	5546000
4	0.014098590140986	0.567653438737759	4	scaffold_3_8353000	0.651858655194083	scaffold	Scaffold 3	8353000
4	0.014498550144986	0.568053194680532	3	scaffold_4_13804000	0.651858655194083	scaffold	Scaffold 4	13804000
4	0.014198580141986	0.567653438737759	4	scaffold_5_10120000	0.651858655194083	scaffold	Scaffold 5	10120000
4	0.014398560143986	0.568053194680532	3	scaffold_5_12478000	0.651858655194083	scaffold	Scaffold 5	12478000
4	0.014398560143986	0.568053194680532	3	scaffold_6_6269000	0.651858655194083	scaffold	Scaffold 6	6269000
4	0.014498550144986	0.568053194680532	4	scaffold_7_415000	0.651858655194083	scaffold	Scaffold 7	415000
4	0.014598540145985	0.569059694821032	3	scaffold_3_5073000	0.65418804654188	scaffold	Scaffold 3	5073000
4	0.014698530146985	0.569059694821032	3	scaffold_1_1753000	0.654349647002513	scaffold	Scaffold 1	1753000
4	0.014698530146985	0.569059694821032	3	scaffold_8_14470000	0.654349647002513	scaffold	Scaffold 8	14470000
3	0.014798520147985	0.866152347138986	3	scaffold_6_8039000	0.654509141919684	scaffold	Scaffold 6	8039000
4	0.014798520147985	0.570675215942973	4	scaffold_1_21661000	0.654509141919684	scaffold	Scaffold 1	21661000
3	0.014898510148985	0.866152347138986	3	scaffold_1_4385000	0.656792112996493	scaffold	Scaffold 1	4385000
4	0.014998500149985	0.573868394410559	3	scaffold_1_2439000	0.656934306569343	scaffold	Scaffold 1	2439000
4	0.014998500149985	0.573868394410559	3	scaffold_2_17924000	0.656934306569343	scaffold	Scaffold 2	17924000
4	0.015298470152985	0.576340442878789	4	scaffold_2_12456000	0.661537031010275	scaffold	Scaffold 2	12456000
4	0.015298470152985	0.576340442878789	4	scaffold_2_12646000	0.661537031010275	scaffold	Scaffold 2	12646000
4	0.015298470152985	0.576340442878789	3	scaffold_7_75000	0.661537031010275	scaffold	Scaffold 7	75000
4	0.015198480151985	0.576340442878789	4	scaffold_7_2629000	0.661537031010275	scaffold	Scaffold 7	2629000
3	0.015698430156984	0.866152347138986	3	scaffold_3_5125000	0.666261151662611	scaffold	Scaffold 3	5125000
3	0.015898410158984	0.866152347138986	3	scaffold_7_4363000	0.666261151662611	scaffold	Scaffold 7	4363000
3	0.015798420157984	0.866152347138986	3	scaffold_7_13144000	0.666261151662611	scaffold	Scaffold 7	13144000
3	0.015598440155984	0.866152347138986	3	scaffold_7_3072000	0.666261151662611	scaffold	Scaffold 7	3072000
4	0.015798420157984	0.58543205829793	4	scaffold_1_4818000	0.666261151662611	scaffold	Scaffold 1	4818000
4	0.015898410158984	0.58543205829793	3	scaffold_1_13724000	0.666261151662611	scaffold	Scaffold 1	13724000
4	0.015798420157984	0.58543205829793	4	scaffold_2_17702000	0.666261151662611	scaffold	Scaffold 2	17702000
4	0.015898410158984	0.58543205829793	4	scaffold_2_19216000	0.666261151662611	scaffold	Scaffold 2	19216000
4	0.015698430156984	0.58543205829793	4	scaffold_3_4945000	0.666261151662611	scaffold	Scaffold 3	4945000
4	0.015698430156984	0.58543205829793	4	scaffold_7_24632000	0.666261151662611	scaffold	Scaffold 7	24632000
3	0.016098390160984	0.866152347138986	3	scaffold_6_33000	0.666414456115364	scaffold	Scaffold 6	33000
3	0.016098390160984	0.866152347138986	2	scaffold_8_21051000	0.666414456115364	scaffold	Scaffold 8	21051000
3	0.016098390160984	0.866152347138986	3	scaffold_3_6289000	0.666414456115364	scaffold	Scaffold 3	6289000
4	0.015998400159984	0.586907601374694	3	scaffold_5_20445000	0.666414456115364	scaffold	Scaffold 5	20445000
4	0.016198380161984	0.592026618233699	4	scaffold_5_19032000	0.668515519268742	scaffold	Scaffold 5	19032000
3	0.016398360163984	0.866152347138986	3	scaffold_3_2985000	0.670653416586052	scaffold	Scaffold 3	2985000
4	0.016398360163984	0.593158993959759	4	scaffold_3_93000	0.670653416586052	scaffold	Scaffold 3	93000
4	0.016398360163984	0.593158993959759	4	scaffold_5_19031000	0.670653416586052	scaffold	Scaffold 5	19031000
3	0.017098290170983	0.866152347138986	2	scaffold_3_20781000	0.67098434665204	scaffold	Scaffold 3	20781000
3	0.016998300169983	0.866152347138986	3	scaffold_8_15592000	0.67098434665204	scaffold	Scaffold 8	15592000
4	0.017098290170983	0.593158993959759	4	scaffold_1_7791000	0.67098434665204	scaffold	Scaffold 1	7791000
4	0.016898310168983	0.593158993959759	3	scaffold_2_12448000	0.67098434665204	scaffold	Scaffold 2	12448000
4	0.017098290170983	0.593158993959759	4	scaffold_2_13552000	0.67098434665204	scaffold	Scaffold 2	13552000
4	0.017098290170983	0.593158993959759	4	scaffold_2_18302000	0.67098434665204	scaffold	Scaffold 2	18302000
4	0.016998300169983	0.593158993959759	4	scaffold_3_5117000	0.67098434665204	scaffold	Scaffold 3	5117000
4	0.017098290170983	0.593158993959759	4	scaffold_3_6215000	0.67098434665204	scaffold	Scaffold 3	6215000
4	0.016798320167983	0.593158993959759	4	scaffold_3_10138000	0.67098434665204	scaffold	Scaffold 3	10138000
4	0.016498350164984	0.593158993959759	4	scaffold_6_5403000	0.67098434665204	scaffold	Scaffold 6	5403000
4	0.017098290170983	0.593158993959759	3	scaffold_6_5920000	0.67098434665204	scaffold	Scaffold 6	5920000
4	0.016698330166983	0.593158993959759	4	scaffold_6_6308000	0.67098434665204	scaffold	Scaffold 6	6308000
4	0.016898310168983	0.593158993959759	4	scaffold_8_20919000	0.67098434665204	scaffold	Scaffold 8	20919000
4	0.016698330166983	0.593158993959759	3	scaffold_8_21934000	0.67098434665204	scaffold	Scaffold 8	21934000
4	0.017198280171983	0.593158993959759	3	scaffold_4_89000	0.67102944877926	scaffold	Scaffold 4	89000
4	0.017198280171983	0.593158993959759	3	scaffold_5_20449000	0.67102944877926	scaffold	Scaffold 5	20449000
3	0.017398260173983	0.866152347138986	3	scaffold_2_17778000	0.671204789633396	scaffold	Scaffold 2	17778000
3	0.017398260173983	0.866152347138986	2	scaffold_8_10436000	0.671204789633396	scaffold	Scaffold 8	10436000
4	0.017598240175982	0.594395732840509	4	scaffold_1_6155000	0.671204789633396	scaffold	Scaffold 1	6155000
4	0.017598240175982	0.594395732840509	2	scaffold_1_29688000	0.671204789633396	scaffold	Scaffold 1	29688000
4	0.017398260173983	0.594395732840509	4	scaffold_2_17595000	0.671204789633396	scaffold	Scaffold 2	17595000
4	0.017598240175982	0.594395732840509	4	scaffold_6_1619000	0.671204789633396	scaffold	Scaffold 6	1619000
4	0.017598240175982	0.594395732840509	4	scaffold_6_3704000	0.671204789633396	scaffold	Scaffold 6	3704000
4	0.017498250174983	0.594395732840509	3	scaffold_8_17037000	0.671204789633396	scaffold	Scaffold 8	17037000
3	0.018198180181982	0.866152347138986	2	scaffold_3_6064000	0.673372341050077	scaffold	Scaffold 3	6064000
3	0.018498150184982	0.866152347138986	3	scaffold_5_2207000	0.673372341050077	scaffold	Scaffold 5	2207000
3	0.018198180181982	0.866152347138986	3	scaffold_7_3059000	0.673372341050077	scaffold	Scaffold 7	3059000
3	0.018398160183982	0.866152347138986	3	scaffold_8_14056000	0.673372341050077	scaffold	Scaffold 8	14056000
4	0.018398160183982	0.597984755979848	4	scaffold_1_21656000	0.673372341050077	scaffold	Scaffold 1	21656000
4	0.018098190180982	0.597435256474353	4	scaffold_1_29714000	0.673372341050077	scaffold	Scaffold 1	29714000
4	0.017998200179982	0.597435256474353	2	scaffold_2_18903000	0.673372341050077	scaffold	Scaffold 2	18903000
4	0.018498150184982	0.597984755979848	3	scaffold_3_8385000	0.673372341050077	scaffold	Scaffold 3	8385000
4	0.018298170182982	0.597435256474353	3	scaffold_4_16071000	0.673372341050077	scaffold	Scaffold 4	16071000
4	0.017998200179982	0.597435256474353	3	scaffold_4_21421000	0.673372341050077	scaffold	Scaffold 4	21421000
4	0.018298170182982	0.597435256474353	4	scaffold_5_19722000	0.673372341050077	scaffold	Scaffold 5	19722000
4	0.018298170182982	0.597435256474353	4	scaffold_5_20513000	0.673372341050077	scaffold	Scaffold 5	20513000
4	0.017998200179982	0.597435256474353	3	scaffold_6_2002000	0.673372341050077	scaffold	Scaffold 6	2002000
4	0.018498150184982	0.597984755979848	4	scaffold_6_5479000	0.673372341050077	scaffold	Scaffold 6	5479000
4	0.018198180181982	0.597435256474353	4	scaffold_7_1204000	0.673372341050077	scaffold	Scaffold 7	1204000
4	0.018298170182982	0.597435256474353	4	scaffold_7_1661000	0.673372341050077	scaffold	Scaffold 7	1661000
4	0.017898210178982	0.597435256474353	4	scaffold_7_12296000	0.673372341050077	scaffold	Scaffold 7	12296000
3	0.018798120187981	0.866152347138986	3	scaffold_4_15968000	0.673458775494482	scaffold	Scaffold 4	15968000
3	0.018698130186981	0.866152347138986	3	scaffold_7_3056000	0.673458775494482	scaffold	Scaffold 7	3056000
4	0.018798120187981	0.599764127821745	4	scaffold_1_15486000	0.673458775494482	scaffold	Scaffold 1	15486000
4	0.018798120187981	0.599764127821745	4	scaffold_2_15345000	0.673458775494482	scaffold	Scaffold 2	15345000
4	0.018598140185981	0.599239418163447	3	scaffold_4_16031000	0.673458775494482	scaffold	Scaffold 4	16031000
4	0.018798120187981	0.599764127821745	4	scaffold_7_12299000	0.673458775494482	scaffold	Scaffold 7	12299000
3	0.018998100189981	0.866152347138986	3	scaffold_4_11978000	0.678832116788321	scaffold	Scaffold 4	11978000
3	0.019098090190981	0.866152347138986	3	scaffold_2_19083000	0.680613828380941	scaffold	Scaffold 2	19083000
4	0.019298070192981	0.613716225780019	3	scaffold_8_20437000	0.685940306492911	scaffold	Scaffold 8	20437000
4	0.019398060193981	0.614899675081035	4	scaffold_7_4074000	0.687694154866498	scaffold	Scaffold 7	4074000
3	0.01959804019598	0.866152347138986	3	scaffold_1_13425000	0.691174518911745	scaffold	Scaffold 1	13425000
3	0.01959804019598	0.866152347138986	3	scaffold_4_14661000	0.691174518911745	scaffold	Scaffold 4	14661000
3	0.01989801019898	0.866152347138986	3	scaffold_4_15972000	0.694537744169028	scaffold	Scaffold 4	15972000
3	0.01979802019798	0.866152347138986	3	scaffold_4_5966000	0.694537744169028	scaffold	Scaffold 4	5966000
4	0.01979802019798	0.625553573674891	3	scaffold_2_17771000	0.694537744169028	scaffold	Scaffold 2	17771000
4	0.01989801019898	0.626691350157589	4	scaffold_5_18407000	0.694537744169028	scaffold	Scaffold 5	18407000
3	0.02019798020198	0.866152347138986	2	scaffold_1_25733000	0.701401982563892	scaffold	Scaffold 1	25733000
3	0.02019798020198	0.866152347138986	3	scaffold_4_16080000	0.701401982563892	scaffold	Scaffold 4	16080000
3	0.02039796020398	0.866152347138986	3	scaffold_3_701000	0.702953054948312	scaffold	Scaffold 3	701000
4	0.02039796020398	0.638332332900895	4	scaffold_1_6137000	0.702953054948312	scaffold	Scaffold 1	6137000
4	0.02039796020398	0.638332332900895	3	scaffold_7_4698000	0.702953054948312	scaffold	Scaffold 7	4698000
3	0.020797920207979	0.866152347138986	2	scaffold_4_23239000	0.707610535704534	scaffold	Scaffold 4	23239000
4	0.020597940205979	0.641677211589186	4	scaffold_1_9772000	0.707610535704534	scaffold	Scaffold 1	9772000
4	0.020897910208979	0.641677211589186	4	scaffold_3_5113000	0.707610535704534	scaffold	Scaffold 3	5113000
4	0.020697930206979	0.641677211589186	4	scaffold_3_5462000	0.707610535704534	scaffold	Scaffold 3	5462000
4	0.020897910208979	0.641677211589186	4	scaffold_3_6937000	0.707610535704534	scaffold	Scaffold 3	6937000
4	0.020797920207979	0.641677211589186	4	scaffold_7_3190000	0.707610535704534	scaffold	Scaffold 7	3190000
4	0.020797920207979	0.641677211589186	4	scaffold_8_21302000	0.707610535704534	scaffold	Scaffold 8	21302000
3	0.022397760223978	0.866152347138986	2	scaffold_2_18716000	0.708757430521449	scaffold	Scaffold 2	18716000
3	0.021497850214979	0.866152347138986	3	scaffold_3_3070000	0.708757430521449	scaffold	Scaffold 3	3070000
3	0.021797820217978	0.866152347138986	2	scaffold_5_20954000	0.708757430521449	scaffold	Scaffold 5	20954000
3	0.022397760223978	0.866152347138986	3	scaffold_7_3036000	0.708757430521449	scaffold	Scaffold 7	3036000
3	0.022097790220978	0.866152347138986	3	scaffold_1_10039000	0.708757430521449	scaffold	Scaffold 1	10039000
3	0.020997900209979	0.866152347138986	3	scaffold_6_10723000	0.708757430521449	scaffold	Scaffold 6	10723000
3	0.021097890210979	0.866152347138986	3	scaffold_6_11032000	0.708757430521449	scaffold	Scaffold 6	11032000
4	0.022497750224978	0.644343460390803	4	scaffold_1_2440000	0.708757430521449	scaffold	Scaffold 1	2440000
4	0.021697830216978	0.644343460390803	4	scaffold_1_6069000	0.708757430521449	scaffold	Scaffold 1	6069000
4	0.022397760223978	0.644343460390803	3	scaffold_1_17003000	0.708757430521449	scaffold	Scaffold 1	17003000
4	0.022397760223978	0.644343460390803	3	scaffold_1_27419000	0.708757430521449	scaffold	Scaffold 1	27419000
4	0.021697830216978	0.644343460390803	4	scaffold_1_29681000	0.708757430521449	scaffold	Scaffold 1	29681000
4	0.021897810218978	0.644343460390803	4	scaffold_1_29715000	0.708757430521449	scaffold	Scaffold 1	29715000
4	0.021597840215978	0.644343460390803	4	scaffold_1_29719000	0.708757430521449	scaffold	Scaffold 1	29719000
4	0.022197780221978	0.644343460390803	4	scaffold_2_15365000	0.708757430521449	scaffold	Scaffold 2	15365000
4	0.021597840215978	0.644343460390803	3	scaffold_2_17936000	0.708757430521449	scaffold	Scaffold 2	17936000
4	0.022397760223978	0.644343460390803	4	scaffold_2_18763000	0.708757430521449	scaffold	Scaffold 2	18763000
4	0.021697830216978	0.644343460390803	4	scaffold_3_1671000	0.708757430521449	scaffold	Scaffold 3	1671000
4	0.022297770222978	0.644343460390803	4	scaffold_4_14663000	0.708757430521449	scaffold	Scaffold 4	14663000
4	0.022297770222978	0.644343460390803	3	scaffold_5_19127000	0.708757430521449	scaffold	Scaffold 5	19127000
4	0.021297870212979	0.644343460390803	3	scaffold_6_2001000	0.708757430521449	scaffold	Scaffold 6	2001000
4	0.021597840215978	0.644343460390803	4	scaffold_6_3942000	0.708757430521449	scaffold	Scaffold 6	3942000
4	0.021897810218978	0.644343460390803	3	scaffold_6_11022000	0.708757430521449	scaffold	Scaffold 6	11022000
4	0.022197780221978	0.644343460390803	4	scaffold_7_450000	0.708757430521449	scaffold	Scaffold 7	450000
4	0.021897810218978	0.644343460390803	4	scaffold_7_926000	0.708757430521449	scaffold	Scaffold 7	926000
4	0.021597840215978	0.644343460390803	4	scaffold_7_12298000	0.708757430521449	scaffold	Scaffold 7	12298000
4	0.021397860213979	0.644343460390803	4	scaffold_8_19952000	0.708757430521449	scaffold	Scaffold 8	19952000
4	0.022297770222978	0.644343460390803	3	scaffold_8_21454000	0.708757430521449	scaffold	Scaffold 8	21454000
4	0.022497750224978	0.644343460390803	4	scaffold_8_21903000	0.708757430521449	scaffold	Scaffold 8	21903000
4	0.021197880211979	0.644343460390803	4	scaffold_8_22393000	0.708757430521449	scaffold	Scaffold 8	22393000
4	0.022697730226977	0.646291475503612	3	scaffold_2_15485000	0.71175469058175	scaffold	Scaffold 2	15485000
4	0.022697730226977	0.646291475503612	4	scaffold_3_1689000	0.71175469058175	scaffold	Scaffold 3	1689000
4	0.022897710228977	0.650095859979219	4	scaffold_1_29709000	0.716371220020855	scaffold	Scaffold 1	29709000
3	0.022997700229977	0.866152347138986	3	scaffold_4_15971000	0.717845456833627	scaffold	Scaffold 4	15971000
4	0.023097690230977	0.653878253793118	3	scaffold_1_5092000	0.719312931092212	scaffold	Scaffold 1	5092000
4	0.023297670232977	0.65667645269857	4	scaffold_2_15309000	0.723675240676388	scaffold	Scaffold 2	15309000
4	0.023397660233977	0.65667645269857	2	scaffold_3_11438000	0.723675240676388	scaffold	Scaffold 3	11438000
4	0.023397660233977	0.65667645269857	4	scaffold_6_253000	0.723675240676388	scaffold	Scaffold 6	253000
4	0.023497650234977	0.6575985258617	3	scaffold_4_15321000	0.725116124751161	scaffold	Scaffold 4	15321000
4	0.023697630236976	0.658421552802703	3	scaffold_3_2544000	0.727978333388381	scaffold	Scaffold 3	2544000
4	0.023697630236976	0.658421552802703	3	scaffold_5_9474000	0.727978333388381	scaffold	Scaffold 5	9474000
4	0.023897610238976	0.658421552802703	4	scaffold_1_27387000	0.728947239504237	scaffold	Scaffold 1	27387000
4	0.023797620237976	0.658421552802703	4	scaffold_2_292000	0.728947239504237	scaffold	Scaffold 2	292000
4	0.023997600239976	0.658421552802703	3	scaffold_3_5077000	0.728947239504237	scaffold	Scaffold 3	5077000
4	0.023997600239976	0.658421552802703	4	scaffold_3_7239000	0.728947239504237	scaffold	Scaffold 3	7239000
4	0.023897610238976	0.658421552802703	4	scaffold_7_5145000	0.728947239504237	scaffold	Scaffold 7	5145000
3	0.024397560243976	0.866152347138986	3	scaffold_1_6572000	0.732898391576772	scaffold	Scaffold 1	6572000
4	0.024197580241976	0.661978123517288	2	scaffold_1_6669000	0.732898391576772	scaffold	Scaffold 1	6669000
4	0.024397560243976	0.661978123517288	4	scaffold_1_13056000	0.732898391576772	scaffold	Scaffold 1	13056000
4	0.024297570242976	0.661978123517288	3	scaffold_3_3265000	0.732898391576772	scaffold	Scaffold 3	3265000
4	0.024397560243976	0.661978123517288	4	scaffold_4_16055000	0.732898391576772	scaffold	Scaffold 4	16055000
4	0.024497550244976	0.66285498521971	4	scaffold_3_7240000	0.734277565620921	scaffold	Scaffold 3	7240000
3	0.024697530246975	0.866152347138986	3	scaffold_6_7435000	0.738641113862182	scaffold	Scaffold 6	7435000
3	0.024997500249975	0.866152347138986	3	scaffold_6_11256000	0.744333461390703	scaffold	Scaffold 6	11256000
4	0.024997500249975	0.674519324927011	4	scaffold_1_5360000	0.744333461390703	scaffold	Scaffold 1	5360000
4	0.025097490250975	0.675356914857965	3	scaffold_4_14666000	0.745675541855005	scaffold	Scaffold 4	14666000
4	0.025397460253975	0.680601431382285	4	scaffold_1_6297000	0.752940426481369	scaffold	Scaffold 1	6297000
4	0.025597440255974	0.680601431382285	4	scaffold_5_21166000	0.753930680684643	scaffold	Scaffold 5	21166000
4	0.025597440255974	0.680601431382285	4	scaffold_6_83000	0.753930680684643	scaffold	Scaffold 6	83000
4	0.025597440255974	0.680601431382285	4	scaffold_6_19817000	0.753930680684643	scaffold	Scaffold 6	19817000
4	0.025697430256974	0.680601431382285	3	scaffold_5_19720000	0.75523746326666	scaffold	Scaffold 5	19720000
3	0.026597340265973	0.866152347138986	3	scaffold_2_19105000	0.755520263873194	scaffold	Scaffold 2	19105000
3	0.026397360263974	0.866152347138986	3	scaffold_5_16021000	0.755520263873194	scaffold	Scaffold 5	16021000
3	0.026397360263974	0.866152347138986	3	scaffold_7_24511000	0.755520263873194	scaffold	Scaffold 7	24511000
4	0.026397360263974	0.680601431382285	3	scaffold_1_942000	0.755520263873194	scaffold	Scaffold 1	942000
4	0.026597340265973	0.680601431382285	3	scaffold_1_7974000	0.755520263873194	scaffold	Scaffold 1	7974000
4	0.026397360263974	0.680601431382285	3	scaffold_1_10036000	0.755520263873194	scaffold	Scaffold 1	10036000
4	0.026497350264974	0.680601431382285	4	scaffold_1_13428000	0.755520263873194	scaffold	Scaffold 1	13428000
4	0.026397360263974	0.680601431382285	2	scaffold_1_29785000	0.755520263873194	scaffold	Scaffold 1	29785000
4	0.025997400259974	0.680601431382285	4	scaffold_2_1638000	0.755520263873194	scaffold	Scaffold 2	1638000
4	0.026097390260974	0.680601431382285	3	scaffold_2_12462000	0.755520263873194	scaffold	Scaffold 2	12462000
4	0.026497350264974	0.680601431382285	4	scaffold_2_17783000	0.755520263873194	scaffold	Scaffold 2	17783000
4	0.025997400259974	0.680601431382285	3	scaffold_2_19294000	0.755520263873194	scaffold	Scaffold 2	19294000
4	0.026297370262974	0.680601431382285	4	scaffold_3_3807000	0.755520263873194	scaffold	Scaffold 3	3807000
4	0.026097390260974	0.680601431382285	4	scaffold_4_22105000	0.755520263873194	scaffold	Scaffold 4	22105000
4	0.025997400259974	0.680601431382285	3	scaffold_7_3337000	0.755520263873194	scaffold	Scaffold 7	3337000
4	0.025997400259974	0.680601431382285	3	scaffold_7_20386000	0.755520263873194	scaffold	Scaffold 7	20386000
3	0.027997200279972	0.866152347138986	3	scaffold_3_3080000	0.756601233080575	scaffold	Scaffold 3	3080000
3	0.027197280271973	0.866152347138986	3	scaffold_5_19751000	0.756601233080575	scaffold	Scaffold 5	19751000
3	0.028397160283972	0.866152347138986	3	scaffold_7_1904000	0.756601233080575	scaffold	Scaffold 7	1904000
3	0.028297170282972	0.866152347138986	3	scaffold_7_13829000	0.756601233080575	scaffold	Scaffold 7	13829000
3	0.027897210278972	0.866152347138986	3	scaffold_8_21908000	0.756601233080575	scaffold	Scaffold 8	21908000
3	0.028197180281972	0.866152347138986	3	scaffold_2_12644000	0.756601233080575	scaffold	Scaffold 2	12644000
4	0.026797320267973	0.680601431382285	3	scaffold_1_2766000	0.756601233080575	scaffold	Scaffold 1	2766000
4	0.028597140285971	0.680601431382285	3	scaffold_1_5093000	0.756601233080575	scaffold	Scaffold 1	5093000
4	0.027997200279972	0.680601431382285	4	scaffold_1_6732000	0.756601233080575	scaffold	Scaffold 1	6732000
4	0.028697130286971	0.680601431382285	3	scaffold_1_7231000	0.756601233080575	scaffold	Scaffold 1	7231000
4	0.027097290270973	0.680601431382285	3	scaffold_1_14202000	0.756601233080575	scaffold	Scaffold 1	14202000
4	0.028697130286971	0.680601431382285	4	scaffold_1_29661000	0.756601233080575	scaffold	Scaffold 1	29661000
4	0.027397260273973	0.680601431382285	3	scaffold_1_29682000	0.756601233080575	scaffold	Scaffold 1	29682000
4	0.028197180281972	0.680601431382285	3	scaffold_1_29717000	0.756601233080575	scaffold	Scaffold 1	29717000
4	0.027397260273973	0.680601431382285	4	scaffold_2_16897000	0.756601233080575	scaffold	Scaffold 2	16897000
4	0.028497150284972	0.680601431382285	2	scaffold_2_17827000	0.756601233080575	scaffold	Scaffold 2	17827000
4	0.027097290270973	0.680601431382285	4	scaffold_2_19158000	0.756601233080575	scaffold	Scaffold 2	19158000
4	0.028197180281972	0.680601431382285	3	scaffold_3_555000	0.756601233080575	scaffold	Scaffold 3	555000
4	0.028697130286971	0.680601431382285	3	scaffold_3_1491000	0.756601233080575	scaffold	Scaffold 3	1491000
4	0.028097190280972	0.680601431382285	3	scaffold_3_5126000	0.756601233080575	scaffold	Scaffold 3	5126000
4	0.026897310268973	0.680601431382285	3	scaffold_3_9855000	0.756601233080575	scaffold	Scaffold 3	9855000
4	0.027797220277972	0.680601431382285	3	scaffold_4_15579000	0.756601233080575	scaffold	Scaffold 4	15579000
4	0.027497250274973	0.680601431382285	4	scaffold_4_20869000	0.756601233080575	scaffold	Scaffold 4	20869000
4	0.028497150284972	0.680601431382285	4	scaffold_4_22841000	0.756601233080575	scaffold	Scaffold 4	22841000
4	0.027797220277972	0.680601431382285	3	scaffold_4_22868000	0.756601233080575	scaffold	Scaffold 4	22868000
4	0.027497250274973	0.680601431382285	4	scaffold_5_14851000	0.756601233080575	scaffold	Scaffold 5	14851000
4	0.026697330266973	0.680601431382285	3	scaffold_5_20453000	0.756601233080575	scaffold	Scaffold 5	20453000
4	0.027197280271973	0.680601431382285	4	scaffold_5_20940000	0.756601233080575	scaffold	Scaffold 5	20940000
4	0.028497150284972	0.680601431382285	3	scaffold_6_358000	0.756601233080575	scaffold	Scaffold 6	358000
4	0.028297170282972	0.680601431382285	3	scaffold_6_484000	0.756601233080575	scaffold	Scaffold 6	484000
4	0.028197180281972	0.680601431382285	3	scaffold_6_4487000	0.756601233080575	scaffold	Scaffold 6	4487000
4	0.027997200279972	0.680601431382285	4	scaffold_6_21280000	0.756601233080575	scaffold	Scaffold 6	21280000
4	0.027297270272973	0.680601431382285	3	scaffold_7_10531000	0.756601233080575	scaffold	Scaffold 7	10531000
4	0.028397160283972	0.680601431382285	3	scaffold_7_12347000	0.756601233080575	scaffold	Scaffold 7	12347000
4	0.026997300269973	0.680601431382285	3	scaffold_8_5431000	0.756601233080575	scaffold	Scaffold 8	5431000
4	0.027997200279972	0.680601431382285	4	scaffold_8_20023000	0.756601233080575	scaffold	Scaffold 8	20023000
4	0.027097290270973	0.680601431382285	3	scaffold_8_21539000	0.756601233080575	scaffold	Scaffold 8	21539000
4	0.028797120287971	0.681323172030623	4	scaffold_2_17885000	0.757766083856731	scaffold	Scaffold 2	17885000
3	0.028997100289971	0.866152347138986	2	scaffold_8_19964000	0.758617779840513	scaffold	Scaffold 8	19964000
4	0.028997100289971	0.682756243606409	4	scaffold_2_16439000	0.758617779840513	scaffold	Scaffold 2	16439000
4	0.028897110288971	0.682041434410776	3	scaffold_7_6801000	0.758617779840513	scaffold	Scaffold 7	6801000
3	0.029297070292971	0.866152347138986	3	scaffold_8_22723000	0.75915194740068	scaffold	Scaffold 8	22723000
4	0.029197080291971	0.683249532189638	4	scaffold_1_27438000	0.75915194740068	scaffold	Scaffold 1	27438000
4	0.029097090290971	0.683249532189638	4	scaffold_2_1744000	0.75915194740068	scaffold	Scaffold 2	1744000
4	0.029297070292971	0.683249532189638	3	scaffold_8_6586000	0.75915194740068	scaffold	Scaffold 8	6586000
4	0.029297070292971	0.683249532189638	3	scaffold_8_13811000	0.75915194740068	scaffold	Scaffold 8	13811000
4	0.029397060293971	0.683952982373972	4	scaffold_1_14233000	0.76029197080292	scaffold	Scaffold 1	14233000
4	0.02969703029697	0.689038155008029	3	scaffold_7_4059000	0.766589880935861	scaffold	Scaffold 7	4059000
4	0.02989701029897	0.689038155008029	3	scaffold_5_14084000	0.767375436369407	scaffold	Scaffold 5	14084000
4	0.02989701029897	0.689038155008029	3	scaffold_8_14438000	0.767375436369407	scaffold	Scaffold 8	14438000
4	0.02979702029797	0.689038155008029	3	scaffold_8_18937000	0.767375436369407	scaffold	Scaffold 8	18937000
3	0.03009699030097	0.866152347138986	3	scaffold_5_13374000	0.767485564876348	scaffold	Scaffold 5	13374000
3	0.02999700029997	0.866152347138986	3	scaffold_8_15651000	0.767485564876348	scaffold	Scaffold 8	15651000
3	0.03019698030197	0.866152347138986	3	scaffold_7_11802000	0.767485564876348	scaffold	Scaffold 7	11802000
4	0.03029697030297	0.69147599128976	4	scaffold_5_11969000	0.767485564876348	scaffold	Scaffold 5	11969000
4	0.03029697030297	0.69147599128976	4	scaffold_7_3074000	0.767485564876348	scaffold	Scaffold 7	3074000
4	0.03019698030197	0.69147599128976	4	scaffold_8_16883000	0.767485564876348	scaffold	Scaffold 8	16883000
4	0.03009699030097	0.69147599128976	3	scaffold_8_21049000	0.767485564876348	scaffold	Scaffold 8	21049000
4	0.03049695030497	0.69147599128976	2	scaffold_1_919000	0.76825156074374	scaffold	Scaffold 1	919000
4	0.03049695030497	0.69147599128976	4	scaffold_1_7257000	0.76825156074374	scaffold	Scaffold 1	7257000
4	0.03049695030497	0.69147599128976	4	scaffold_2_19104000	0.76825156074374	scaffold	Scaffold 2	19104000
3	0.030596940305969	0.866152347138986	2	scaffold_6_21045000	0.769009076952083	scaffold	Scaffold 6	21045000
3	0.030696930306969	0.866152347138986	3	scaffold_5_2088000	0.769009076952083	scaffold	Scaffold 5	2088000
4	0.030696930306969	0.694402846089525	3	scaffold_5_19771000	0.769009076952083	scaffold	Scaffold 5	19771000
3	0.030796920307969	0.866152347138986	2	scaffold_7_6405000	0.770093156430213	scaffold	Scaffold 7	6405000
3	0.031396860313969	0.866152347138986	3	scaffold_8_21314000	0.770236800377413	scaffold	Scaffold 8	21314000
3	0.031196880311969	0.866152347138986	3	scaffold_2_3259000	0.770236800377413	scaffold	Scaffold 2	3259000
3	0.030996900309969	0.866152347138986	3	scaffold_5_13470000	0.770236800377413	scaffold	Scaffold 5	13470000
4	0.031096890310969	0.697051916429979	4	scaffold_1_13116000	0.770236800377413	scaffold	Scaffold 1	13116000
4	0.030996900309969	0.697051916429979	4	scaffold_4_16069000	0.770236800377413	scaffold	Scaffold 4	16069000
4	0.031496850314969	0.697051916429979	3	scaffold_5_16895000	0.770236800377413	scaffold	Scaffold 5	16895000
4	0.031396860313969	0.697051916429979	2	scaffold_5_18411000	0.770236800377413	scaffold	Scaffold 5	18411000
4	0.031596840315968	0.697051916429979	4	scaffold_6_22444000	0.770236800377413	scaffold	Scaffold 6	22444000
4	0.031496850314969	0.697051916429979	4	scaffold_7_951000	0.770236800377413	scaffold	Scaffold 7	951000
4	0.031496850314969	0.697051916429979	4	scaffold_7_953000	0.770236800377413	scaffold	Scaffold 7	953000
4	0.031396860313969	0.697051916429979	4	scaffold_7_6880000	0.770236800377413	scaffold	Scaffold 7	6880000
4	0.031396860313969	0.697051916429979	4	scaffold_8_1744000	0.770236800377413	scaffold	Scaffold 8	1744000
4	0.031596840315968	0.697051916429979	3	scaffold_8_14447000	0.770236800377413	scaffold	Scaffold 8	14447000
4	0.031496850314969	0.697051916429979	4	scaffold_8_21132000	0.770236800377413	scaffold	Scaffold 8	21132000
3	0.031796820317968	0.866152347138986	3	scaffold_5_10312000	0.772338508546283	scaffold	Scaffold 5	10312000
4	0.031796820317968	0.699887314639323	4	scaffold_6_11023000	0.772338508546283	scaffold	Scaffold 6	11023000
4	0.031896810318968	0.700514029314557	4	scaffold_5_19780000	0.773383733055266	scaffold	Scaffold 5	19780000
3	0.032196780321968	0.866152347138986	3	scaffold_2_19201000	0.775120360304395	scaffold	Scaffold 2	19201000
4	0.032196780321968	0.70237742372756	4	scaffold_1_2431000	0.775120360304395	scaffold	Scaffold 1	2431000
4	0.032196780321968	0.70237742372756	4	scaffold_1_5362000	0.775120360304395	scaffold	Scaffold 1	5362000
4	0.032196780321968	0.70237742372756	4	scaffold_8_19613000	0.775120360304395	scaffold	Scaffold 8	19613000
3	0.032696730326967	0.866152347138986	3	scaffold_6_378000	0.7798841832104	scaffold	Scaffold 6	378000
3	0.032696730326967	0.866152347138986	3	scaffold_3_8392000	0.7798841832104	scaffold	Scaffold 3	8392000
4	0.032596740325967	0.707585629102288	3	scaffold_2_16343000	0.7798841832104	scaffold	Scaffold 2	16343000
4	0.032796720327967	0.707585629102288	3	scaffold_2_18738000	0.7798841832104	scaffold	Scaffold 2	18738000
4	0.032796720327967	0.707585629102288	2	scaffold_2_18908000	0.7798841832104	scaffold	Scaffold 2	18908000
4	0.032696730326967	0.707585629102288	3	scaffold_4_21063000	0.7798841832104	scaffold	Scaffold 4	21063000
4	0.032496750324968	0.707345932073459	4	scaffold_8_21036000	0.7798841832104	scaffold	Scaffold 8	21036000
4	0.032896710328967	0.708183027851061	3	scaffold_1_6505000	0.780894288193558	scaffold	Scaffold 1	6505000
4	0.033096690330967	0.710925617964519	4	scaffold_2_19233000	0.784270264073069	scaffold	Scaffold 2	19233000
3	0.038196180381962	0.866152347138986	3	scaffold_1_6565000	0.784610797619179	scaffold	Scaffold 1	6565000
3	0.035796420357964	0.866152347138986	3	scaffold_2_11886000	0.784610797619179	scaffold	Scaffold 2	11886000
3	0.036796320367963	0.866152347138986	3	scaffold_3_20790000	0.784610797619179	scaffold	Scaffold 3	20790000
3	0.037496250374963	0.866152347138986	3	scaffold_4_14873000	0.784610797619179	scaffold	Scaffold 4	14873000
3	0.035796420357964	0.866152347138986	3	scaffold_4_16117000	0.784610797619179	scaffold	Scaffold 4	16117000
3	0.037396260373963	0.866152347138986	3	scaffold_5_19199000	0.784610797619179	scaffold	Scaffold 5	19199000
3	0.036096390360964	0.866152347138986	3	scaffold_5_21125000	0.784610797619179	scaffold	Scaffold 5	21125000
3	0.037096290370963	0.866152347138986	3	scaffold_6_5472000	0.784610797619179	scaffold	Scaffold 6	5472000
3	0.037696230376962	0.866152347138986	3	scaffold_7_1203000	0.784610797619179	scaffold	Scaffold 7	1203000
3	0.037796220377962	0.866152347138986	3	scaffold_8_19364000	0.784610797619179	scaffold	Scaffold 8	19364000
3	0.033496650334967	0.866152347138986	3	scaffold_1_1032000	0.784610797619179	scaffold	Scaffold 1	1032000
3	0.036496350364964	0.866152347138986	3	scaffold_1_5361000	0.784610797619179	scaffold	Scaffold 1	5361000
3	0.036996300369963	0.866152347138986	2	scaffold_2_2541000	0.784610797619179	scaffold	Scaffold 2	2541000
3	0.037696230376962	0.866152347138986	2	scaffold_3_22672000	0.784610797619179	scaffold	Scaffold 3	22672000
3	0.035796420357964	0.866152347138986	3	scaffold_5_10311000	0.784610797619179	scaffold	Scaffold 5	10311000
3	0.037596240375962	0.866152347138986	3	scaffold_6_10720000	0.784610797619179	scaffold	Scaffold 6	10720000
3	0.035496450354965	0.866152347138986	3	scaffold_6_10722000	0.784610797619179	scaffold	Scaffold 6	10722000
3	0.035396460353965	0.866152347138986	3	scaffold_6_11911000	0.784610797619179	scaffold	Scaffold 6	11911000
3	0.037196280371963	0.866152347138986	3	scaffold_7_5151000	0.784610797619179	scaffold	Scaffold 7	5151000
3	0.033696630336966	0.866152347138986	2	scaffold_7_13069000	0.784610797619179	scaffold	Scaffold 7	13069000
3	0.036596340365963	0.866152347138986	2	scaffold_7_14236000	0.784610797619179	scaffold	Scaffold 7	14236000
4	0.035996400359964	0.715356762602898	3	scaffold_1_69000	0.784610797619179	scaffold	Scaffold 1	69000
4	0.037596240375962	0.715356762602898	3	scaffold_1_3482000	0.784610797619179	scaffold	Scaffold 1	3482000
4	0.036696330366963	0.715356762602898	4	scaffold_1_5202000	0.784610797619179	scaffold	Scaffold 1	5202000
4	0.033796620337966	0.71453232035287	4	scaffold_1_6477000	0.784610797619179	scaffold	Scaffold 1	6477000
4	0.037096290370963	0.715356762602898	2	scaffold_1_6571000	0.784610797619179	scaffold	Scaffold 1	6571000
4	0.038096190380962	0.715356762602898	4	scaffold_1_6598000	0.784610797619179	scaffold	Scaffold 1	6598000
4	0.034496550344966	0.71453232035287	4	scaffold_1_6600000	0.784610797619179	scaffold	Scaffold 1	6600000
4	0.037696230376962	0.715356762602898	4	scaffold_1_6606000	0.784610797619179	scaffold	Scaffold 1	6606000
4	0.034696530346965	0.71453232035287	2	scaffold_1_6670000	0.784610797619179	scaffold	Scaffold 1	6670000
4	0.037196280371963	0.715356762602898	3	scaffold_1_6791000	0.784610797619179	scaffold	Scaffold 1	6791000
4	0.036196380361964	0.715356762602898	4	scaffold_1_6955000	0.784610797619179	scaffold	Scaffold 1	6955000
4	0.033296670332967	0.712098004173382	4	scaffold_1_7263000	0.784610797619179	scaffold	Scaffold 1	7263000
4	0.036996300369963	0.715356762602898	4	scaffold_1_9773000	0.784610797619179	scaffold	Scaffold 1	9773000
4	0.037496250374963	0.715356762602898	4	scaffold_1_10453000	0.784610797619179	scaffold	Scaffold 1	10453000
4	0.037096290370963	0.715356762602898	4	scaffold_1_14203000	0.784610797619179	scaffold	Scaffold 1	14203000
4	0.034596540345965	0.71453232035287	3	scaffold_1_17004000	0.784610797619179	scaffold	Scaffold 1	17004000
4	0.038196180381962	0.715356762602898	4	scaffold_1_25698000	0.784610797619179	scaffold	Scaffold 1	25698000
4	0.038196180381962	0.715356762602898	4	scaffold_1_29529000	0.784610797619179	scaffold	Scaffold 1	29529000
4	0.034896510348965	0.71508644114668	4	scaffold_2_1646000	0.784610797619179	scaffold	Scaffold 2	1646000
4	0.035696430356964	0.715356762602898	3	scaffold_2_16200000	0.784610797619179	scaffold	Scaffold 2	16200000
4	0.038096190380962	0.715356762602898	3	scaffold_2_16342000	0.784610797619179	scaffold	Scaffold 2	16342000
4	0.035696430356964	0.715356762602898	3	scaffold_2_17432000	0.784610797619179	scaffold	Scaffold 2	17432000
4	0.034496550344966	0.71453232035287	3	scaffold_2_17837000	0.784610797619179	scaffold	Scaffold 2	17837000
4	0.036696330366963	0.715356762602898	4	scaffold_2_18744000	0.784610797619179	scaffold	Scaffold 2	18744000
4	0.037396260373963	0.715356762602898	3	scaffold_2_19023000	0.784610797619179	scaffold	Scaffold 2	19023000
4	0.036096390360964	0.715356762602898	3	scaffold_3_1495000	0.784610797619179	scaffold	Scaffold 3	1495000
4	0.034796520347965	0.71453232035287	3	scaffold_3_1682000	0.784610797619179	scaffold	Scaffold 3	1682000
4	0.037996200379962	0.715356762602898	4	scaffold_3_3150000	0.784610797619179	scaffold	Scaffold 3	3150000
4	0.036296370362964	0.715356762602898	4	scaffold_3_3651000	0.784610797619179	scaffold	Scaffold 3	3651000
4	0.035896410358964	0.715356762602898	4	scaffold_3_6384000	0.784610797619179	scaffold	Scaffold 3	6384000
4	0.034796520347965	0.71453232035287	4	scaffold_3_6904000	0.784610797619179	scaffold	Scaffold 3	6904000
4	0.034696530346965	0.71453232035287	4	scaffold_3_9915000	0.784610797619179	scaffold	Scaffold 3	9915000
4	0.037896210378962	0.715356762602898	4	scaffold_3_11437000	0.784610797619179	scaffold	Scaffold 3	11437000
4	0.037496250374963	0.715356762602898	3	scaffold_3_21331000	0.784610797619179	scaffold	Scaffold 3	21331000
4	0.036196380361964	0.715356762602898	4	scaffold_4_88000	0.784610797619179	scaffold	Scaffold 4	88000
4	0.038096190380962	0.715356762602898	3	scaffold_4_14426000	0.784610797619179	scaffold	Scaffold 4	14426000
4	0.033296670332967	0.712098004173382	3	scaffold_4_15588000	0.784610797619179	scaffold	Scaffold 4	15588000
4	0.037596240375962	0.715356762602898	2	scaffold_4_15969000	0.784610797619179	scaffold	Scaffold 4	15969000
4	0.037196280371963	0.715356762602898	3	scaffold_4_16033000	0.784610797619179	scaffold	Scaffold 4	16033000
4	0.038096190380962	0.715356762602898	3	scaffold_4_19440000	0.784610797619179	scaffold	Scaffold 4	19440000
4	0.034496550344966	0.71453232035287	3	scaffold_4_20871000	0.784610797619179	scaffold	Scaffold 4	20871000
4	0.037696230376962	0.715356762602898	3	scaffold_4_21986000	0.784610797619179	scaffold	Scaffold 4	21986000
4	0.036196380361964	0.715356762602898	4	scaffold_4_22777000	0.784610797619179	scaffold	Scaffold 4	22777000
4	0.036396360363964	0.715356762602898	4	scaffold_5_14940000	0.784610797619179	scaffold	Scaffold 5	14940000
4	0.037096290370963	0.715356762602898	3	scaffold_5_18272000	0.784610797619179	scaffold	Scaffold 5	18272000
4	0.037996200379962	0.715356762602898	4	scaffold_5_19480000	0.784610797619179	scaffold	Scaffold 5	19480000
4	0.033496650334967	0.713260195719558	3	scaffold_5_21048000	0.784610797619179	scaffold	Scaffold 5	21048000
4	0.038196180381962	0.715356762602898	3	scaffold_5_21050000	0.784610797619179	scaffold	Scaffold 5	21050000
4	0.034196580341966	0.71453232035287	4	scaffold_5_21139000	0.784610797619179	scaffold	Scaffold 5	21139000
4	0.037096290370963	0.715356762602898	3	scaffold_6_4488000	0.784610797619179	scaffold	Scaffold 6	4488000
4	0.034796520347965	0.71453232035287	3	scaffold_6_10302000	0.784610797619179	scaffold	Scaffold 6	10302000
4	0.033596640335966	0.713837509958332	4	scaffold_6_24425000	0.784610797619179	scaffold	Scaffold 6	24425000
4	0.037796220377962	0.715356762602898	3	scaffold_7_499000	0.784610797619179	scaffold	Scaffold 7	499000
4	0.034396560343966	0.71453232035287	4	scaffold_7_885000	0.784610797619179	scaffold	Scaffold 7	885000
4	0.035996400359964	0.715356762602898	3	scaffold_7_3058000	0.784610797619179	scaffold	Scaffold 7	3058000
4	0.034796520347965	0.71453232035287	4	scaffold_7_3065000	0.784610797619179	scaffold	Scaffold 7	3065000
4	0.033396660333967	0.712680365950333	4	scaffold_7_3187000	0.784610797619179	scaffold	Scaffold 7	3187000
4	0.035496450354965	0.715356762602898	4	scaffold_7_3189000	0.784610797619179	scaffold	Scaffold 7	3189000
4	0.036496350364964	0.715356762602898	4	scaffold_7_3219000	0.784610797619179	scaffold	Scaffold 7	3219000
4	0.034196580341966	0.71453232035287	4	scaffold_7_4461000	0.784610797619179	scaffold	Scaffold 7	4461000
4	0.034696530346965	0.71453232035287	4	scaffold_7_7159000	0.784610797619179	scaffold	Scaffold 7	7159000
4	0.037696230376962	0.715356762602898	2	scaffold_7_20385000	0.784610797619179	scaffold	Scaffold 7	20385000
4	0.037496250374963	0.715356762602898	3	scaffold_7_21196000	0.784610797619179	scaffold	Scaffold 7	21196000
4	0.035196480351965	0.715356762602898	4	scaffold_8_14448000	0.784610797619179	scaffold	Scaffold 8	14448000
4	0.037696230376962	0.715356762602898	4	scaffold_8_14758000	0.784610797619179	scaffold	Scaffold 8	14758000
4	0.036496350364964	0.715356762602898	3	scaffold_8_20046000	0.784610797619179	scaffold	Scaffold 8	20046000
4	0.034496550344966	0.71453232035287	4	scaffold_8_20868000	0.784610797619179	scaffold	Scaffold 8	20868000
3	0.038596140385961	0.866152347138986	3	scaffold_3_20764000	0.78537527413178	scaffold	Scaffold 3	20764000
3	0.038496150384962	0.866152347138986	2	scaffold_5_20958000	0.78537527413178	scaffold	Scaffold 5	20958000
4	0.038496150384962	0.71650018363003	4	scaffold_1_12175000	0.78537527413178	scaffold	Scaffold 1	12175000
4	0.038596140385961	0.71650018363003	4	scaffold_5_20446000	0.78537527413178	scaffold	Scaffold 5	20446000
4	0.038396160383962	0.716362649449341	2	scaffold_5_20950000	0.78537527413178	scaffold	Scaffold 5	20950000
4	0.038396160383962	0.716362649449341	3	scaffold_6_4491000	0.78537527413178	scaffold	Scaffold 6	4491000
4	0.038696130386961	0.71650018363003	4	scaffold_8_17908000	0.78537527413178	scaffold	Scaffold 8	17908000
4	0.038696130386961	0.71650018363003	4	scaffold_8_21219000	0.78537527413178	scaffold	Scaffold 8	21219000
3	0.038996100389961	0.866152347138986	3	scaffold_2_19309000	0.785592063939007	scaffold	Scaffold 2	19309000
3	0.038996100389961	0.866152347138986	3	scaffold_3_1580000	0.785592063939007	scaffold	Scaffold 3	1580000
3	0.038996100389961	0.866152347138986	2	scaffold_8_13513000	0.785592063939007	scaffold	Scaffold 8	13513000
4	0.038896110388961	0.718844153320517	2	scaffold_1_25745000	0.785592063939007	scaffold	Scaffold 1	25745000
4	0.038996100389961	0.719334846176399	3	scaffold_7_7891000	0.785592063939007	scaffold	Scaffold 7	7891000
3	0.039296070392961	0.866152347138986	3	scaffold_1_6605000	0.785805660965568	scaffold	Scaffold 1	6605000
3	0.039196080391961	0.866152347138986	3	scaffold_1_25734000	0.785805660965568	scaffold	Scaffold 1	25734000
4	0.039196080391961	0.720310708141193	4	scaffold_1_1423000	0.785805660965568	scaffold	Scaffold 1	1423000
4	0.039296070392961	0.720795897938296	3	scaffold_2_19067000	0.785805660965568	scaffold	Scaffold 2	19067000
4	0.039196080391961	0.720310708141193	4	scaffold_4_20465000	0.785805660965568	scaffold	Scaffold 4	20465000
4	0.039396060393961	0.721279273941765	4	scaffold_3_1781000	0.786646629454702	scaffold	Scaffold 3	1781000
4	0.039496050394961	0.721760846303429	3	scaffold_4_14913000	0.787485128139168	scaffold	Scaffold 4	14913000
3	0.040995900409959	0.866152347138986	3	scaffold_1_25839000	0.788504157940752	scaffold	Scaffold 1	25839000
3	0.041095890410959	0.866152347138986	3	scaffold_2_19076000	0.788504157940752	scaffold	Scaffold 2	19076000
3	0.040595940405959	0.866152347138986	3	scaffold_3_3802000	0.788504157940752	scaffold	Scaffold 3	3802000
3	0.041695830416958	0.866152347138986	3	scaffold_6_5782000	0.788504157940752	scaffold	Scaffold 6	5782000
3	0.04009599040096	0.866152347138986	3	scaffold_6_9882000	0.788504157940752	scaffold	Scaffold 6	9882000
3	0.041695830416958	0.866152347138986	3	scaffold_1_31317000	0.788504157940752	scaffold	Scaffold 1	31317000
3	0.040695930406959	0.866152347138986	3	scaffold_4_14165000	0.788504157940752	scaffold	Scaffold 4	14165000
3	0.040795920407959	0.866152347138986	2	scaffold_5_734000	0.788504157940752	scaffold	Scaffold 5	734000
3	0.03969603039696	0.866152347138986	3	scaffold_6_10333000	0.788504157940752	scaffold	Scaffold 6	10333000
3	0.041695830416958	0.866152347138986	3	scaffold_7_7934000	0.788504157940752	scaffold	Scaffold 7	7934000
4	0.041195880411959	0.725418577147614	4	scaffold_1_1519000	0.788504157940752	scaffold	Scaffold 1	1519000
4	0.041195880411959	0.725418577147614	4	scaffold_1_5062000	0.788504157940752	scaffold	Scaffold 1	5062000
4	0.04019598040196	0.725418577147614	4	scaffold_1_9777000	0.788504157940752	scaffold	Scaffold 1	9777000
4	0.041695830416958	0.725418577147614	3	scaffold_1_10034000	0.788504157940752	scaffold	Scaffold 1	10034000
4	0.040895910408959	0.725418577147614	4	scaffold_1_25062000	0.788504157940752	scaffold	Scaffold 1	25062000
4	0.040695930406959	0.725418577147614	4	scaffold_2_2178000	0.788504157940752	scaffold	Scaffold 2	2178000
4	0.04009599040096	0.725418577147614	4	scaffold_2_17769000	0.788504157940752	scaffold	Scaffold 2	17769000
4	0.040695930406959	0.725418577147614	3	scaffold_2_17893000	0.788504157940752	scaffold	Scaffold 2	17893000
4	0.041195880411959	0.725418577147614	4	scaffold_2_18904000	0.788504157940752	scaffold	Scaffold 2	18904000
4	0.03979602039796	0.724539070256543	3	scaffold_3_3121000	0.788504157940752	scaffold	Scaffold 3	3121000
4	0.040795920407959	0.725418577147614	3	scaffold_4_90000	0.788504157940752	scaffold	Scaffold 4	90000
4	0.041495850414959	0.725418577147614	3	scaffold_4_3144000	0.788504157940752	scaffold	Scaffold 4	3144000
4	0.04009599040096	0.725418577147614	3	scaffold_5_10459000	0.788504157940752	scaffold	Scaffold 5	10459000
4	0.040995900409959	0.725418577147614	4	scaffold_5_16039000	0.788504157940752	scaffold	Scaffold 5	16039000
4	0.041295870412959	0.725418577147614	4	scaffold_5_16361000	0.788504157940752	scaffold	Scaffold 5	16361000
4	0.040695930406959	0.725418577147614	3	scaffold_5_19106000	0.788504157940752	scaffold	Scaffold 5	19106000
4	0.040795920407959	0.725418577147614	3	scaffold_5_20216000	0.788504157940752	scaffold	Scaffold 5	20216000
4	0.03969603039696	0.724064465061874	2	scaffold_5_20952000	0.788504157940752	scaffold	Scaffold 5	20952000
4	0.04029597040296	0.725418577147614	2	scaffold_5_20955000	0.788504157940752	scaffold	Scaffold 5	20955000
4	0.041695830416958	0.725418577147614	4	scaffold_5_21081000	0.788504157940752	scaffold	Scaffold 5	21081000
4	0.040795920407959	0.725418577147614	3	scaffold_7_77000	0.788504157940752	scaffold	Scaffold 7	77000
4	0.041595840415958	0.725418577147614	3	scaffold_7_3057000	0.788504157940752	scaffold	Scaffold 7	3057000
4	0.041195880411959	0.725418577147614	4	scaffold_7_3230000	0.788504157940752	scaffold	Scaffold 7	3230000
4	0.041695830416958	0.725418577147614	4	scaffold_8_21068000	0.788504157940752	scaffold	Scaffold 8	21068000
4	0.041495850414959	0.725418577147614	4	scaffold_8_21193000	0.788504157940752	scaffold	Scaffold 8	21193000
4	0.04029597040296	0.725418577147614	4	scaffold_8_21456000	0.788504157940752	scaffold	Scaffold 8	21456000
4	0.04049595040496	0.725418577147614	4	scaffold_8_22392000	0.788504157940752	scaffold	Scaffold 8	22392000
3	0.041895810418958	0.866152347138986	2	scaffold_4_15967000	0.788616286619316	scaffold	Scaffold 4	15967000
3	0.042595740425957	0.866152347138986	3	scaffold_6_23415000	0.788616286619316	scaffold	Scaffold 6	23415000
3	0.042195780421958	0.866152347138986	3	scaffold_2_17781000	0.788616286619316	scaffold	Scaffold 2	17781000
3	0.043095690430957	0.866152347138986	2	scaffold_2_17830000	0.788616286619316	scaffold	Scaffold 2	17830000
3	0.041795820417958	0.866152347138986	3	scaffold_4_10329000	0.788616286619316	scaffold	Scaffold 4	10329000
3	0.042895710428957	0.866152347138986	3	scaffold_6_18673000	0.788616286619316	scaffold	Scaffold 6	18673000
3	0.042395760423958	0.866152347138986	3	scaffold_7_10195000	0.788616286619316	scaffold	Scaffold 7	10195000
3	0.042295770422958	0.866152347138986	2	scaffold_8_15647000	0.788616286619316	scaffold	Scaffold 8	15647000
4	0.041895810418958	0.727605430946267	3	scaffold_1_1755000	0.788616286619316	scaffold	Scaffold 1	1755000
4	0.042795720427957	0.729015794072767	4	scaffold_1_6607000	0.788616286619316	scaffold	Scaffold 1	6607000
4	0.042595740425957	0.729015794072767	4	scaffold_1_6929000	0.788616286619316	scaffold	Scaffold 1	6929000
4	0.043095690430957	0.729054037601421	4	scaffold_2_16758000	0.788616286619316	scaffold	Scaffold 2	16758000
4	0.042295770422958	0.729015794072767	3	scaffold_3_327000	0.788616286619316	scaffold	Scaffold 3	327000
4	0.041995800419958	0.72805108869644	3	scaffold_3_3086000	0.788616286619316	scaffold	Scaffold 3	3086000
4	0.042795720427957	0.729015794072767	4	scaffold_3_4944000	0.788616286619316	scaffold	Scaffold 3	4944000
4	0.042495750424958	0.729015794072767	4	scaffold_3_9914000	0.788616286619316	scaffold	Scaffold 3	9914000
4	0.043095690430957	0.729054037601421	3	scaffold_5_1939000	0.788616286619316	scaffold	Scaffold 5	1939000
4	0.042695730426957	0.729015794072767	3	scaffold_5_4421000	0.788616286619316	scaffold	Scaffold 5	4421000
4	0.042995700429957	0.729054037601421	4	scaffold_6_8806000	0.788616286619316	scaffold	Scaffold 6	8806000
4	0.042395760423958	0.729015794072767	4	scaffold_6_10508000	0.788616286619316	scaffold	Scaffold 6	10508000
4	0.042695730426957	0.729015794072767	4	scaffold_7_3292000	0.788616286619316	scaffold	Scaffold 7	3292000
4	0.042095790420958	0.728495171684245	3	scaffold_7_12399000	0.788616286619316	scaffold	Scaffold 7	12399000
4	0.043095690430957	0.729054037601421	4	scaffold_7_21071000	0.788616286619316	scaffold	Scaffold 7	21071000
4	0.042795720427957	0.729015794072767	2	scaffold_8_12541000	0.788616286619316	scaffold	Scaffold 8	12541000
4	0.043295670432957	0.729915820810346	4	scaffold_6_4463000	0.79014598540146	scaffold	Scaffold 6	4463000
4	0.043295670432957	0.729915820810346	4	scaffold_6_10512000	0.79014598540146	scaffold	Scaffold 6	10512000
3	0.043995600439956	0.866152347138986	3	scaffold_1_7279000	0.790360808679805	scaffold	Scaffold 1	7279000
3	0.043495650434957	0.866152347138986	2	scaffold_2_1882000	0.790360808679805	scaffold	Scaffold 2	1882000
3	0.044995500449955	0.866152347138986	3	scaffold_3_8946000	0.790360808679805	scaffold	Scaffold 3	8946000
3	0.043995600439956	0.866152347138986	3	scaffold_5_14948000	0.790360808679805	scaffold	Scaffold 5	14948000
3	0.044895510448955	0.866152347138986	3	scaffold_6_2584000	0.790360808679805	scaffold	Scaffold 6	2584000
3	0.044295570442956	0.866152347138986	3	scaffold_2_18297000	0.790360808679805	scaffold	Scaffold 2	18297000
3	0.044695530446955	0.866152347138986	2	scaffold_3_20782000	0.790360808679805	scaffold	Scaffold 3	20782000
3	0.044995500449955	0.866152347138986	3	scaffold_3_22943000	0.790360808679805	scaffold	Scaffold 3	22943000
3	0.044695530446955	0.866152347138986	3	scaffold_4_13233000	0.790360808679805	scaffold	Scaffold 4	13233000
3	0.044095590440956	0.866152347138986	3	scaffold_8_6604000	0.790360808679805	scaffold	Scaffold 8	6604000
4	0.044695530446955	0.734551544845515	3	scaffold_1_1131000	0.790360808679805	scaffold	Scaffold 1	1131000
4	0.044595540445955	0.734551544845515	4	scaffold_1_5284000	0.790360808679805	scaffold	Scaffold 1	5284000
4	0.044195580441956	0.734551544845515	3	scaffold_1_6249000	0.790360808679805	scaffold	Scaffold 1	6249000
4	0.044495550444956	0.734551544845515	2	scaffold_1_6672000	0.790360808679805	scaffold	Scaffold 1	6672000
4	0.044995500449955	0.734551544845515	3	scaffold_1_13490000	0.790360808679805	scaffold	Scaffold 1	13490000
4	0.044395560443956	0.734551544845515	4	scaffold_1_29703000	0.790360808679805	scaffold	Scaffold 1	29703000
4	0.044495550444956	0.734551544845515	4	scaffold_2_16227000	0.790360808679805	scaffold	Scaffold 2	16227000
4	0.044395560443956	0.734551544845515	3	scaffold_2_17431000	0.790360808679805	scaffold	Scaffold 2	17431000
4	0.044495550444956	0.734551544845515	2	scaffold_2_18907000	0.790360808679805	scaffold	Scaffold 2	18907000
4	0.044995500449955	0.734551544845515	4	scaffold_3_1252000	0.790360808679805	scaffold	Scaffold 3	1252000
4	0.043795620437956	0.733295901179113	4	scaffold_3_5463000	0.790360808679805	scaffold	Scaffold 3	5463000
4	0.043795620437956	0.733295901179113	3	scaffold_4_64000	0.790360808679805	scaffold	Scaffold 4	64000
4	0.044795520447955	0.734551544845515	3	scaffold_5_14083000	0.790360808679805	scaffold	Scaffold 5	14083000
4	0.044895510448955	0.734551544845515	4	scaffold_5_16038000	0.790360808679805	scaffold	Scaffold 5	16038000
4	0.043595640435956	0.733295901179113	3	scaffold_5_20094000	0.790360808679805	scaffold	Scaffold 5	20094000
4	0.044895510448955	0.734551544845515	4	scaffold_6_5921000	0.790360808679805	scaffold	Scaffold 6	5921000
4	0.043695630436956	0.733295901179113	4	scaffold_6_23593000	0.790360808679805	scaffold	Scaffold 6	23593000
4	0.044595540445955	0.734551544845515	4	scaffold_7_3070000	0.790360808679805	scaffold	Scaffold 7	3070000
4	0.044995500449955	0.734551544845515	4	scaffold_7_6402000	0.790360808679805	scaffold	Scaffold 7	6402000
4	0.045095490450955	0.734958950028458	3	scaffold_3_5064000	0.79109375884117	scaffold	Scaffold 3	5064000
3	0.045395460453955	0.866152347138986	2	scaffold_8_10121000	0.79298745350112	scaffold	Scaffold 8	10121000
3	0.045495450454955	0.866152347138986	3	scaffold_7_10405000	0.79298745350112	scaffold	Scaffold 7	10405000
4	0.045495450454955	0.737794598023641	4	scaffold_2_13370000	0.79298745350112	scaffold	Scaffold 2	13370000
4	0.045395460453955	0.737393922299312	4	scaffold_2_18664000	0.79298745350112	scaffold	Scaffold 2	18664000
4	0.045395460453955	0.737393922299312	2	scaffold_5_20951000	0.79298745350112	scaffold	Scaffold 5	20951000
3	0.045995400459954	0.866152347138986	3	scaffold_1_29522000	0.794396222420633	scaffold	Scaffold 1	29522000
3	0.045895410458954	0.866152347138986	3	scaffold_7_3666000	0.794396222420633	scaffold	Scaffold 7	3666000
3	0.046295370462954	0.866152347138986	3	scaffold_8_18551000	0.794396222420633	scaffold	Scaffold 8	18551000
3	0.046095390460954	0.866152347138986	3	scaffold_1_24269000	0.794396222420633	scaffold	Scaffold 1	24269000
3	0.046195380461954	0.866152347138986	3	scaffold_7_10406000	0.794396222420633	scaffold	Scaffold 7	10406000
3	0.046195380461954	0.866152347138986	3	scaffold_8_19616000	0.794396222420633	scaffold	Scaffold 8	19616000
4	0.045895410458954	0.74060221654935	3	scaffold_1_5282000	0.794396222420633	scaffold	Scaffold 1	5282000
4	0.045795420457954	0.740208157402082	4	scaffold_1_25754000	0.794396222420633	scaffold	Scaffold 1	25754000
4	0.046295370462954	0.742553195660826	2	scaffold_2_2337000	0.794396222420633	scaffold	Scaffold 2	2337000
4	0.046295370462954	0.742553195660826	3	scaffold_2_18766000	0.794396222420633	scaffold	Scaffold 2	18766000
4	0.046395360463954	0.742553195660826	4	scaffold_3_5071000	0.794396222420633	scaffold	Scaffold 3	5071000
4	0.046395360463954	0.742553195660826	4	scaffold_3_5464000	0.794396222420633	scaffold	Scaffold 3	5464000
4	0.045695430456954	0.739812795579946	4	scaffold_6_3705000	0.794396222420633	scaffold	Scaffold 6	3705000
4	0.046395360463954	0.742553195660826	4	scaffold_6_6376000	0.794396222420633	scaffold	Scaffold 6	6376000
3	0.046495350464954	0.866152347138986	3	scaffold_3_770000	0.795105627976245	scaffold	Scaffold 3	770000
3	0.046695330466953	0.866152347138986	2	scaffold_3_20783000	0.797521002616719	scaffold	Scaffold 3	20783000
4	0.046795320467953	0.747732730805223	4	scaffold_2_18741000	0.798224700143051	scaffold	Scaffold 2	18741000
3	0.046895310468953	0.866152347138986	3	scaffold_8_14467000	0.79892663180357	scaffold	Scaffold 8	14467000
3	0.048095190480952	0.866152347138986	3	scaffold_2_14974000	0.799000521987661	scaffold	Scaffold 2	14974000
3	0.048595140485951	0.866152347138986	3	scaffold_2_17925000	0.799000521987661	scaffold	Scaffold 2	17925000
3	0.049395060493951	0.866152347138986	3	scaffold_2_18582000	0.799000521987661	scaffold	Scaffold 2	18582000
3	0.048795120487951	0.866152347138986	3	scaffold_3_338000	0.799000521987661	scaffold	Scaffold 3	338000
3	0.048895110488951	0.866152347138986	3	scaffold_3_2545000	0.799000521987661	scaffold	Scaffold 3	2545000
3	0.048895110488951	0.866152347138986	3	scaffold_3_8536000	0.799000521987661	scaffold	Scaffold 3	8536000
3	0.047695230476952	0.866152347138986	3	scaffold_4_14686000	0.799000521987661	scaffold	Scaffold 4	14686000
3	0.047595240475952	0.866152347138986	3	scaffold_6_77000	0.799000521987661	scaffold	Scaffold 6	77000
3	0.049195080491951	0.866152347138986	2	scaffold_6_10317000	0.799000521987661	scaffold	Scaffold 6	10317000
3	0.048495150484952	0.866152347138986	3	scaffold_7_3224000	0.799000521987661	scaffold	Scaffold 7	3224000
3	0.04989501049895	0.866152347138986	3	scaffold_2_16898000	0.799000521987661	scaffold	Scaffold 2	16898000
3	0.04999500049995	0.866152347138986	2	scaffold_3_20166000	0.799000521987661	scaffold	Scaffold 3	20166000
3	0.05009499050095	0.866152347138986	3	scaffold_5_10055000	0.799000521987661	scaffold	Scaffold 5	10055000
3	0.047995200479952	0.866152347138986	3	scaffold_6_7451000	0.799000521987661	scaffold	Scaffold 6	7451000
3	0.048995100489951	0.866152347138986	3	scaffold_6_10721000	0.799000521987661	scaffold	Scaffold 6	10721000
3	0.04969503049695	0.866152347138986	3	scaffold_6_22445000	0.799000521987661	scaffold	Scaffold 6	22445000
3	0.048595140485951	0.866152347138986	3	scaffold_7_10196000	0.799000521987661	scaffold	Scaffold 7	10196000
4	0.04959504049595	0.753616241429292	2	scaffold_1_6156000	0.799000521987661	scaffold	Scaffold 1	6156000
4	0.04969503049695	0.753616241429292	4	scaffold_1_6668000	0.799000521987661	scaffold	Scaffold 1	6668000
4	0.048595140485951	0.753616241429292	4	scaffold_1_6800000	0.799000521987661	scaffold	Scaffold 1	6800000
4	0.04969503049695	0.753616241429292	2	scaffold_1_7266000	0.799000521987661	scaffold	Scaffold 1	7266000
4	0.047595240475952	0.753142779421573	3	scaffold_1_10988000	0.799000521987661	scaffold	Scaffold 1	10988000
4	0.04989501049895	0.753616241429292	3	scaffold_1_14210000	0.799000521987661	scaffold	Scaffold 1	14210000
4	0.048395160483952	0.753616241429292	4	scaffold_1_21659000	0.799000521987661	scaffold	Scaffold 1	21659000
4	0.047095290470953	0.750078650671518	3	scaffold_2_12455000	0.799000521987661	scaffold	Scaffold 2	12455000
4	0.047495250474953	0.752776664081165	3	scaffold_2_18722000	0.799000521987661	scaffold	Scaffold 2	18722000
4	0.047995200479952	0.753616241429292	4	scaffold_3_2636000	0.799000521987661	scaffold	Scaffold 3	2636000
4	0.04999500049995	0.753616241429292	4	scaffold_3_3073000	0.799000521987661	scaffold	Scaffold 3	3073000
4	0.048895110488951	0.753616241429292	3	scaffold_3_3088000	0.799000521987661	scaffold	Scaffold 3	3088000
4	0.04989501049895	0.753616241429292	4	scaffold_3_5119000	0.799000521987661	scaffold	Scaffold 3	5119000
4	0.05009499050095	0.753616241429292	4	scaffold_3_5354000	0.799000521987661	scaffold	Scaffold 3	5354000
4	0.047395260473953	0.752776664081165	4	scaffold_3_6201000	0.799000521987661	scaffold	Scaffold 3	6201000
4	0.04959504049595	0.753616241429292	3	scaffold_3_20554000	0.799000521987661	scaffold	Scaffold 3	20554000
4	0.05019498050195	0.753616241429292	3	scaffold_4_1031000	0.799000521987661	scaffold	Scaffold 4	1031000
4	0.05019498050195	0.753616241429292	3	scaffold_4_16070000	0.799000521987661	scaffold	Scaffold 4	16070000
4	0.048295170482952	0.753616241429292	4	scaffold_4_21086000	0.799000521987661	scaffold	Scaffold 4	21086000
4	0.046995300469953	0.749705159777182	2	scaffold_4_21970000	0.799000521987661	scaffold	Scaffold 4	21970000
4	0.048195180481952	0.753616241429292	4	scaffold_4_22839000	0.799000521987661	scaffold	Scaffold 4	22839000
4	0.047495250474953	0.752776664081165	3	scaffold_5_18410000	0.799000521987661	scaffold	Scaffold 5	18410000
4	0.05019498050195	0.753616241429292	2	scaffold_5_19075000	0.799000521987661	scaffold	Scaffold 5	19075000
4	0.049195080491951	0.753616241429292	4	scaffold_5_19759000	0.799000521987661	scaffold	Scaffold 5	19759000
4	0.049095090490951	0.753616241429292	4	scaffold_5_20684000	0.799000521987661	scaffold	Scaffold 5	20684000
4	0.048295170482952	0.753616241429292	4	scaffold_5_20953000	0.799000521987661	scaffold	Scaffold 5	20953000
4	0.049395060493951	0.753616241429292	2	scaffold_5_20957000	0.799000521987661	scaffold	Scaffold 5	20957000
4	0.04979502049795	0.753616241429292	4	scaffold_6_357000	0.799000521987661	scaffold	Scaffold 6	357000
4	0.048195180481952	0.753616241429292	2	scaffold_6_2006000	0.799000521987661	scaffold	Scaffold 6	2006000
4	0.049195080491951	0.753616241429292	4	scaffold_6_10999000	0.799000521987661	scaffold	Scaffold 6	10999000
4	0.047895210478952	0.753616241429292	4	scaffold_6_20518000	0.799000521987661	scaffold	Scaffold 6	20518000
4	0.04999500049995	0.753616241429292	4	scaffold_6_21047000	0.799000521987661	scaffold	Scaffold 6	21047000
4	0.048295170482952	0.753616241429292	3	scaffold_7_4063000	0.799000521987661	scaffold	Scaffold 7	4063000
4	0.049295070492951	0.753616241429292	4	scaffold_8_2376000	0.799000521987661	scaffold	Scaffold 8	2376000
4	0.04979502049795	0.753616241429292	4	scaffold_8_15257000	0.799000521987661	scaffold	Scaffold 8	15257000
4	0.049495050494951	0.753616241429292	3	scaffold_8_15258000	0.799000521987661	scaffold	Scaffold 8	15258000
4	0.04999500049995	0.753616241429292	3	scaffold_8_18912000	0.799000521987661	scaffold	Scaffold 8	18912000
4	0.04959504049595	0.753616241429292	4	scaffold_8_20777000	0.799000521987661	scaffold	Scaffold 8	20777000
4	0.04969503049695	0.753616241429292	3	scaffold_8_21218000	0.799000521987661	scaffold	Scaffold 8	21218000
4	0.05039496050395	0.753616241429292	3	scaffold_1_6506000	0.799372399208677	scaffold	Scaffold 1	6506000
4	0.05039496050395	0.753616241429292	3	scaffold_1_14235000	0.799372399208677	scaffold	Scaffold 1	14235000
4	0.05029497050295	0.753616241429292	4	scaffold_5_21132000	0.799372399208677	scaffold	Scaffold 5	21132000
3	0.050694930506949	0.866152347138986	2	scaffold_8_21053000	0.800390426073672	scaffold	Scaffold 8	21053000
3	0.050594940505949	0.866152347138986	2	scaffold_6_4977000	0.800390426073672	scaffold	Scaffold 6	4977000
4	0.050694930506949	0.75579428358534	3	scaffold_2_12461000	0.800390426073672	scaffold	Scaffold 2	12461000
4	0.050594940505949	0.755453418072827	3	scaffold_7_5722000	0.800390426073672	scaffold	Scaffold 7	5722000
3	0.051294870512949	0.866152347138986	3	scaffold_2_16757000	0.801193359424104	scaffold	Scaffold 2	16757000
3	0.050894910508949	0.866152347138986	2	scaffold_6_21784000	0.801193359424104	scaffold	Scaffold 6	21784000
4	0.050994900509949	0.755874862964154	4	scaffold_2_24000	0.801193359424104	scaffold	Scaffold 2	24000
4	0.051294870512949	0.755874862964154	3	scaffold_3_1551000	0.801193359424104	scaffold	Scaffold 3	1551000
4	0.051094890510949	0.755874862964154	3	scaffold_3_2877000	0.801193359424104	scaffold	Scaffold 3	2877000
4	0.051394860513949	0.755874862964154	4	scaffold_3_5121000	0.801193359424104	scaffold	Scaffold 3	5121000
4	0.051394860513949	0.755874862964154	3	scaffold_4_20587000	0.801193359424104	scaffold	Scaffold 4	20587000
4	0.051394860513949	0.755874862964154	3	scaffold_5_9868000	0.801193359424104	scaffold	Scaffold 5	9868000
4	0.051394860513949	0.755874862964154	4	scaffold_5_19146000	0.801193359424104	scaffold	Scaffold 5	19146000
4	0.051094890510949	0.755874862964154	3	scaffold_6_3714000	0.801193359424104	scaffold	Scaffold 6	3714000
4	0.051194880511949	0.755874862964154	4	scaffold_7_97000	0.801193359424104	scaffold	Scaffold 7	97000
3	0.051594840515948	0.866152347138986	3	scaffold_8_19647000	0.802468206787569	scaffold	Scaffold 8	19647000
4	0.051594840515948	0.75767835510302	4	scaffold_3_1768000	0.802468206787569	scaffold	Scaffold 3	1768000
3	0.051694830516948	0.866152347138986	3	scaffold_3_9857000	0.80310344251616	scaffold	Scaffold 3	9857000
3	0.052394760523948	0.866152347138986	3	scaffold_4_12289000	0.811192768978518	scaffold	Scaffold 4	12289000
3	0.052394760523948	0.866152347138986	3	scaffold_5_4974000	0.811192768978518	scaffold	Scaffold 5	4974000
4	0.052294770522948	0.766807301305797	4	scaffold_4_76000	0.811192768978518	scaffold	Scaffold 4	76000
3	0.052494750524948	0.866152347138986	3	scaffold_6_65000	0.811815173835692	scaffold	Scaffold 6	65000
3	0.053194680531947	0.866152347138986	3	scaffold_2_18822000	0.812460486234841	scaffold	Scaffold 2	18822000
3	0.053094690530947	0.866152347138986	3	scaffold_3_89000	0.812460486234841	scaffold	Scaffold 3	89000
3	0.052794720527947	0.866152347138986	3	scaffold_3_3149000	0.812460486234841	scaffold	Scaffold 3	3149000
3	0.052994700529947	0.866152347138986	2	scaffold_2_4054000	0.812460486234841	scaffold	Scaffold 2	4054000
3	0.052694730526947	0.866152347138986	2	scaffold_8_22502000	0.812460486234841	scaffold	Scaffold 8	22502000
4	0.053194680531947	0.773059192597061	2	scaffold_2_17424000	0.812460486234841	scaffold	Scaffold 2	17424000
4	0.052794720527947	0.772980997864339	4	scaffold_2_17456000	0.812460486234841	scaffold	Scaffold 2	17456000
4	0.053094690530947	0.773059192597061	4	scaffold_3_1355000	0.812460486234841	scaffold	Scaffold 3	1355000
4	0.053094690530947	0.773059192597061	3	scaffold_4_21448000	0.812460486234841	scaffold	Scaffold 4	21448000
4	0.053194680531947	0.773059192597061	3	scaffold_6_5778000	0.812460486234841	scaffold	Scaffold 6	5778000
4	0.053194680531947	0.773059192597061	3	scaffold_6_7355000	0.812460486234841	scaffold	Scaffold 6	7355000
3	0.053394660533947	0.866152347138986	2	scaffold_2_16759000	0.813991084113065	scaffold	Scaffold 2	16759000
3	0.053594640535946	0.866152347138986	2	scaffold_2_2331000	0.813991084113065	scaffold	Scaffold 2	2331000
4	0.053594640535946	0.775420242318457	3	scaffold_1_25744000	0.813991084113065	scaffold	Scaffold 1	25744000
4	0.053494650534947	0.775118494067753	4	scaffold_7_5157000	0.813991084113065	scaffold	Scaffold 7	5157000
4	0.053494650534947	0.775118494067753	3	scaffold_8_14469000	0.813991084113065	scaffold	Scaffold 8	14469000
3	0.053794620537946	0.866152347138986	3	scaffold_1_24244000	0.814598540145985	scaffold	Scaffold 1	24244000
3	0.053994600539946	0.866152347138986	3	scaffold_7_13121000	0.814598540145985	scaffold	Scaffold 7	13121000
3	0.053994600539946	0.866152347138986	3	scaffold_3_21049000	0.814598540145985	scaffold	Scaffold 3	21049000
3	0.053894610538946	0.866152347138986	3	scaffold_4_10629000	0.814598540145985	scaffold	Scaffold 4	10629000
4	0.053894610538946	0.778610192078137	4	scaffold_3_21072000	0.814598540145985	scaffold	Scaffold 3	21072000
4	0.053994600539946	0.778905909114538	4	scaffold_8_19648000	0.814598540145985	scaffold	Scaffold 8	19648000
4	0.054094590540946	0.779200756394949	3	scaffold_8_21057000	0.815201276764665	scaffold	Scaffold 8	21057000
4	0.054194580541946	0.779494737750895	3	scaffold_6_6289000	0.815802676938515	scaffold	Scaffold 6	6289000
3	0.054294570542946	0.866152347138986	2	scaffold_2_18886000	0.816402745107549	scaffold	Scaffold 2	18886000
3	0.054594540545945	0.866152347138986	2	scaffold_6_3763000	0.82000516762483	scaffold	Scaffold 6	3763000
3	0.054794520547945	0.866152347138986	3	scaffold_3_8532000	0.820286659316428	scaffold	Scaffold 3	8532000
4	0.054794520547945	0.785816001123167	3	scaffold_2_503000	0.820286659316428	scaffold	Scaffold 2	503000
4	0.054794520547945	0.785816001123167	3	scaffold_5_11288000	0.820286659316428	scaffold	Scaffold 5	11288000
4	0.054894510548945	0.78609902167678	4	scaffold_1_29716000	0.820878484838741	scaffold	Scaffold 1	29716000
4	0.054994500549945	0.786381215893009	3	scaffold_2_17430000	0.82146900821469	scaffold	Scaffold 2	17430000
3	0.056594340565943	0.866152347138986	3	scaffold_1_7773000	0.824504244854484	scaffold	Scaffold 1	7773000
3	0.055994400559944	0.866152347138986	2	scaffold_2_17339000	0.824504244854484	scaffold	Scaffold 2	17339000
3	0.056194380561944	0.866152347138986	3	scaffold_2_19184000	0.824504244854484	scaffold	Scaffold 2	19184000
3	0.055494450554945	0.866152347138986	2	scaffold_5_9475000	0.824504244854484	scaffold	Scaffold 5	9475000
3	0.056594340565943	0.866152347138986	2	scaffold_6_1999000	0.824504244854484	scaffold	Scaffold 6	1999000
3	0.055694430556944	0.866152347138986	2	scaffold_1_1419000	0.824504244854484	scaffold	Scaffold 1	1419000
3	0.056094390560944	0.866152347138986	3	scaffold_8_1152000	0.824504244854484	scaffold	Scaffold 8	1152000
3	0.056294370562944	0.866152347138986	3	scaffold_8_3347000	0.824504244854484	scaffold	Scaffold 8	3347000
4	0.055594440555944	0.789199340935472	4	scaffold_1_10952000	0.824504244854484	scaffold	Scaffold 1	10952000
4	0.056394360563944	0.790517376833745	4	scaffold_2_15414000	0.824504244854484	scaffold	Scaffold 2	15414000
4	0.055594440555944	0.789199340935472	2	scaffold_2_18909000	0.824504244854484	scaffold	Scaffold 2	18909000
4	0.055294470552945	0.789199340935472	2	scaffold_2_19209000	0.824504244854484	scaffold	Scaffold 2	19209000
4	0.056194380561944	0.790517376833745	4	scaffold_3_2865000	0.824504244854484	scaffold	Scaffold 3	2865000
4	0.056294370562944	0.790517376833745	4	scaffold_3_5092000	0.824504244854484	scaffold	Scaffold 3	5092000
4	0.056494350564944	0.790517376833745	3	scaffold_3_6648000	0.824504244854484	scaffold	Scaffold 3	6648000
4	0.056494350564944	0.790517376833745	3	scaffold_3_7250000	0.824504244854484	scaffold	Scaffold 3	7250000
4	0.055694430556944	0.789474598126295	4	scaffold_4_11979000	0.824504244854484	scaffold	Scaffold 4	11979000
4	0.056294370562944	0.790517376833745	3	scaffold_5_16029000	0.824504244854484	scaffold	Scaffold 5	16029000
4	0.056294370562944	0.790517376833745	4	scaffold_5_16718000	0.824504244854484	scaffold	Scaffold 5	16718000
4	0.055494450554945	0.789199340935472	3	scaffold_7_2936000	0.824504244854484	scaffold	Scaffold 7	2936000
4	0.055494450554945	0.789199340935472	4	scaffold_7_3291000	0.824504244854484	scaffold	Scaffold 7	3291000
4	0.056194380561944	0.790517376833745	3	scaffold_7_3336000	0.824504244854484	scaffold	Scaffold 7	3336000
4	0.056394360563944	0.790517376833745	3	scaffold_8_19072000	0.824504244854484	scaffold	Scaffold 8	19072000
3	0.056694330566943	0.866152347138986	3	scaffold_3_8533000	0.824762871306452	scaffold	Scaffold 3	8533000
3	0.056794320567943	0.866152347138986	3	scaffold_6_10730000	0.824762871306452	scaffold	Scaffold 6	10730000
4	0.056794320567943	0.793581126908707	4	scaffold_3_8383000	0.824762871306452	scaffold	Scaffold 3	8383000
3	0.057594240575942	0.866152347138986	3	scaffold_2_19052000	0.827214638620615	scaffold	Scaffold 2	19052000
3	0.057494250574943	0.866152347138986	3	scaffold_5_19762000	0.827214638620615	scaffold	Scaffold 5	19762000
3	0.057694230576942	0.866152347138986	3	scaffold_6_1964000	0.827214638620615	scaffold	Scaffold 6	1964000
3	0.057694230576942	0.866152347138986	3	scaffold_6_24337000	0.827214638620615	scaffold	Scaffold 6	24337000
4	0.057294270572943	0.795158107951581	4	scaffold_1_10650000	0.827214638620615	scaffold	Scaffold 1	10650000
4	0.057594240575942	0.796801675764627	4	scaffold_2_504000	0.827214638620615	scaffold	Scaffold 2	504000
4	0.057694230576942	0.797059222145486	3	scaffold_2_17826000	0.827214638620615	scaffold	Scaffold 2	17826000
4	0.057394260573943	0.795158107951581	3	scaffold_3_5104000	0.827214638620615	scaffold	Scaffold 3	5104000
4	0.057294270572943	0.795158107951581	4	scaffold_3_7087000	0.827214638620615	scaffold	Scaffold 3	7087000
4	0.057194280571943	0.795158107951581	4	scaffold_3_8387000	0.827214638620615	scaffold	Scaffold 3	8387000
4	0.057394260573943	0.795158107951581	3	scaffold_6_5478000	0.827214638620615	scaffold	Scaffold 6	5478000
4	0.057294270572943	0.795158107951581	3	scaffold_8_22402000	0.827214638620615	scaffold	Scaffold 8	22402000
3	0.057894210578942	0.866152347138986	3	scaffold_6_8322000	0.827460622358817	scaffold	Scaffold 6	8322000
4	0.057794220577942	0.797316043043583	3	scaffold_3_1304000	0.827460622358817	scaffold	Scaffold 3	1304000
4	0.057894210578942	0.797572141520025	3	scaffold_6_1489000	0.827460622358817	scaffold	Scaffold 6	1489000
4	0.057994200579942	0.797827520618725	3	scaffold_3_1743000	0.828018144557784	scaffold	Scaffold 3	1743000
3	0.058994100589941	0.866152347138986	3	scaffold_1_2437000	0.82921521512445	scaffold	Scaffold 1	2437000
3	0.058294170582942	0.866152347138986	3	scaffold_2_18372000	0.82921521512445	scaffold	Scaffold 2	18372000
3	0.058994100589941	0.866152347138986	3	scaffold_3_1352000	0.82921521512445	scaffold	Scaffold 3	1352000
3	0.058494150584942	0.866152347138986	3	scaffold_6_2932000	0.82921521512445	scaffold	Scaffold 6	2932000
3	0.058794120587941	0.866152347138986	3	scaffold_8_22063000	0.82921521512445	scaffold	Scaffold 8	22063000
3	0.058894110588941	0.866152347138986	3	scaffold_3_350000	0.82921521512445	scaffold	Scaffold 3	350000
3	0.058594140585941	0.866152347138986	3	scaffold_5_10109000	0.82921521512445	scaffold	Scaffold 5	10109000
4	0.058294170582942	0.799707844341616	4	scaffold_2_1635000	0.82921521512445	scaffold	Scaffold 2	1635000
4	0.058794120587941	0.802565576775656	3	scaffold_3_1683000	0.82921521512445	scaffold	Scaffold 3	1683000
4	0.058494150584942	0.80132895801329	3	scaffold_3_4819000	0.82921521512445	scaffold	Scaffold 3	4819000
4	0.058294170582942	0.799707844341616	3	scaffold_6_4229000	0.82921521512445	scaffold	Scaffold 6	4229000
4	0.058894110588941	0.802565576775656	3	scaffold_6_20177000	0.82921521512445	scaffold	Scaffold 6	20177000
4	0.058994100589941	0.802565576775656	3	scaffold_6_24721000	0.82921521512445	scaffold	Scaffold 6	24721000
4	0.058994100589941	0.802565576775656	3	scaffold_7_4381000	0.82921521512445	scaffold	Scaffold 7	4381000
4	0.058894110588941	0.802565576775656	4	scaffold_8_21455000	0.82921521512445	scaffold	Scaffold 8	21455000
3	0.059094090590941	0.866152347138986	3	scaffold_4_1519000	0.829761698080451	scaffold	Scaffold 4	1519000
4	0.059194080591941	0.803646347693998	4	scaffold_3_1879000	0.830307051939434	scaffold	Scaffold 3	1879000
4	0.059294070592941	0.803646347693998	2	scaffold_7_11002000	0.830851280197058	scaffold	Scaffold 7	11002000
4	0.059494050594941	0.803646347693998	2	scaffold_6_23594000	0.831080472199694	scaffold	Scaffold 6	23594000
4	0.059494050594941	0.803646347693998	4	scaffold_7_54000	0.831080472199694	scaffold	Scaffold 7	54000
4	0.059394060593941	0.803646347693998	2	scaffold_7_11029000	0.831080472199694	scaffold	Scaffold 7	11029000
3	0.05979402059794	0.866152347138986	3	scaffold_1_4055000	0.831534637947248	scaffold	Scaffold 1	4055000
4	0.05989401059894	0.803646347693998	2	scaffold_1_6673000	0.831534637947248	scaffold	Scaffold 1	6673000
4	0.05969403059694	0.803646347693998	2	scaffold_4_15964000	0.831534637947248	scaffold	Scaffold 4	15964000
4	0.05959404059594	0.803646347693998	3	scaffold_4_19540000	0.831534637947248	scaffold	Scaffold 4	19540000
4	0.05979402059794	0.803646347693998	4	scaffold_7_21483000	0.831534637947248	scaffold	Scaffold 7	21483000
4	0.05989401059894	0.803646347693998	2	scaffold_8_21056000	0.831534637947248	scaffold	Scaffold 8	21056000
3	0.06009399060094	0.866152347138986	3	scaffold_8_15599000	0.83260837181588	scaffold	Scaffold 8	15599000
3	0.06009399060094	0.866152347138986	3	scaffold_1_25324000	0.83260837181588	scaffold	Scaffold 1	25324000
3	0.061793820617938	0.866152347138986	3	scaffold_1_1771000	0.832718494588225	scaffold	Scaffold 1	1771000
3	0.060993900609939	0.866152347138986	3	scaffold_1_27384000	0.832718494588225	scaffold	Scaffold 1	27384000
3	0.061093890610939	0.866152347138986	3	scaffold_3_6052000	0.832718494588225	scaffold	Scaffold 3	6052000
3	0.060893910608939	0.866152347138986	3	scaffold_4_20388000	0.832718494588225	scaffold	Scaffold 4	20388000
3	0.060893910608939	0.866152347138986	2	scaffold_5_19161000	0.832718494588225	scaffold	Scaffold 5	19161000
3	0.061993800619938	0.866152347138986	3	scaffold_6_10147000	0.832718494588225	scaffold	Scaffold 6	10147000
3	0.062493750624938	0.866152347138986	2	scaffold_6_11259000	0.832718494588225	scaffold	Scaffold 6	11259000
3	0.061793820617938	0.866152347138986	3	scaffold_6_23332000	0.832718494588225	scaffold	Scaffold 6	23332000
3	0.062293770622938	0.866152347138986	3	scaffold_1_10836000	0.832718494588225	scaffold	Scaffold 1	10836000
3	0.06029397060294	0.866152347138986	3	scaffold_2_1628000	0.832718494588225	scaffold	Scaffold 2	1628000
3	0.062493750624938	0.866152347138986	3	scaffold_5_20230000	0.832718494588225	scaffold	Scaffold 5	20230000
3	0.061893810618938	0.866152347138986	2	scaffold_8_14055000	0.832718494588225	scaffold	Scaffold 8	14055000
4	0.061893810618938	0.807975187037281	4	scaffold_1_1167000	0.832718494588225	scaffold	Scaffold 1	1167000
4	0.061793820617938	0.807975187037281	3	scaffold_1_2432000	0.832718494588225	scaffold	Scaffold 1	2432000
4	0.061893810618938	0.807975187037281	4	scaffold_1_6313000	0.832718494588225	scaffold	Scaffold 1	6313000
4	0.062093790620938	0.807975187037281	3	scaffold_1_10038000	0.832718494588225	scaffold	Scaffold 1	10038000
4	0.061293870612939	0.807975187037281	4	scaffold_1_13725000	0.832718494588225	scaffold	Scaffold 1	13725000
4	0.06029397060294	0.807906213482619	4	scaffold_1_21660000	0.832718494588225	scaffold	Scaffold 1	21660000
4	0.06049395060494	0.807975187037281	4	scaffold_1_27095000	0.832718494588225	scaffold	Scaffold 1	27095000
4	0.061693830616938	0.807975187037281	3	scaffold_2_16447000	0.832718494588225	scaffold	Scaffold 2	16447000
4	0.062393760623938	0.807975187037281	3	scaffold_2_17713000	0.832718494588225	scaffold	Scaffold 2	17713000
4	0.061993800619938	0.807975187037281	4	scaffold_2_18334000	0.832718494588225	scaffold	Scaffold 2	18334000
4	0.062393760623938	0.807975187037281	4	scaffold_2_18382000	0.832718494588225	scaffold	Scaffold 2	18382000
4	0.061293870612939	0.807975187037281	4	scaffold_2_19056000	0.832718494588225	scaffold	Scaffold 2	19056000
4	0.062393760623938	0.807975187037281	3	scaffold_3_1765000	0.832718494588225	scaffold	Scaffold 3	1765000
4	0.062393760623938	0.807975187037281	4	scaffold_3_7238000	0.832718494588225	scaffold	Scaffold 3	7238000
4	0.061393860613939	0.807975187037281	3	scaffold_3_20388000	0.832718494588225	scaffold	Scaffold 3	20388000
4	0.062093790620938	0.807975187037281	4	scaffold_3_20522000	0.832718494588225	scaffold	Scaffold 3	20522000
4	0.061293870612939	0.807975187037281	3	scaffold_5_9866000	0.832718494588225	scaffold	Scaffold 5	9866000
4	0.061693830616938	0.807975187037281	4	scaffold_5_16498000	0.832718494588225	scaffold	Scaffold 5	16498000
4	0.062393760623938	0.807975187037281	4	scaffold_5_19768000	0.832718494588225	scaffold	Scaffold 5	19768000
4	0.060693930606939	0.807975187037281	2	scaffold_5_20956000	0.832718494588225	scaffold	Scaffold 5	20956000
4	0.060693930606939	0.807975187037281	4	scaffold_6_55000	0.832718494588225	scaffold	Scaffold 6	55000
4	0.062293770622938	0.807975187037281	4	scaffold_6_56000	0.832718494588225	scaffold	Scaffold 6	56000
4	0.062493750624938	0.807975187037281	3	scaffold_6_4984000	0.832718494588225	scaffold	Scaffold 6	4984000
4	0.062393760623938	0.807975187037281	4	scaffold_7_2194000	0.832718494588225	scaffold	Scaffold 7	2194000
4	0.061693830616938	0.807975187037281	4	scaffold_7_4317000	0.832718494588225	scaffold	Scaffold 7	4317000
4	0.062193780621938	0.807975187037281	4	scaffold_7_21554000	0.832718494588225	scaffold	Scaffold 7	21554000
4	0.061293870612939	0.807975187037281	4	scaffold_8_21493000	0.832718494588225	scaffold	Scaffold 8	21493000
3	0.062593740625937	0.866152347138986	3	scaffold_8_15256000	0.833233147273508	scaffold	Scaffold 8	15256000
3	0.062693730626937	0.866152347138986	2	scaffold_7_943000	0.833746791824246	scaffold	Scaffold 7	943000
3	0.063593640635936	0.866152347138986	3	scaffold_1_6940000	0.834384250932529	scaffold	Scaffold 1	6940000
3	0.064093590640936	0.866152347138986	2	scaffold_4_21605000	0.834384250932529	scaffold	Scaffold 4	21605000
4	0.063993600639936	0.807975187037281	4	scaffold_1_1420000	0.834384250932529	scaffold	Scaffold 1	1420000
4	0.063993600639936	0.807975187037281	4	scaffold_1_6599000	0.834384250932529	scaffold	Scaffold 1	6599000
4	0.063293670632937	0.807975187037281	3	scaffold_1_6794000	0.834384250932529	scaffold	Scaffold 1	6794000
4	0.063993600639936	0.807975187037281	4	scaffold_3_1747000	0.834384250932529	scaffold	Scaffold 3	1747000
4	0.064093590640936	0.807975187037281	2	scaffold_3_3648000	0.834384250932529	scaffold	Scaffold 3	3648000
4	0.062993700629937	0.807975187037281	4	scaffold_3_5581000	0.834384250932529	scaffold	Scaffold 3	5581000
4	0.063493650634937	0.807975187037281	4	scaffold_4_14696000	0.834384250932529	scaffold	Scaffold 4	14696000
4	0.063593640635936	0.807975187037281	3	scaffold_4_22833000	0.834384250932529	scaffold	Scaffold 4	22833000
4	0.063993600639936	0.807975187037281	4	scaffold_5_2066000	0.834384250932529	scaffold	Scaffold 5	2066000
4	0.063293670632937	0.807975187037281	4	scaffold_5_10119000	0.834384250932529	scaffold	Scaffold 5	10119000
4	0.063693630636936	0.807975187037281	4	scaffold_5_19246000	0.834384250932529	scaffold	Scaffold 5	19246000
4	0.063793620637936	0.807975187037281	4	scaffold_5_20610000	0.834384250932529	scaffold	Scaffold 5	20610000
4	0.063393660633937	0.807975187037281	3	scaffold_6_2439000	0.834384250932529	scaffold	Scaffold 6	2439000
4	0.063993600639936	0.807975187037281	3	scaffold_6_8105000	0.834384250932529	scaffold	Scaffold 6	8105000
4	0.064093590640936	0.807975187037281	3	scaffold_6_10737000	0.834384250932529	scaffold	Scaffold 6	10737000
4	0.062893710628937	0.807975187037281	2	scaffold_7_5655000	0.834384250932529	scaffold	Scaffold 7	5655000
4	0.062893710628937	0.807975187037281	3	scaffold_7_8625000	0.834384250932529	scaffold	Scaffold 7	8625000
4	0.063493650634937	0.807975187037281	4	scaffold_8_19596000	0.834384250932529	scaffold	Scaffold 8	19596000
4	0.063093690630937	0.807975187037281	4	scaffold_8_20397000	0.834384250932529	scaffold	Scaffold 8	20397000
4	0.063493650634937	0.807975187037281	3	scaffold_8_20909000	0.834384250932529	scaffold	Scaffold 8	20909000
4	0.064293570642936	0.809454401603541	4	scaffold_3_10141000	0.836185921637721	scaffold	Scaffold 3	10141000
4	0.064393560643936	0.80967256291059	3	scaffold_8_17143000	0.836684943945797	scaffold	Scaffold 8	17143000
3	0.064493550644936	0.866152347138986	3	scaffold_1_16724000	0.83718301210032	scaffold	Scaffold 1	16724000
3	0.064693530646935	0.866152347138986	3	scaffold_2_12416000	0.838976847300943	scaffold	Scaffold 2	12416000
3	0.064993500649935	0.866152347138986	3	scaffold_2_18539000	0.840458811261731	scaffold	Scaffold 2	18539000
4	0.064893510648935	0.814912739495281	2	scaffold_2_16471000	0.840458811261731	scaffold	Scaffold 2	16471000
4	0.064993500649935	0.815123353221656	3	scaffold_3_3078000	0.840458811261731	scaffold	Scaffold 3	3078000
4	0.065193480651935	0.815962019474411	4	scaffold_3_2992000	0.842242702466195	scaffold	Scaffold 3	2992000
3	0.065693430656934	0.866152347138986	2	scaffold_4_22856000	0.842467730628067	scaffold	Scaffold 4	22856000
3	0.065393460653935	0.866152347138986	3	scaffold_5_21119000	0.842467730628067	scaffold	Scaffold 5	21119000
4	0.065593440655934	0.815962019474411	3	scaffold_1_5283000	0.842467730628067	scaffold	Scaffold 1	5283000
4	0.065893410658934	0.815962019474411	4	scaffold_3_4828000	0.842467730628067	scaffold	Scaffold 3	4828000
4	0.065793420657934	0.815962019474411	4	scaffold_3_5120000	0.842467730628067	scaffold	Scaffold 3	5120000
4	0.065593440655934	0.815962019474411	3	scaffold_4_15586000	0.842467730628067	scaffold	Scaffold 4	15586000
4	0.065393460653935	0.815962019474411	4	scaffold_5_19721000	0.842467730628067	scaffold	Scaffold 5	19721000
4	0.065593440655934	0.815962019474411	4	scaffold_5_21033000	0.842467730628067	scaffold	Scaffold 5	21033000
4	0.065593440655934	0.815962019474411	3	scaffold_7_2460000	0.842467730628067	scaffold	Scaffold 7	2460000
4	0.065793420657934	0.815962019474411	3	scaffold_8_15287000	0.842467730628067	scaffold	Scaffold 8	15287000
4	0.065893410658934	0.815962019474411	4	scaffold_8_15601000	0.842467730628067	scaffold	Scaffold 8	15601000
4	0.065993400659934	0.816168383161684	2	scaffold_7_21075000	0.842952393377783	scaffold	Scaffold 7	21075000
4	0.066193380661934	0.817609285729687	3	scaffold_7_2979000	0.844712145326821	scaffold	Scaffold 7	2979000
3	0.066493350664934	0.866152347138986	3	scaffold_4_23203000	0.845102230108481	scaffold	Scaffold 4	23203000
3	0.066993300669933	0.866152347138986	3	scaffold_6_3862000	0.845102230108481	scaffold	Scaffold 6	3862000
3	0.067393260673933	0.866152347138986	2	scaffold_7_10532000	0.845102230108481	scaffold	Scaffold 7	10532000
3	0.067093290670933	0.866152347138986	3	scaffold_2_1297000	0.845102230108481	scaffold	Scaffold 2	1297000
3	0.066393360663934	0.866152347138986	3	scaffold_4_13532000	0.845102230108481	scaffold	Scaffold 4	13532000
3	0.067093290670933	0.866152347138986	3	scaffold_5_4977000	0.845102230108481	scaffold	Scaffold 5	4977000
4	0.067593240675932	0.818387876910702	4	scaffold_1_2737000	0.845102230108481	scaffold	Scaffold 1	2737000
4	0.067193280671933	0.818387876910702	3	scaffold_1_3317000	0.845102230108481	scaffold	Scaffold 1	3317000
4	0.067593240675932	0.818387876910702	4	scaffold_1_13587000	0.845102230108481	scaffold	Scaffold 1	13587000
4	0.067393260673933	0.818387876910702	4	scaffold_1_32732000	0.845102230108481	scaffold	Scaffold 1	32732000
4	0.067493250674933	0.818387876910702	2	scaffold_2_16329000	0.845102230108481	scaffold	Scaffold 2	16329000
4	0.067193280671933	0.818387876910702	3	scaffold_4_20298000	0.845102230108481	scaffold	Scaffold 4	20298000
4	0.067393260673933	0.818387876910702	3	scaffold_5_6307000	0.845102230108481	scaffold	Scaffold 5	6307000
4	0.067493250674933	0.818387876910702	3	scaffold_6_2424000	0.845102230108481	scaffold	Scaffold 6	2424000
4	0.066693330666933	0.818387876910702	3	scaffold_6_4248000	0.845102230108481	scaffold	Scaffold 6	4248000
4	0.066293370662934	0.817813054966544	3	scaffold_6_4486000	0.845102230108481	scaffold	Scaffold 6	4486000
4	0.067293270672933	0.818387876910702	4	scaffold_6_4747000	0.845102230108481	scaffold	Scaffold 6	4747000
4	0.067493250674933	0.818387876910702	4	scaffold_6_21048000	0.845102230108481	scaffold	Scaffold 6	21048000
4	0.067493250674933	0.818387876910702	4	scaffold_7_1192000	0.845102230108481	scaffold	Scaffold 7	1192000
4	0.067093290670933	0.818387876910702	2	scaffold_8_21210000	0.845102230108481	scaffold	Scaffold 8	21210000
4	0.067593240675932	0.818387876910702	3	scaffold_8_21216000	0.845102230108481	scaffold	Scaffold 8	21216000
4	0.067393260673933	0.818387876910702	4	scaffold_8_21709000	0.845102230108481	scaffold	Scaffold 8	21709000
3	0.067793220677932	0.866152347138986	2	scaffold_2_18943000	0.84604443967368	scaffold	Scaffold 2	18943000
3	0.067793220677932	0.866152347138986	3	scaffold_5_11970000	0.84604443967368	scaffold	Scaffold 5	11970000
4	0.067993200679932	0.820188917068884	4	scaffold_1_7850000	0.846206855024855	scaffold	Scaffold 1	7850000
4	0.067993200679932	0.820188917068884	3	scaffold_7_1170000	0.846206855024855	scaffold	Scaffold 7	1170000
4	0.067893210678932	0.820188917068884	3	scaffold_7_6338000	0.846206855024855	scaffold	Scaffold 7	6338000
3	0.068293170682932	0.866152347138986	3	scaffold_7_18609000	0.846835316468353	scaffold	Scaffold 7	18609000
4	0.068193180681932	0.820580104151747	4	scaffold_5_18496000	0.846835316468353	scaffold	Scaffold 5	18496000
4	0.068293170682932	0.820741311983296	4	scaffold_5_19256000	0.846835316468353	scaffold	Scaffold 5	19256000
4	0.068193180681932	0.820580104151747	4	scaffold_7_78000	0.846835316468353	scaffold	Scaffold 7	78000
3	0.068493150684932	0.866152347138986	2	scaffold_2_7835000	0.846847681505648	scaffold	Scaffold 2	7835000
3	0.068493150684932	0.866152347138986	3	scaffold_6_2543000	0.846847681505648	scaffold	Scaffold 6	2543000
4	0.068693130686931	0.820741311983296	2	scaffold_1_7268000	0.846847681505648	scaffold	Scaffold 1	7268000
4	0.068793120687931	0.820741311983296	3	scaffold_1_11462000	0.846847681505648	scaffold	Scaffold 1	11462000
4	0.068493150684932	0.820741311983296	2	scaffold_2_17829000	0.846847681505648	scaffold	Scaffold 2	17829000
4	0.068593140685931	0.820741311983296	4	scaffold_2_17836000	0.846847681505648	scaffold	Scaffold 2	17836000
4	0.068793120687931	0.820741311983296	4	scaffold_6_3125000	0.846847681505648	scaffold	Scaffold 6	3125000
4	0.068693130686931	0.820741311983296	4	scaffold_8_21254000	0.846847681505648	scaffold	Scaffold 8	21254000
4	0.069093090690931	0.821318960336976	3	scaffold_1_29767000	0.848233259856654	scaffold	Scaffold 1	29767000
4	0.068993100689931	0.821318960336976	3	scaffold_8_6590000	0.848233259856654	scaffold	Scaffold 8	6590000
4	0.069093090690931	0.821318960336976	4	scaffold_8_14471000	0.848233259856654	scaffold	Scaffold 8	14471000
3	0.069293070692931	0.866152347138986	3	scaffold_2_17721000	0.848237636129435	scaffold	Scaffold 2	17721000
3	0.06999300069993	0.866152347138986	2	scaffold_6_67000	0.848237636129435	scaffold	Scaffold 6	67000
3	0.06999300069993	0.866152347138986	3	scaffold_7_3693000	0.848237636129435	scaffold	Scaffold 7	3693000
3	0.069193080691931	0.866152347138986	3	scaffold_7_7285000	0.848237636129435	scaffold	Scaffold 7	7285000
3	0.07009299070093	0.866152347138986	3	scaffold_1_25767000	0.848237636129435	scaffold	Scaffold 1	25767000
3	0.06989301069893	0.866152347138986	2	scaffold_2_17730000	0.848237636129435	scaffold	Scaffold 2	17730000
3	0.069493050694931	0.866152347138986	3	scaffold_8_6676000	0.848237636129435	scaffold	Scaffold 8	6676000
4	0.06999300069993	0.8240161560767	3	scaffold_2_2411000	0.848237636129435	scaffold	Scaffold 2	2411000
4	0.069493050694931	0.822650586926867	3	scaffold_3_3919000	0.848237636129435	scaffold	Scaffold 3	3919000
4	0.069493050694931	0.822650586926867	4	scaffold_4_15783000	0.848237636129435	scaffold	Scaffold 4	15783000
4	0.069493050694931	0.822650586926867	2	scaffold_4_21994000	0.848237636129435	scaffold	Scaffold 4	21994000
4	0.06969303069693	0.822650586926867	3	scaffold_5_21135000	0.848237636129435	scaffold	Scaffold 5	21135000
4	0.07009299070093	0.824202693776241	4	scaffold_7_955000	0.848237636129435	scaffold	Scaffold 7	955000
4	0.06979302069793	0.822650586926867	4	scaffold_7_3193000	0.848237636129435	scaffold	Scaffold 7	3193000
4	0.06979302069793	0.822650586926867	4	scaffold_7_5631000	0.848237636129435	scaffold	Scaffold 7	5631000
4	0.06969303069693	0.822650586926867	3	scaffold_7_12587000	0.848237636129435	scaffold	Scaffold 7	12587000
3	0.07049295070493	0.866152347138986	3	scaffold_3_3092000	0.848239777792132	scaffold	Scaffold 3	3092000
3	0.07049295070493	0.866152347138986	3	scaffold_1_25326000	0.848239777792132	scaffold	Scaffold 1	25326000
3	0.07019298070193	0.866152347138986	3	scaffold_7_12695000	0.848239777792132	scaffold	Scaffold 7	12695000
4	0.070592940705929	0.82512870431334	2	scaffold_2_17806000	0.848239777792132	scaffold	Scaffold 2	17806000
4	0.07049295070493	0.82512870431334	4	scaffold_4_15587000	0.848239777792132	scaffold	Scaffold 4	15587000
4	0.07029297070293	0.824574428784666	4	scaffold_6_2152000	0.848239777792132	scaffold	Scaffold 6	2152000
4	0.07029297070293	0.824574428784666	4	scaffold_7_10086000	0.848239777792132	scaffold	Scaffold 7	10086000
4	0.070592940705929	0.82512870431334	3	scaffold_8_15648000	0.848239777792132	scaffold	Scaffold 8	15648000
4	0.070792920707929	0.825496021826389	4	scaffold_1_6152000	0.849139821000232	scaffold	Scaffold 1	6152000
4	0.070792920707929	0.825496021826389	2	scaffold_3_4052000	0.849139821000232	scaffold	Scaffold 3	4052000
4	0.071092890710929	0.826043730146558	4	scaffold_2_19068000	0.850483938390302	scaffold	Scaffold 2	19068000
4	0.071092890710929	0.826043730146558	3	scaffold_7_14325000	0.850483938390302	scaffold	Scaffold 7	14325000
4	0.071092890710929	0.826043730146558	4	scaffold_8_22391000	0.850483938390302	scaffold	Scaffold 8	22391000
3	0.071192880711929	0.866152347138986	3	scaffold_2_17540000	0.850930399917755	scaffold	Scaffold 2	17540000
4	0.071392860713929	0.827565764133646	3	scaffold_1_941000	0.851820969045451	scaffold	Scaffold 1	941000
4	0.071392860713929	0.827565764133646	3	scaffold_8_15285000	0.851820969045451	scaffold	Scaffold 8	15285000
3	0.071492850714929	0.866152347138986	2	scaffold_4_15425000	0.852265080779016	scaffold	Scaffold 4	15425000
3	0.072192780721928	0.866152347138986	3	scaffold_3_4531000	0.855918755950492	scaffold	Scaffold 3	4531000
3	0.072192780721928	0.866152347138986	2	scaffold_1_7758000	0.855918755950492	scaffold	Scaffold 1	7758000
3	0.071992800719928	0.866152347138986	2	scaffold_3_21586000	0.855918755950492	scaffold	Scaffold 3	21586000
3	0.072192780721928	0.866152347138986	3	scaffold_8_445000	0.855918755950492	scaffold	Scaffold 8	445000
4	0.072492750724928	0.832778125696202	4	scaffold_1_7219000	0.855918755950492	scaffold	Scaffold 1	7219000
4	0.072292770722928	0.832778125696202	4	scaffold_2_18301000	0.855918755950492	scaffold	Scaffold 2	18301000
4	0.072392760723928	0.832778125696202	3	scaffold_3_3645000	0.855918755950492	scaffold	Scaffold 3	3645000
4	0.072392760723928	0.832778125696202	3	scaffold_3_3792000	0.855918755950492	scaffold	Scaffold 3	3792000
4	0.072492750724928	0.832778125696202	4	scaffold_4_14784000	0.855918755950492	scaffold	Scaffold 4	14784000
4	0.072392760723928	0.832778125696202	3	scaffold_6_486000	0.855918755950492	scaffold	Scaffold 6	486000
4	0.071892810718928	0.83237598225993	2	scaffold_8_20006000	0.855918755950492	scaffold	Scaffold 8	20006000
4	0.072692730726927	0.832778125696202	4	scaffold_2_17782000	0.856046745715715	scaffold	Scaffold 2	17782000
4	0.072692730726927	0.832778125696202	2	scaffold_2_18905000	0.856046745715715	scaffold	Scaffold 2	18905000
4	0.072592740725927	0.832778125696202	2	scaffold_7_12397000	0.856046745715715	scaffold	Scaffold 7	12397000
4	0.072792720727927	0.83294941533884	4	scaffold_3_5059000	0.856481422914901	scaffold	Scaffold 3	5059000
3	0.072992700729927	0.866152347138986	3	scaffold_1_4882000	0.858090814295194	scaffold	Scaffold 1	4882000
4	0.073092690730927	0.835405957653943	4	scaffold_4_22832000	0.858522971232288	scaffold	Scaffold 4	22832000
3	0.073192680731927	0.866152347138986	2	scaffold_7_18806000	0.858954381139241	scaffold	Scaffold 7	18806000
3	0.073392660733927	0.866152347138986	3	scaffold_3_13411000	0.859503196967125	scaffold	Scaffold 3	13411000
3	0.073492650734927	0.866152347138986	2	scaffold_5_9960000	0.859503196967125	scaffold	Scaffold 5	9960000
4	0.073392660733927	0.837856773763183	3	scaffold_1_29775000	0.859503196967125	scaffold	Scaffold 1	29775000
4	0.073492650734927	0.838021552908737	4	scaffold_8_20920000	0.859503196967125	scaffold	Scaffold 8	20920000
3	0.073592640735926	0.866152347138986	3	scaffold_5_21117000	0.859931906981419	scaffold	Scaffold 5	21117000
3	0.073692630736926	0.866152347138986	3	scaffold_3_3122000	0.860048244102628	scaffold	Scaffold 3	3122000
4	0.073792620737926	0.839487479823446	4	scaffold_6_21773000	0.860048244102628	scaffold	Scaffold 6	21773000
4	0.073792620737926	0.839487479823446	3	scaffold_8_20918000	0.860048244102628	scaffold	Scaffold 8	20918000
4	0.073992600739926	0.839811731457213	4	scaffold_3_5122000	0.860901056423921	scaffold	Scaffold 3	5122000
4	0.073992600739926	0.839811731457213	4	scaffold_8_14437000	0.860901056423921	scaffold	Scaffold 8	14437000
4	0.074092590740926	0.839961766535211	4	scaffold_8_13852000	0.861326367363264	scaffold	Scaffold 8	13852000
3	0.074292570742926	0.866152347138986	3	scaffold_7_24310000	0.861438535907297	scaffold	Scaffold 7	24310000
4	0.074192580741926	0.839961766535211	3	scaffold_1_21655000	0.861438535907297	scaffold	Scaffold 1	21655000
4	0.074292570742926	0.839961766535211	4	scaffold_2_2719000	0.861438535907297	scaffold	Scaffold 2	2719000
3	0.075392460753925	0.866152347138986	3	scaffold_1_3540000	0.861594609769792	scaffold	Scaffold 1	3540000
3	0.074992500749925	0.866152347138986	2	scaffold_2_18883000	0.861594609769792	scaffold	Scaffold 2	18883000
3	0.075692430756924	0.866152347138986	3	scaffold_6_2654000	0.861594609769792	scaffold	Scaffold 6	2654000
3	0.074792520747925	0.866152347138986	3	scaffold_6_8341000	0.861594609769792	scaffold	Scaffold 6	8341000
3	0.075792420757924	0.866152347138986	3	scaffold_6_25071000	0.861594609769792	scaffold	Scaffold 6	25071000
3	0.075292470752925	0.866152347138986	3	scaffold_8_18716000	0.861594609769792	scaffold	Scaffold 8	18716000
4	0.075892410758924	0.839961766535211	4	scaffold_1_5384000	0.861594609769792	scaffold	Scaffold 1	5384000
4	0.074992500749925	0.839961766535211	3	scaffold_1_6478000	0.861594609769792	scaffold	Scaffold 1	6478000
4	0.075692430756924	0.839961766535211	2	scaffold_1_29708000	0.861594609769792	scaffold	Scaffold 1	29708000
4	0.074692530746925	0.839961766535211	3	scaffold_2_14754000	0.861594609769792	scaffold	Scaffold 2	14754000
4	0.075592440755924	0.839961766535211	4	scaffold_2_16257000	0.861594609769792	scaffold	Scaffold 2	16257000
4	0.075292470752925	0.839961766535211	4	scaffold_2_17748000	0.861594609769792	scaffold	Scaffold 2	17748000
4	0.075892410758924	0.839961766535211	3	scaffold_2_18332000	0.861594609769792	scaffold	Scaffold 2	18332000
4	0.074792520747925	0.839961766535211	4	scaffold_2_18656000	0.861594609769792	scaffold	Scaffold 2	18656000
4	0.075392460753925	0.839961766535211	4	scaffold_2_18786000	0.861594609769792	scaffold	Scaffold 2	18786000
4	0.075192480751925	0.839961766535211	4	scaffold_2_19214000	0.861594609769792	scaffold	Scaffold 2	19214000
4	0.074592540745925	0.839961766535211	4	scaffold_3_21073000	0.861594609769792	scaffold	Scaffold 3	21073000
4	0.075292470752925	0.839961766535211	3	scaffold_4_16034000	0.861594609769792	scaffold	Scaffold 4	16034000
4	0.074692530746925	0.839961766535211	3	scaffold_5_17074000	0.861594609769792	scaffold	Scaffold 5	17074000
4	0.075392460753925	0.839961766535211	4	scaffold_6_395000	0.861594609769792	scaffold	Scaffold 6	395000
4	0.074492550744926	0.839961766535211	3	scaffold_6_4230000	0.861594609769792	scaffold	Scaffold 6	4230000
4	0.075592440755924	0.839961766535211	4	scaffold_6_10511000	0.861594609769792	scaffold	Scaffold 6	10511000
4	0.075792420757924	0.839961766535211	3	scaffold_7_1101000	0.861594609769792	scaffold	Scaffold 7	1101000
4	0.075492450754925	0.839961766535211	3	scaffold_7_3953000	0.861594609769792	scaffold	Scaffold 7	3953000
4	0.075792420757924	0.839961766535211	3	scaffold_8_20836000	0.861594609769792	scaffold	Scaffold 8	20836000
4	0.075992400759924	0.840119148356045	4	scaffold_8_17598000	0.862009037191519	scaffold	Scaffold 8	17598000
3	0.076292370762924	0.866152347138986	3	scaffold_3_4943000	0.86233068235465	scaffold	Scaffold 3	4943000
3	0.076592340765923	0.866152347138986	2	scaffold_1_6906000	0.86233068235465	scaffold	Scaffold 1	6906000
3	0.076292370762924	0.866152347138986	3	scaffold_1_16026000	0.86233068235465	scaffold	Scaffold 1	16026000
4	0.076592340765923	0.841056028926255	4	scaffold_1_3495000	0.86233068235465	scaffold	Scaffold 1	3495000
4	0.076492350764924	0.841056028926255	4	scaffold_1_31988000	0.86233068235465	scaffold	Scaffold 1	31988000
4	0.076192380761924	0.841056028926255	3	scaffold_3_3085000	0.86233068235465	scaffold	Scaffold 3	3085000
4	0.076292370762924	0.841056028926255	4	scaffold_4_17310000	0.86233068235465	scaffold	Scaffold 4	17310000
4	0.076592340765923	0.841056028926255	2	scaffold_5_10118000	0.86233068235465	scaffold	Scaffold 5	10118000
4	0.076592340765923	0.841056028926255	4	scaffold_7_9026000	0.86233068235465	scaffold	Scaffold 7	9026000
4	0.076692330766923	0.841210951693184	3	scaffold_8_2348000	0.86274106640703	scaffold	Scaffold 8	2348000
4	0.076792320767923	0.841365527876743	3	scaffold_7_21794000	0.863150771015614	scaffold	Scaffold 7	21794000
4	0.077092290770923	0.842766727791507	4	scaffold_1_5679000	0.865090185196356	scaffold	Scaffold 1	5679000
4	0.077092290770923	0.842766727791507	4	scaffold_2_2747000	0.865090185196356	scaffold	Scaffold 2	2747000
4	0.077192280771923	0.842892480663438	4	scaffold_2_16676000	0.865496935029866	scaffold	Scaffold 2	16676000
3	0.077692230776922	0.866152347138986	3	scaffold_5_21060000	0.865789158789039	scaffold	Scaffold 5	21060000
3	0.077492250774923	0.866152347138986	2	scaffold_8_22401000	0.865789158789039	scaffold	Scaffold 8	22401000
4	0.077792220777922	0.842892480663438	4	scaffold_2_18645000	0.865789158789039	scaffold	Scaffold 2	18645000
4	0.077492250774923	0.842892480663438	4	scaffold_4_13029000	0.865789158789039	scaffold	Scaffold 4	13029000
4	0.077292270772923	0.842892480663438	4	scaffold_4_23178000	0.865789158789039	scaffold	Scaffold 4	23178000
4	0.077492250774923	0.842892480663438	4	scaffold_5_17661000	0.865789158789039	scaffold	Scaffold 5	17661000
4	0.077692230776922	0.842892480663438	3	scaffold_7_6239000	0.865789158789039	scaffold	Scaffold 7	6239000
4	0.077592240775922	0.842892480663438	4	scaffold_7_10776000	0.865789158789039	scaffold	Scaffold 7	10776000
4	0.077792220777922	0.842892480663438	4	scaffold_8_20693000	0.865789158789039	scaffold	Scaffold 8	20693000
4	0.077892210778922	0.843043319977395	4	scaffold_3_7251000	0.866192004878136	scaffold	Scaffold 3	7251000
3	0.077992200779922	0.866152347138986	2	scaffold_7_3073000	0.866594191644665	scaffold	Scaffold 7	3073000
4	0.078092190780922	0.843643358436434	3	scaffold_2_18523000	0.866995720705934	scaffold	Scaffold 2	18523000
4	0.078192180781922	0.843643358436434	3	scaffold_1_24575000	0.867088984413141	scaffold	Scaffold 1	24575000
4	0.078292170782922	0.843643358436434	3	scaffold_3_3087000	0.867088984413141	scaffold	Scaffold 3	3087000
4	0.078292170782922	0.843643358436434	3	scaffold_8_14441000	0.867088984413141	scaffold	Scaffold 8	14441000
3	0.078392160783922	0.866152347138986	3	scaffold_8_21376000	0.86718179280526	scaffold	Scaffold 8	21376000
4	0.078492150784922	0.843941401688591	3	scaffold_1_1472000	0.86718179280526	scaffold	Scaffold 1	1472000
4	0.078492150784922	0.843941401688591	3	scaffold_6_23369000	0.86718179280526	scaffold	Scaffold 6	23369000
3	0.078692130786921	0.866152347138986	3	scaffold_1_6731000	0.867366056916576	scaffold	Scaffold 1	6731000
3	0.078792120787921	0.866152347138986	3	scaffold_8_18652000	0.867366056916576	scaffold	Scaffold 8	18652000
4	0.078892110788921	0.844533579428942	3	scaffold_1_2411000	0.867366056916576	scaffold	Scaffold 1	2411000
4	0.078892110788921	0.844533579428942	4	scaffold_1_13025000	0.867366056916576	scaffold	Scaffold 1	13025000
4	0.078592140785921	0.844089933111952	4	scaffold_3_23183000	0.867366056916576	scaffold	Scaffold 3	23183000
4	0.078892110788921	0.844533579428942	3	scaffold_8_13783000	0.867366056916576	scaffold	Scaffold 8	13783000
4	0.078992100789921	0.844680815761219	4	scaffold_6_7290000	0.867762738289278	scaffold	Scaffold 6	7290000
3	0.079092090790921	0.866152347138986	2	scaffold_2_18887000	0.868158778301636	scaffold	Scaffold 2	18887000
4	0.079192080791921	0.845895781196144	4	scaffold_6_2877000	0.868554178507836	scaffold	Scaffold 6	2877000
4	0.079292070792921	0.846041212872177	3	scaffold_5_19376000	0.868948940457044	scaffold	Scaffold 5	19376000
3	0.079492050794921	0.866152347138986	3	scaffold_6_1474000	0.87043795620438	scaffold	Scaffold 6	1474000
3	0.07979202079792	0.866152347138986	3	scaffold_2_17420000	0.870913230220386	scaffold	Scaffold 2	17420000
3	0.07969203079692	0.866152347138986	3	scaffold_8_17020000	0.870913230220386	scaffold	Scaffold 8	17020000
4	0.07979202079792	0.848471468642609	4	scaffold_1_2426000	0.870913230220386	scaffold	Scaffold 1	2426000
4	0.07979202079792	0.848471468642609	4	scaffold_7_6963000	0.870913230220386	scaffold	Scaffold 7	6963000
3	0.08009199080092	0.866152347138986	3	scaffold_5_19770000	0.871077372262774	scaffold	Scaffold 5	19770000
4	0.07989201079892	0.848471468642609	2	scaffold_3_3649000	0.871077372262774	scaffold	Scaffold 3	3649000
4	0.08009199080092	0.848471468642609	2	scaffold_3_3650000	0.871077372262774	scaffold	Scaffold 3	3650000
4	0.07999200079992	0.848471468642609	2	scaffold_3_4053000	0.871077372262774	scaffold	Scaffold 3	4053000
4	0.08019198080192	0.848471468642609	3	scaffold_5_20935000	0.871077372262774	scaffold	Scaffold 5	20935000
4	0.08019198080192	0.848471468642609	4	scaffold_6_23681000	0.871077372262774	scaffold	Scaffold 6	23681000
4	0.08029197080292	0.848471468642609	3	scaffold_8_21980000	0.871466330585167	scaffold	Scaffold 8	21980000
3	0.082191780821918	0.866152347138986	3	scaffold_1_10697000	0.872254226567976	scaffold	Scaffold 1	10697000
3	0.080891910808919	0.866152347138986	2	scaffold_3_1770000	0.872254226567976	scaffold	Scaffold 3	1770000
3	0.081591840815918	0.866152347138986	3	scaffold_6_2512000	0.872254226567976	scaffold	Scaffold 6	2512000
3	0.082191780821918	0.866152347138986	2	scaffold_6_6310000	0.872254226567976	scaffold	Scaffold 6	6310000
3	0.082091790820918	0.866152347138986	3	scaffold_1_5607000	0.872254226567976	scaffold	Scaffold 1	5607000
3	0.080691930806919	0.866152347138986	3	scaffold_2_16318000	0.872254226567976	scaffold	Scaffold 2	16318000
4	0.080991900809919	0.848471468642609	4	scaffold_1_3496000	0.872254226567976	scaffold	Scaffold 1	3496000
4	0.082291770822918	0.848471468642609	4	scaffold_1_5196000	0.872254226567976	scaffold	Scaffold 1	5196000
4	0.080791920807919	0.848471468642609	3	scaffold_1_6150000	0.872254226567976	scaffold	Scaffold 1	6150000
4	0.081691830816918	0.848471468642609	4	scaffold_1_7059000	0.872254226567976	scaffold	Scaffold 1	7059000
4	0.080991900809919	0.848471468642609	4	scaffold_1_7455000	0.872254226567976	scaffold	Scaffold 1	7455000
4	0.082091790820918	0.848471468642609	3	scaffold_1_12742000	0.872254226567976	scaffold	Scaffold 1	12742000
4	0.082191780821918	0.848471468642609	3	scaffold_2_17835000	0.872254226567976	scaffold	Scaffold 2	17835000
4	0.081991800819918	0.848471468642609	2	scaffold_3_1492000	0.872254226567976	scaffold	Scaffold 3	1492000
4	0.081291870812919	0.848471468642609	2	scaffold_3_1497000	0.872254226567976	scaffold	Scaffold 3	1497000
4	0.081391860813919	0.848471468642609	3	scaffold_3_7236000	0.872254226567976	scaffold	Scaffold 3	7236000
4	0.080891910808919	0.848471468642609	4	scaffold_3_8381000	0.872254226567976	scaffold	Scaffold 3	8381000
4	0.081691830816918	0.848471468642609	4	scaffold_3_19530000	0.872254226567976	scaffold	Scaffold 3	19530000
4	0.080591940805919	0.848471468642609	4	scaffold_3_23443000	0.872254226567976	scaffold	Scaffold 3	23443000
4	0.081491850814919	0.848471468642609	3	scaffold_4_14868000	0.872254226567976	scaffold	Scaffold 4	14868000
4	0.080891910808919	0.848471468642609	4	scaffold_4_22840000	0.872254226567976	scaffold	Scaffold 4	22840000
4	0.081791820817918	0.848471468642609	3	scaffold_5_19300000	0.872254226567976	scaffold	Scaffold 5	19300000
4	0.081691830816918	0.848471468642609	3	scaffold_5_21155000	0.872254226567976	scaffold	Scaffold 5	21155000
4	0.081591840815918	0.848471468642609	3	scaffold_6_1061000	0.872254226567976	scaffold	Scaffold 6	1061000
4	0.082291770822918	0.848471468642609	4	scaffold_6_6292000	0.872254226567976	scaffold	Scaffold 6	6292000
4	0.081191880811919	0.848471468642609	3	scaffold_7_877000	0.872254226567976	scaffold	Scaffold 7	877000
4	0.081891810818918	0.848471468642609	3	scaffold_7_3194000	0.872254226567976	scaffold	Scaffold 7	3194000
4	0.081091890810919	0.848471468642609	4	scaffold_7_7926000	0.872254226567976	scaffold	Scaffold 7	7926000
4	0.080891910808919	0.848471468642609	3	scaffold_7_12300000	0.872254226567976	scaffold	Scaffold 7	12300000
4	0.081891810818918	0.848471468642609	3	scaffold_8_19189000	0.872254226567976	scaffold	Scaffold 8	19189000
3	0.082491750824918	0.866152347138986	3	scaffold_6_1473000	0.87338836209837	scaffold	Scaffold 6	1473000
3	0.082591740825917	0.866152347138986	3	scaffold_1_28528000	0.87338836209837	scaffold	Scaffold 1	28528000
4	0.082591740825917	0.850668876330033	4	scaffold_1_11616000	0.87338836209837	scaffold	Scaffold 1	11616000
4	0.082791720827917	0.851832883938497	3	scaffold_2_18377000	0.874821778522537	scaffold	Scaffold 2	18377000
3	0.082991700829917	0.866152347138986	3	scaffold_5_15301000	0.875572116448029	scaffold	Scaffold 5	15301000
4	0.082991700829917	0.852994448718822	4	scaffold_4_22862000	0.875572116448029	scaffold	Scaffold 4	22862000
3	0.084491550844916	0.866152347138986	3	scaffold_2_15316000	0.876112846381266	scaffold	Scaffold 2	15316000
3	0.084091590840916	0.866152347138986	2	scaffold_2_17942000	0.876112846381266	scaffold	Scaffold 2	17942000
3	0.083791620837916	0.866152347138986	2	scaffold_2_18346000	0.876112846381266	scaffold	Scaffold 2	18346000
3	0.083791620837916	0.866152347138986	2	scaffold_5_3214000	0.876112846381266	scaffold	Scaffold 5	3214000
3	0.084391560843916	0.866152347138986	2	scaffold_6_48000	0.876112846381266	scaffold	Scaffold 6	48000
3	0.083391660833917	0.866152347138986	3	scaffold_8_21220000	0.876112846381266	scaffold	Scaffold 8	21220000
3	0.083891610838916	0.866152347138986	3	scaffold_1_6603000	0.876112846381266	scaffold	Scaffold 1	6603000
3	0.084291570842916	0.866152347138986	2	scaffold_1_16784000	0.876112846381266	scaffold	Scaffold 1	16784000
3	0.084591540845915	0.866152347138986	3	scaffold_5_10052000	0.876112846381266	scaffold	Scaffold 5	10052000
4	0.083391660833917	0.8535227981904	4	scaffold_1_5981000	0.876112846381266	scaffold	Scaffold 1	5981000
4	0.083891610838916	0.855965023332378	4	scaffold_1_9993000	0.876112846381266	scaffold	Scaffold 1	9993000
4	0.083591640835916	0.854676536521713	4	scaffold_1_22639000	0.876112846381266	scaffold	Scaffold 1	22639000
4	0.084591540845915	0.855965023332378	4	scaffold_1_24176000	0.876112846381266	scaffold	Scaffold 1	24176000
4	0.084591540845915	0.855965023332378	4	scaffold_2_15249000	0.876112846381266	scaffold	Scaffold 2	15249000
4	0.083191680831917	0.853259176700131	3	scaffold_2_15484000	0.876112846381266	scaffold	Scaffold 2	15484000
4	0.084391560843916	0.855965023332378	3	scaffold_2_18298000	0.876112846381266	scaffold	Scaffold 2	18298000
4	0.084291570842916	0.855965023332378	4	scaffold_3_23779000	0.876112846381266	scaffold	Scaffold 3	23779000
4	0.084191580841916	0.855965023332378	4	scaffold_5_19992000	0.876112846381266	scaffold	Scaffold 5	19992000
4	0.084391560843916	0.855965023332378	4	scaffold_6_3890000	0.876112846381266	scaffold	Scaffold 6	3890000
4	0.083191680831917	0.853259176700131	4	scaffold_7_5216000	0.876112846381266	scaffold	Scaffold 7	5216000
4	0.084191580841916	0.855965023332378	3	scaffold_7_14328000	0.876112846381266	scaffold	Scaffold 7	14328000
4	0.084191580841916	0.855965023332378	4	scaffold_8_2398000	0.876112846381266	scaffold	Scaffold 8	2398000
4	0.084491550844916	0.855965023332378	3	scaffold_8_6589000	0.876112846381266	scaffold	Scaffold 8	6589000
4	0.083391660833917	0.8535227981904	4	scaffold_8_19592000	0.876112846381266	scaffold	Scaffold 8	19592000
4	0.084691530846915	0.856092409334918	4	scaffold_4_22490000	0.876479882499555	scaffold	Scaffold 4	22490000
4	0.084891510848915	0.857229225531055	4	scaffold_3_5123000	0.877880376471111	scaffold	Scaffold 3	5123000
3	0.085291470852915	0.866152347138986	3	scaffold_1_15544000	0.878367617783676	scaffold	Scaffold 1	15544000
3	0.085191480851915	0.866152347138986	3	scaffold_1_29653000	0.878367617783676	scaffold	Scaffold 1	29653000
3	0.085391460853915	0.866152347138986	3	scaffold_7_1e+05	0.878367617783676	scaffold	Scaffold 7	100000
3	0.085291470852915	0.866152347138986	3	scaffold_7_3307000	0.878367617783676	scaffold	Scaffold 7	3307000
4	0.085391460853915	0.859619074063817	4	scaffold_4_20236000	0.878367617783676	scaffold	Scaffold 4	20236000
4	0.085091490850915	0.858363700190228	3	scaffold_5_18871000	0.878367617783676	scaffold	Scaffold 5	18871000
4	0.085391460853915	0.859619074063817	3	scaffold_5_21165000	0.878367617783676	scaffold	Scaffold 5	21165000
3	0.085691430856914	0.866152347138986	2	scaffold_6_2669000	0.878790217654972	scaffold	Scaffold 6	2669000
3	0.085591440855914	0.866152347138986	3	scaffold_6_24327000	0.878790217654972	scaffold	Scaffold 6	24327000
3	0.085691430856914	0.866152347138986	2	scaffold_7_7957000	0.878790217654972	scaffold	Scaffold 7	7957000
4	0.085691430856914	0.861753147067223	4	scaffold_6_233000	0.878790217654972	scaffold	Scaffold 6	233000
4	0.085891410858914	0.861994230904778	3	scaffold_8_20031000	0.879512501238564	scaffold	Scaffold 8	20031000
4	0.085891410858914	0.861994230904778	3	scaffold_8_20908000	0.879512501238564	scaffold	Scaffold 8	20908000
4	0.085991400859914	0.862114402684604	3	scaffold_2_18497000	0.879872826583205	scaffold	Scaffold 2	18497000
3	0.086191380861914	0.866152347138986	3	scaffold_5_10116000	0.880591850521494	scaffold	Scaffold 5	10116000
4	0.086191380861914	0.863235762313339	4	scaffold_8_19593000	0.880591850521494	scaffold	Scaffold 8	19593000
4	0.086291370862914	0.863354420431297	3	scaffold_7_12983000	0.880950551561385	scaffold	Scaffold 7	12983000
3	0.087091290870913	0.866152347138986	3	scaffold_4_13047000	0.881521378763092	scaffold	Scaffold 4	13047000
3	0.086991300869913	0.866152347138986	3	scaffold_5_20424000	0.881521378763092	scaffold	Scaffold 5	20424000
3	0.087191280871913	0.866152347138986	3	scaffold_6_2000	0.881521378763092	scaffold	Scaffold 6	2000
3	0.086591340865913	0.866152347138986	2	scaffold_3_20779000	0.881521378763092	scaffold	Scaffold 3	20779000
3	0.087191280871913	0.866152347138986	2	scaffold_8_16878000	0.881521378763092	scaffold	Scaffold 8	16878000
4	0.086691330866913	0.864178288053548	4	scaffold_1_6256000	0.881521378763092	scaffold	Scaffold 1	6256000
4	0.086791320867913	0.864178288053548	3	scaffold_1_6804000	0.881521378763092	scaffold	Scaffold 1	6804000
4	0.086991300869913	0.864178288053548	3	scaffold_1_16118000	0.881521378763092	scaffold	Scaffold 1	16118000
4	0.086891310868913	0.864178288053548	3	scaffold_1_25752000	0.881521378763092	scaffold	Scaffold 1	25752000
4	0.086591340865913	0.864178288053548	4	scaffold_1_28653000	0.881521378763092	scaffold	Scaffold 1	28653000
4	0.086891310868913	0.864178288053548	4	scaffold_3_1681000	0.881521378763092	scaffold	Scaffold 3	1681000
4	0.087091290870913	0.864295029463619	4	scaffold_6_2245000	0.881521378763092	scaffold	Scaffold 6	2245000
4	0.086991300869913	0.864178288053548	4	scaffold_6_24336000	0.881521378763092	scaffold	Scaffold 6	24336000
3	0.087391260873913	0.866152347138986	3	scaffold_6_2873000	0.882582618409779	scaffold	Scaffold 6	2873000
4	0.087491250874913	0.86650839466104	2	scaffold_7_7533000	0.882582618409779	scaffold	Scaffold 7	7533000
4	0.087491250874913	0.86650839466104	3	scaffold_8_18442000	0.882582618409779	scaffold	Scaffold 8	18442000
3	0.088691130886911	0.866152347138986	3	scaffold_1_1002000	0.882879893828799	scaffold	Scaffold 1	1002000
3	0.088291170882912	0.866152347138986	2	scaffold_1_25348000	0.882879893828799	scaffold	Scaffold 1	25348000
3	0.088091190880912	0.866152347138986	3	scaffold_4_16107000	0.882879893828799	scaffold	Scaffold 4	16107000
3	0.088591140885911	0.866152347138986	3	scaffold_8_10210000	0.882879893828799	scaffold	Scaffold 8	10210000
3	0.088091190880912	0.866152347138986	3	scaffold_8_14698000	0.882879893828799	scaffold	Scaffold 8	14698000
3	0.088491150884912	0.866152347138986	3	scaffold_5_2759000	0.882879893828799	scaffold	Scaffold 5	2759000
3	0.087591240875912	0.866152347138986	2	scaffold_5_6056000	0.882879893828799	scaffold	Scaffold 5	6056000
4	0.088491150884912	0.868729627037296	3	scaffold_1_5975000	0.882879893828799	scaffold	Scaffold 1	5975000
4	0.088691130886911	0.868729627037296	3	scaffold_2_3727000	0.882879893828799	scaffold	Scaffold 2	3727000
4	0.088691130886911	0.868729627037296	4	scaffold_2_18202000	0.882879893828799	scaffold	Scaffold 2	18202000
4	0.088691130886911	0.868729627037296	4	scaffold_3_570000	0.882879893828799	scaffold	Scaffold 3	570000
4	0.088491150884912	0.868729627037296	4	scaffold_3_8380000	0.882879893828799	scaffold	Scaffold 3	8380000
4	0.088491150884912	0.868729627037296	3	scaffold_3_20701000	0.882879893828799	scaffold	Scaffold 3	20701000
4	0.088391160883912	0.868729627037296	4	scaffold_5_19373000	0.882879893828799	scaffold	Scaffold 5	19373000
4	0.087691230876912	0.867611723676117	3	scaffold_6_11126000	0.882879893828799	scaffold	Scaffold 6	11126000
4	0.087991200879912	0.868729627037296	3	scaffold_7_4060000	0.882879893828799	scaffold	Scaffold 7	4060000
4	0.088391160883912	0.868729627037296	3	scaffold_7_6164000	0.882879893828799	scaffold	Scaffold 7	6164000
4	0.088091190880912	0.868729627037296	4	scaffold_8_17659000	0.882879893828799	scaffold	Scaffold 8	17659000
3	0.088791120887911	0.866152347138986	3	scaffold_4_21476000	0.883227721183926	scaffold	Scaffold 4	21476000
3	0.088991100889911	0.866152347138986	3	scaffold_7_21473000	0.883921849219614	scaffold	Scaffold 7	21473000
4	0.088991100889911	0.870797036180498	2	scaffold_6_24629000	0.883921849219614	scaffold	Scaffold 6	24629000
4	0.089091090890911	0.870905424427617	4	scaffold_3_5465000	0.884268152132155	scaffold	Scaffold 3	5465000
3	0.08959104089591	0.866152347138986	3	scaffold_1_7278000	0.885047105754541	scaffold	Scaffold 1	7278000
3	0.089391060893911	0.866152347138986	3	scaffold_6_24841000	0.885047105754541	scaffold	Scaffold 6	24841000
3	0.08959104089591	0.866152347138986	2	scaffold_8_12352000	0.885047105754541	scaffold	Scaffold 8	12352000
4	0.08959104089591	0.872416730521585	4	scaffold_1_27377000	0.885047105754541	scaffold	Scaffold 1	27377000
4	0.08969103089691	0.872416730521585	3	scaffold_2_17739000	0.885047105754541	scaffold	Scaffold 2	17739000
4	0.089491050894911	0.872416730521585	4	scaffold_4_18692000	0.885047105754541	scaffold	Scaffold 4	18692000
4	0.08969103089691	0.872416730521585	4	scaffold_5_19243000	0.885047105754541	scaffold	Scaffold 5	19243000
4	0.08959104089591	0.872416730521585	3	scaffold_7_4585000	0.885047105754541	scaffold	Scaffold 7	4585000
3	0.090890910908909	0.866152347138986	2	scaffold_5_17003000	0.88661800486618	scaffold	Scaffold 5	17003000
3	0.090590940905909	0.866152347138986	2	scaffold_6_10738000	0.88661800486618	scaffold	Scaffold 6	10738000
3	0.090990900909909	0.866152347138986	2	scaffold_8_12520000	0.88661800486618	scaffold	Scaffold 8	12520000
3	0.090590940905909	0.866152347138986	2	scaffold_2_1640000	0.88661800486618	scaffold	Scaffold 2	1640000
3	0.09029097090291	0.866152347138986	2	scaffold_2_17804000	0.88661800486618	scaffold	Scaffold 2	17804000
3	0.091090890910909	0.866152347138986	3	scaffold_6_22983000	0.88661800486618	scaffold	Scaffold 6	22983000
4	0.090990900909909	0.874740467129758	4	scaffold_1_1164000	0.88661800486618	scaffold	Scaffold 1	1164000
4	0.09039096090391	0.874740467129758	4	scaffold_1_6833000	0.88661800486618	scaffold	Scaffold 1	6833000
4	0.09009099090091	0.874740467129758	4	scaffold_1_7196000	0.88661800486618	scaffold	Scaffold 1	7196000
4	0.090790920907909	0.874740467129758	4	scaffold_2_15246000	0.88661800486618	scaffold	Scaffold 2	15246000
4	0.090690930906909	0.874740467129758	4	scaffold_3_5357000	0.88661800486618	scaffold	Scaffold 3	5357000
4	0.09049095090491	0.874740467129758	3	scaffold_3_7645000	0.88661800486618	scaffold	Scaffold 3	7645000
4	0.090890910908909	0.874740467129758	3	scaffold_3_8091000	0.88661800486618	scaffold	Scaffold 3	8091000
4	0.091090890910909	0.874740467129758	3	scaffold_3_20523000	0.88661800486618	scaffold	Scaffold 3	20523000
4	0.090690930906909	0.874740467129758	3	scaffold_5_20093000	0.88661800486618	scaffold	Scaffold 5	20093000
4	0.09049095090491	0.874740467129758	4	scaffold_7_2193000	0.88661800486618	scaffold	Scaffold 7	2193000
4	0.09049095090491	0.874740467129758	4	scaffold_7_3392000	0.88661800486618	scaffold	Scaffold 7	3392000
4	0.091090890910909	0.874740467129758	4	scaffold_8_14443000	0.88661800486618	scaffold	Scaffold 8	14443000
4	0.090590940905909	0.874740467129758	4	scaffold_8_21069000	0.88661800486618	scaffold	Scaffold 8	21069000
3	0.108891108891109	0.866152347138986	3	scaffold_1_62000	0.886905402290018	scaffold	Scaffold 1	62000
3	0.132867132867133	0.866152347138986	2	scaffold_1_923000	0.886905402290018	scaffold	Scaffold 1	923000
3	0.091590840915908	0.866152347138986	3	scaffold_1_1585000	0.886905402290018	scaffold	Scaffold 1	1585000
3	0.114885114885115	0.866152347138986	3	scaffold_1_4671000	0.886905402290018	scaffold	Scaffold 1	4671000
3	0.104895104895105	0.866152347138986	3	scaffold_1_6924000	0.886905402290018	scaffold	Scaffold 1	6924000
3	0.123876123876124	0.866152347138986	3	scaffold_1_7087000	0.886905402290018	scaffold	Scaffold 1	7087000
3	0.11988011988012	0.866152347138986	3	scaffold_1_7796000	0.886905402290018	scaffold	Scaffold 1	7796000
3	0.132867132867133	0.866152347138986	2	scaffold_1_8832000	0.886905402290018	scaffold	Scaffold 1	8832000
3	0.135864135864136	0.866152347138986	3	scaffold_1_11495000	0.886905402290018	scaffold	Scaffold 1	11495000
3	0.106893106893107	0.866152347138986	3	scaffold_1_11521000	0.886905402290018	scaffold	Scaffold 1	11521000
3	0.093490650934907	0.866152347138986	2	scaffold_1_23017000	0.886905402290018	scaffold	Scaffold 1	23017000
3	0.10989010989011	0.866152347138986	3	scaffold_1_26238000	0.886905402290018	scaffold	Scaffold 1	26238000
3	0.135864135864136	0.866152347138986	2	scaffold_1_27224000	0.886905402290018	scaffold	Scaffold 1	27224000
3	0.126873126873127	0.866152347138986	3	scaffold_1_29705000	0.886905402290018	scaffold	Scaffold 1	29705000
3	0.099190080991901	0.866152347138986	2	scaffold_1_29745000	0.886905402290018	scaffold	Scaffold 1	29745000
3	0.13028697130287	0.866152347138986	2	scaffold_1_30917000	0.886905402290018	scaffold	Scaffold 1	30917000
3	0.0996900309969	0.866152347138986	3	scaffold_2_1552000	0.886905402290018	scaffold	Scaffold 2	1552000
3	0.104895104895105	0.866152347138986	2	scaffold_2_17152000	0.886905402290018	scaffold	Scaffold 2	17152000
3	0.105889411058894	0.866152347138986	2	scaffold_2_17340000	0.886905402290018	scaffold	Scaffold 2	17340000
3	0.10989010989011	0.866152347138986	2	scaffold_2_17342000	0.886905402290018	scaffold	Scaffold 2	17342000
3	0.115884115884116	0.866152347138986	2	scaffold_2_17405000	0.886905402290018	scaffold	Scaffold 2	17405000
3	0.113886113886114	0.866152347138986	3	scaffold_2_17603000	0.886905402290018	scaffold	Scaffold 2	17603000
3	0.102689731026897	0.866152347138986	2	scaffold_2_17894000	0.886905402290018	scaffold	Scaffold 2	17894000
3	0.108891108891109	0.866152347138986	3	scaffold_2_18067000	0.886905402290018	scaffold	Scaffold 2	18067000
3	0.092390760923908	0.866152347138986	3	scaffold_2_18290000	0.886905402290018	scaffold	Scaffold 2	18290000
3	0.133866133866134	0.866152347138986	3	scaffold_2_18328000	0.886905402290018	scaffold	Scaffold 2	18328000
3	0.101898101898102	0.866152347138986	2	scaffold_2_18370000	0.886905402290018	scaffold	Scaffold 2	18370000
3	0.117882117882118	0.866152347138986	2	scaffold_2_18928000	0.886905402290018	scaffold	Scaffold 2	18928000
3	0.124875124875125	0.866152347138986	3	scaffold_2_19125000	0.886905402290018	scaffold	Scaffold 2	19125000
3	0.11988011988012	0.866152347138986	3	scaffold_2_19157000	0.886905402290018	scaffold	Scaffold 2	19157000
3	0.115884115884116	0.866152347138986	3	scaffold_2_19203000	0.886905402290018	scaffold	Scaffold 2	19203000
3	0.133866133866134	0.866152347138986	3	scaffold_3_1160000	0.886905402290018	scaffold	Scaffold 3	1160000
3	0.108891108891109	0.866152347138986	3	scaffold_3_1686000	0.886905402290018	scaffold	Scaffold 3	1686000
3	0.122877122877123	0.866152347138986	3	scaffold_3_1763000	0.886905402290018	scaffold	Scaffold 3	1763000
3	0.096390360963904	0.866152347138986	3	scaffold_3_3093000	0.886905402290018	scaffold	Scaffold 3	3093000
3	0.097890210978902	0.866152347138986	3	scaffold_3_3095000	0.886905402290018	scaffold	Scaffold 3	3095000
3	0.102897102897103	0.866152347138986	3	scaffold_3_3491000	0.886905402290018	scaffold	Scaffold 3	3491000
3	0.110889110889111	0.866152347138986	2	scaffold_3_4566000	0.886905402290018	scaffold	Scaffold 3	4566000
3	0.130869130869131	0.866152347138986	3	scaffold_3_5432000	0.886905402290018	scaffold	Scaffold 3	5432000
3	0.121878121878122	0.866152347138986	3	scaffold_3_5479000	0.886905402290018	scaffold	Scaffold 3	5479000
3	0.114885114885115	0.866152347138986	3	scaffold_3_5540000	0.886905402290018	scaffold	Scaffold 3	5540000
3	0.118881118881119	0.866152347138986	3	scaffold_3_5568000	0.886905402290018	scaffold	Scaffold 3	5568000
3	0.100899100899101	0.866152347138986	3	scaffold_3_5972000	0.886905402290018	scaffold	Scaffold 3	5972000
3	0.121878121878122	0.866152347138986	3	scaffold_3_6507000	0.886905402290018	scaffold	Scaffold 3	6507000
3	0.128871128871129	0.866152347138986	3	scaffold_3_7911000	0.886905402290018	scaffold	Scaffold 3	7911000
3	0.134865134865135	0.866152347138986	2	scaffold_3_8306000	0.886905402290018	scaffold	Scaffold 3	8306000
3	0.103689631036896	0.866152347138986	3	scaffold_3_8947000	0.886905402290018	scaffold	Scaffold 3	8947000
3	0.114885114885115	0.866152347138986	3	scaffold_3_10480000	0.886905402290018	scaffold	Scaffold 3	10480000
3	0.103989601039896	0.866152347138986	2	scaffold_3_20772000	0.886905402290018	scaffold	Scaffold 3	20772000
3	0.10989010989011	0.866152347138986	3	scaffold_3_22885000	0.886905402290018	scaffold	Scaffold 3	22885000
3	0.130869130869131	0.866152347138986	3	scaffold_4_4812000	0.886905402290018	scaffold	Scaffold 4	4812000
3	0.113886113886114	0.866152347138986	3	scaffold_4_11552000	0.886905402290018	scaffold	Scaffold 4	11552000
3	0.11988011988012	0.866152347138986	3	scaffold_4_16121000	0.886905402290018	scaffold	Scaffold 4	16121000
3	0.131868131868132	0.866152347138986	3	scaffold_4_21105000	0.886905402290018	scaffold	Scaffold 4	21105000
3	0.121878121878122	0.866152347138986	3	scaffold_5_1983000	0.886905402290018	scaffold	Scaffold 5	1983000
3	0.098190180981902	0.866152347138986	3	scaffold_5_13178000	0.886905402290018	scaffold	Scaffold 5	13178000
3	0.133866133866134	0.866152347138986	2	scaffold_5_13376000	0.886905402290018	scaffold	Scaffold 5	13376000
3	0.105789421057894	0.866152347138986	3	scaffold_5_14088000	0.886905402290018	scaffold	Scaffold 5	14088000
3	0.11988011988012	0.866152347138986	3	scaffold_5_16529000	0.886905402290018	scaffold	Scaffold 5	16529000
3	0.094190580941906	0.866152347138986	3	scaffold_5_18938000	0.886905402290018	scaffold	Scaffold 5	18938000
3	0.132867132867133	0.866152347138986	3	scaffold_5_19683000	0.886905402290018	scaffold	Scaffold 5	19683000
3	0.111888111888112	0.866152347138986	3	scaffold_5_21029000	0.886905402290018	scaffold	Scaffold 5	21029000
3	0.112887112887113	0.866152347138986	2	scaffold_5_21105000	0.886905402290018	scaffold	Scaffold 5	21105000
3	0.107389261073893	0.866152347138986	3	scaffold_5_21116000	0.886905402290018	scaffold	Scaffold 5	21116000
3	0.134865134865135	0.866152347138986	2	scaffold_6_25000	0.886905402290018	scaffold	Scaffold 6	25000
3	0.134865134865135	0.866152347138986	3	scaffold_6_62000	0.886905402290018	scaffold	Scaffold 6	62000
3	0.098290170982902	0.866152347138986	2	scaffold_6_96000	0.886905402290018	scaffold	Scaffold 6	96000
3	0.110889110889111	0.866152347138986	2	scaffold_6_1210000	0.886905402290018	scaffold	Scaffold 6	1210000
3	0.110889110889111	0.866152347138986	2	scaffold_6_1963000	0.886905402290018	scaffold	Scaffold 6	1963000
3	0.132867132867133	0.866152347138986	2	scaffold_6_1998000	0.886905402290018	scaffold	Scaffold 6	1998000
3	0.12987012987013	0.866152347138986	2	scaffold_6_3228000	0.886905402290018	scaffold	Scaffold 6	3228000
3	0.1003899610039	0.866152347138986	3	scaffold_6_3683000	0.886905402290018	scaffold	Scaffold 6	3683000
3	0.122877122877123	0.866152347138986	3	scaffold_6_5332000	0.886905402290018	scaffold	Scaffold 6	5332000
3	0.132867132867133	0.866152347138986	2	scaffold_6_6283000	0.886905402290018	scaffold	Scaffold 6	6283000
3	0.106893106893107	0.866152347138986	2	scaffold_6_9451000	0.886905402290018	scaffold	Scaffold 6	9451000
3	0.12987012987013	0.866152347138986	2	scaffold_6_9656000	0.886905402290018	scaffold	Scaffold 6	9656000
3	0.126873126873127	0.866152347138986	3	scaffold_6_11010000	0.886905402290018	scaffold	Scaffold 6	11010000
3	0.102789721027897	0.866152347138986	2	scaffold_6_23607000	0.886905402290018	scaffold	Scaffold 6	23607000
3	0.114885114885115	0.866152347138986	3	scaffold_6_23934000	0.886905402290018	scaffold	Scaffold 6	23934000
3	0.118881118881119	0.866152347138986	3	scaffold_7_1779000	0.886905402290018	scaffold	Scaffold 7	1779000
3	0.118881118881119	0.866152347138986	2	scaffold_7_4322000	0.886905402290018	scaffold	Scaffold 7	4322000
3	0.111888111888112	0.866152347138986	2	scaffold_7_4323000	0.886905402290018	scaffold	Scaffold 7	4323000
3	0.124875124875125	0.866152347138986	2	scaffold_7_6575000	0.886905402290018	scaffold	Scaffold 7	6575000
3	0.131868131868132	0.866152347138986	3	scaffold_7_7372000	0.886905402290018	scaffold	Scaffold 7	7372000
3	0.113886113886114	0.866152347138986	2	scaffold_7_23456000	0.886905402290018	scaffold	Scaffold 7	23456000
3	0.127872127872128	0.866152347138986	2	scaffold_7_23580000	0.886905402290018	scaffold	Scaffold 7	23580000
3	0.125874125874126	0.866152347138986	2	scaffold_8_2299000	0.886905402290018	scaffold	Scaffold 8	2299000
3	0.092390760923908	0.866152347138986	3	scaffold_8_14445000	0.886905402290018	scaffold	Scaffold 8	14445000
3	0.094190580941906	0.866152347138986	3	scaffold_8_14697000	0.886905402290018	scaffold	Scaffold 8	14697000
3	0.115884115884116	0.866152347138986	3	scaffold_8_17797000	0.886905402290018	scaffold	Scaffold 8	17797000
3	0.124875124875125	0.866152347138986	3	scaffold_8_17906000	0.886905402290018	scaffold	Scaffold 8	17906000
3	0.115884115884116	0.866152347138986	2	scaffold_8_18050000	0.886905402290018	scaffold	Scaffold 8	18050000
3	0.118881118881119	0.866152347138986	2	scaffold_8_19089000	0.886905402290018	scaffold	Scaffold 8	19089000
3	0.135864135864136	0.866152347138986	2	scaffold_8_19594000	0.886905402290018	scaffold	Scaffold 8	19594000
3	0.11988011988012	0.866152347138986	2	scaffold_8_20353000	0.886905402290018	scaffold	Scaffold 8	20353000
3	0.12987012987013	0.866152347138986	3	scaffold_8_21310000	0.886905402290018	scaffold	Scaffold 8	21310000
3	0.11988011988012	0.866152347138986	3	scaffold_1_219000	0.886905402290018	scaffold	Scaffold 1	219000
3	0.123876123876124	0.866152347138986	2	scaffold_1_551000	0.886905402290018	scaffold	Scaffold 1	551000
3	0.132867132867133	0.866152347138986	3	scaffold_1_6602000	0.886905402290018	scaffold	Scaffold 1	6602000
3	0.11988011988012	0.866152347138986	3	scaffold_1_6604000	0.886905402290018	scaffold	Scaffold 1	6604000
3	0.099390060993901	0.866152347138986	3	scaffold_1_6718000	0.886905402290018	scaffold	Scaffold 1	6718000
3	0.115884115884116	0.866152347138986	2	scaffold_1_6907000	0.886905402290018	scaffold	Scaffold 1	6907000
3	0.120879120879121	0.866152347138986	2	scaffold_1_6939000	0.886905402290018	scaffold	Scaffold 1	6939000
3	0.100899100899101	0.866152347138986	3	scaffold_1_9985000	0.886905402290018	scaffold	Scaffold 1	9985000
3	0.095290470952905	0.866152347138986	3	scaffold_1_17901000	0.886905402290018	scaffold	Scaffold 1	17901000
3	0.112488751124888	0.866152347138986	3	scaffold_1_22936000	0.886905402290018	scaffold	Scaffold 1	22936000
3	0.091890810918908	0.866152347138986	3	scaffold_1_24156000	0.886905402290018	scaffold	Scaffold 1	24156000
3	0.125874125874126	0.866152347138986	3	scaffold_1_25768000	0.886905402290018	scaffold	Scaffold 1	25768000
3	0.125874125874126	0.866152347138986	2	scaffold_1_25814000	0.886905402290018	scaffold	Scaffold 1	25814000
3	0.105894105894106	0.866152347138986	3	scaffold_1_29663000	0.886905402290018	scaffold	Scaffold 1	29663000
3	0.1003899610039	0.866152347138986	2	scaffold_1_29664000	0.886905402290018	scaffold	Scaffold 1	29664000
3	0.110889110889111	0.866152347138986	3	scaffold_2_1535000	0.886905402290018	scaffold	Scaffold 2	1535000
3	0.127872127872128	0.866152347138986	2	scaffold_2_1630000	0.886905402290018	scaffold	Scaffold 2	1630000
3	0.11988011988012	0.866152347138986	3	scaffold_2_2493000	0.886905402290018	scaffold	Scaffold 2	2493000
3	0.111888111888112	0.866152347138986	3	scaffold_2_3554000	0.886905402290018	scaffold	Scaffold 2	3554000
3	0.112887112887113	0.866152347138986	2	scaffold_2_3728000	0.886905402290018	scaffold	Scaffold 2	3728000
3	0.101898101898102	0.866152347138986	2	scaffold_2_4057000	0.886905402290018	scaffold	Scaffold 2	4057000
3	0.132867132867133	0.866152347138986	2	scaffold_2_4159000	0.886905402290018	scaffold	Scaffold 2	4159000
3	0.093590640935906	0.866152347138986	3	scaffold_2_4793000	0.886905402290018	scaffold	Scaffold 2	4793000
3	0.10989010989011	0.866152347138986	3	scaffold_2_12788000	0.886905402290018	scaffold	Scaffold 2	12788000
3	0.127872127872128	0.866152347138986	2	scaffold_2_16319000	0.886905402290018	scaffold	Scaffold 2	16319000
3	0.102897102897103	0.866152347138986	3	scaffold_2_17763000	0.886905402290018	scaffold	Scaffold 2	17763000
3	0.132867132867133	0.866152347138986	2	scaffold_2_17930000	0.886905402290018	scaffold	Scaffold 2	17930000
3	0.11988011988012	0.866152347138986	3	scaffold_2_18739000	0.886905402290018	scaffold	Scaffold 2	18739000
3	0.122877122877123	0.866152347138986	3	scaffold_2_18854000	0.886905402290018	scaffold	Scaffold 2	18854000
3	0.135864135864136	0.866152347138986	2	scaffold_2_18893000	0.886905402290018	scaffold	Scaffold 2	18893000
3	0.131868131868132	0.866152347138986	3	scaffold_3_2628000	0.886905402290018	scaffold	Scaffold 3	2628000
3	0.116883116883117	0.866152347138986	2	scaffold_3_5550000	0.886905402290018	scaffold	Scaffold 3	5550000
3	0.110889110889111	0.866152347138986	2	scaffold_3_7219000	0.886905402290018	scaffold	Scaffold 3	7219000
3	0.114885114885115	0.866152347138986	2	scaffold_3_20780000	0.886905402290018	scaffold	Scaffold 3	20780000
3	0.117882117882118	0.866152347138986	2	scaffold_3_21448000	0.886905402290018	scaffold	Scaffold 3	21448000
3	0.091790820917908	0.866152347138986	3	scaffold_3_21735000	0.886905402290018	scaffold	Scaffold 3	21735000
3	0.097290270972903	0.866152347138986	3	scaffold_3_23422000	0.886905402290018	scaffold	Scaffold 3	23422000
3	0.117882117882118	0.866152347138986	3	scaffold_4_3406000	0.886905402290018	scaffold	Scaffold 4	3406000
3	0.124875124875125	0.866152347138986	2	scaffold_4_10025000	0.886905402290018	scaffold	Scaffold 4	10025000
3	0.113886113886114	0.866152347138986	3	scaffold_4_11951000	0.886905402290018	scaffold	Scaffold 4	11951000
3	0.133866133866134	0.866152347138986	2	scaffold_4_12897000	0.886905402290018	scaffold	Scaffold 4	12897000
3	0.105894105894106	0.866152347138986	2	scaffold_4_13729000	0.886905402290018	scaffold	Scaffold 4	13729000
3	0.103896103896104	0.866152347138986	3	scaffold_4_16525000	0.886905402290018	scaffold	Scaffold 4	16525000
3	0.12987012987013	0.866152347138986	3	scaffold_4_17318000	0.886905402290018	scaffold	Scaffold 4	17318000
3	0.125874125874126	0.866152347138986	2	scaffold_4_18142000	0.886905402290018	scaffold	Scaffold 4	18142000
3	0.104895104895105	0.866152347138986	3	scaffold_4_18703000	0.886905402290018	scaffold	Scaffold 4	18703000
3	0.117882117882118	0.866152347138986	2	scaffold_4_22582000	0.886905402290018	scaffold	Scaffold 4	22582000
3	0.097190280971903	0.866152347138986	3	scaffold_5_4435000	0.886905402290018	scaffold	Scaffold 5	4435000
3	0.126873126873127	0.866152347138986	3	scaffold_5_6061000	0.886905402290018	scaffold	Scaffold 5	6061000
3	0.108891108891109	0.866152347138986	3	scaffold_5_6313000	0.886905402290018	scaffold	Scaffold 5	6313000
3	0.116883116883117	0.866152347138986	3	scaffold_5_9958000	0.886905402290018	scaffold	Scaffold 5	9958000
3	0.106889311068893	0.866152347138986	2	scaffold_5_10121000	0.886905402290018	scaffold	Scaffold 5	10121000
3	0.115884115884116	0.866152347138986	3	scaffold_5_10122000	0.886905402290018	scaffold	Scaffold 5	10122000
3	0.128871128871129	0.866152347138986	3	scaffold_5_10619000	0.886905402290018	scaffold	Scaffold 5	10619000
3	0.097490250974903	0.866152347138986	3	scaffold_5_12517000	0.886905402290018	scaffold	Scaffold 5	12517000
3	0.123876123876124	0.866152347138986	3	scaffold_5_14864000	0.886905402290018	scaffold	Scaffold 5	14864000
3	0.105989401059894	0.866152347138986	3	scaffold_5_16356000	0.886905402290018	scaffold	Scaffold 5	16356000
3	0.134865134865135	0.866152347138986	3	scaffold_5_20628000	0.886905402290018	scaffold	Scaffold 5	20628000
3	0.106893106893107	0.866152347138986	3	scaffold_5_21075000	0.886905402290018	scaffold	Scaffold 5	21075000
3	0.106893106893107	0.866152347138986	3	scaffold_6_499000	0.886905402290018	scaffold	Scaffold 6	499000
3	0.115884115884116	0.866152347138986	3	scaffold_6_2578000	0.886905402290018	scaffold	Scaffold 6	2578000
3	0.123876123876124	0.866152347138986	2	scaffold_6_7380000	0.886905402290018	scaffold	Scaffold 6	7380000
3	0.10989010989011	0.866152347138986	3	scaffold_6_9135000	0.886905402290018	scaffold	Scaffold 6	9135000
3	0.126873126873127	0.866152347138986	2	scaffold_6_11269000	0.886905402290018	scaffold	Scaffold 6	11269000
3	0.126873126873127	0.866152347138986	3	scaffold_6_11961000	0.886905402290018	scaffold	Scaffold 6	11961000
3	0.105894105894106	0.866152347138986	3	scaffold_6_12319000	0.886905402290018	scaffold	Scaffold 6	12319000
3	0.108891108891109	0.866152347138986	3	scaffold_6_21597000	0.886905402290018	scaffold	Scaffold 6	21597000
3	0.124875124875125	0.866152347138986	2	scaffold_7_2872000	0.886905402290018	scaffold	Scaffold 7	2872000
3	0.10989010989011	0.866152347138986	3	scaffold_7_3025000	0.886905402290018	scaffold	Scaffold 7	3025000
3	0.126873126873127	0.866152347138986	2	scaffold_7_3066000	0.886905402290018	scaffold	Scaffold 7	3066000
3	0.113886113886114	0.866152347138986	3	scaffold_7_4683000	0.886905402290018	scaffold	Scaffold 7	4683000
3	0.122877122877123	0.866152347138986	3	scaffold_7_10666000	0.886905402290018	scaffold	Scaffold 7	10666000
3	0.106589341065893	0.866152347138986	3	scaffold_7_12333000	0.886905402290018	scaffold	Scaffold 7	12333000
3	0.120879120879121	0.866152347138986	3	scaffold_7_18644000	0.886905402290018	scaffold	Scaffold 7	18644000
3	0.107389261073893	0.866152347138986	3	scaffold_7_2e+07	0.886905402290018	scaffold	Scaffold 7	20000000
3	0.107892107892108	0.866152347138986	3	scaffold_7_23541000	0.886905402290018	scaffold	Scaffold 7	23541000
3	0.115884115884116	0.866152347138986	3	scaffold_7_23981000	0.886905402290018	scaffold	Scaffold 7	23981000
3	0.108891108891109	0.866152347138986	3	scaffold_7_24510000	0.886905402290018	scaffold	Scaffold 7	24510000
3	0.113886113886114	0.866152347138986	3	scaffold_8_648000	0.886905402290018	scaffold	Scaffold 8	648000
3	0.107389261073893	0.866152347138986	2	scaffold_8_2165000	0.886905402290018	scaffold	Scaffold 8	2165000
3	0.124875124875125	0.866152347138986	2	scaffold_8_2409000	0.886905402290018	scaffold	Scaffold 8	2409000
3	0.133866133866134	0.866152347138986	3	scaffold_8_3352000	0.886905402290018	scaffold	Scaffold 8	3352000
3	0.123876123876124	0.866152347138986	3	scaffold_8_3356000	0.886905402290018	scaffold	Scaffold 8	3356000
3	0.130869130869131	0.866152347138986	3	scaffold_8_6121000	0.886905402290018	scaffold	Scaffold 8	6121000
3	0.11988011988012	0.866152347138986	2	scaffold_8_10117000	0.886905402290018	scaffold	Scaffold 8	10117000
3	0.102897102897103	0.866152347138986	2	scaffold_8_11053000	0.886905402290018	scaffold	Scaffold 8	11053000
3	0.115884115884116	0.866152347138986	2	scaffold_8_11054000	0.886905402290018	scaffold	Scaffold 8	11054000
3	0.116883116883117	0.866152347138986	3	scaffold_8_11539000	0.886905402290018	scaffold	Scaffold 8	11539000
3	0.102897102897103	0.866152347138986	2	scaffold_8_13767000	0.886905402290018	scaffold	Scaffold 8	13767000
3	0.101189881011899	0.866152347138986	3	scaffold_8_15248000	0.886905402290018	scaffold	Scaffold 8	15248000
3	0.131868131868132	0.866152347138986	3	scaffold_8_21920000	0.886905402290018	scaffold	Scaffold 8	21920000
4	0.116883116883117	0.876672734380244	2	scaffold_1_70000	0.886905402290018	scaffold	Scaffold 1	70000
4	0.130869130869131	0.876672734380244	4	scaffold_1_84000	0.886905402290018	scaffold	Scaffold 1	84000
4	0.134865134865135	0.876672734380244	4	scaffold_1_339000	0.886905402290018	scaffold	Scaffold 1	339000
4	0.092890710928907	0.876672734380244	4	scaffold_1_534000	0.886905402290018	scaffold	Scaffold 1	534000
4	0.125874125874126	0.876672734380244	2	scaffold_1_920000	0.886905402290018	scaffold	Scaffold 1	920000
4	0.092690730926907	0.876672734380244	4	scaffold_1_1080000	0.886905402290018	scaffold	Scaffold 1	1080000
4	0.115884115884116	0.876672734380244	3	scaffold_1_1129000	0.886905402290018	scaffold	Scaffold 1	1129000
4	0.117882117882118	0.876672734380244	3	scaffold_1_1426000	0.886905402290018	scaffold	Scaffold 1	1426000
4	0.112887112887113	0.876672734380244	2	scaffold_1_1756000	0.886905402290018	scaffold	Scaffold 1	1756000
4	0.112887112887113	0.876672734380244	3	scaffold_1_1769000	0.886905402290018	scaffold	Scaffold 1	1769000
4	0.133866133866134	0.876672734380244	3	scaffold_1_1775000	0.886905402290018	scaffold	Scaffold 1	1775000
4	0.103289671032897	0.876672734380244	4	scaffold_1_1804000	0.886905402290018	scaffold	Scaffold 1	1804000
4	0.108891108891109	0.876672734380244	2	scaffold_1_2246000	0.886905402290018	scaffold	Scaffold 1	2246000
4	0.128871128871129	0.876672734380244	4	scaffold_1_2429000	0.886905402290018	scaffold	Scaffold 1	2429000
4	0.127872127872128	0.876672734380244	3	scaffold_1_2433000	0.886905402290018	scaffold	Scaffold 1	2433000
4	0.108589141085891	0.876672734380244	3	scaffold_1_2438000	0.886905402290018	scaffold	Scaffold 1	2438000
4	0.112887112887113	0.876672734380244	2	scaffold_1_2769000	0.886905402290018	scaffold	Scaffold 1	2769000
4	0.101089891010899	0.876672734380244	4	scaffold_1_3111000	0.886905402290018	scaffold	Scaffold 1	3111000
4	0.117882117882118	0.876672734380244	4	scaffold_1_3242000	0.886905402290018	scaffold	Scaffold 1	3242000
4	0.124875124875125	0.876672734380244	3	scaffold_1_3300000	0.886905402290018	scaffold	Scaffold 1	3300000
4	0.0997900209979	0.876672734380244	2	scaffold_1_3408000	0.886905402290018	scaffold	Scaffold 1	3408000
4	0.107892107892108	0.876672734380244	3	scaffold_1_3646000	0.886905402290018	scaffold	Scaffold 1	3646000
4	0.097090290970903	0.876672734380244	4	scaffold_1_5101000	0.886905402290018	scaffold	Scaffold 1	5101000
4	0.117882117882118	0.876672734380244	2	scaffold_1_5307000	0.886905402290018	scaffold	Scaffold 1	5307000
4	0.118881118881119	0.876672734380244	3	scaffold_1_5766000	0.886905402290018	scaffold	Scaffold 1	5766000
4	0.121878121878122	0.876672734380244	4	scaffold_1_5987000	0.886905402290018	scaffold	Scaffold 1	5987000
4	0.111888111888112	0.876672734380244	4	scaffold_1_5996000	0.886905402290018	scaffold	Scaffold 1	5996000
4	0.101898101898102	0.876672734380244	4	scaffold_1_6096000	0.886905402290018	scaffold	Scaffold 1	6096000
4	0.111888111888112	0.876672734380244	4	scaffold_1_6099000	0.886905402290018	scaffold	Scaffold 1	6099000
4	0.123876123876124	0.876672734380244	3	scaffold_1_6142000	0.886905402290018	scaffold	Scaffold 1	6142000
4	0.114885114885115	0.876672734380244	3	scaffold_1_6221000	0.886905402290018	scaffold	Scaffold 1	6221000
4	0.133866133866134	0.876672734380244	3	scaffold_1_6292000	0.886905402290018	scaffold	Scaffold 1	6292000
4	0.102897102897103	0.876672734380244	4	scaffold_1_6492000	0.886905402290018	scaffold	Scaffold 1	6492000
4	0.111888111888112	0.876672734380244	2	scaffold_1_6595000	0.886905402290018	scaffold	Scaffold 1	6595000
4	0.096090390960904	0.876672734380244	2	scaffold_1_6671000	0.886905402290018	scaffold	Scaffold 1	6671000
4	0.108389161083892	0.876672734380244	4	scaffold_1_6674000	0.886905402290018	scaffold	Scaffold 1	6674000
4	0.106893106893107	0.876672734380244	2	scaffold_1_6802000	0.886905402290018	scaffold	Scaffold 1	6802000
4	0.122877122877123	0.876672734380244	3	scaffold_1_6819000	0.886905402290018	scaffold	Scaffold 1	6819000
4	0.112887112887113	0.876672734380244	3	scaffold_1_6884000	0.886905402290018	scaffold	Scaffold 1	6884000
4	0.135864135864136	0.876672734380244	4	scaffold_1_6925000	0.886905402290018	scaffold	Scaffold 1	6925000
4	0.126873126873127	0.876672734380244	4	scaffold_1_6960000	0.886905402290018	scaffold	Scaffold 1	6960000
4	0.116883116883117	0.876672734380244	4	scaffold_1_7035000	0.886905402290018	scaffold	Scaffold 1	7035000
4	0.100789921007899	0.876672734380244	3	scaffold_1_7187000	0.886905402290018	scaffold	Scaffold 1	7187000
4	0.123876123876124	0.876672734380244	4	scaffold_1_7195000	0.886905402290018	scaffold	Scaffold 1	7195000
4	0.120879120879121	0.876672734380244	3	scaffold_1_7218000	0.886905402290018	scaffold	Scaffold 1	7218000
4	0.134865134865135	0.876672734380244	4	scaffold_1_7232000	0.886905402290018	scaffold	Scaffold 1	7232000
4	0.093890610938906	0.876672734380244	3	scaffold_1_7280000	0.886905402290018	scaffold	Scaffold 1	7280000
4	0.101898101898102	0.876672734380244	2	scaffold_1_7286000	0.886905402290018	scaffold	Scaffold 1	7286000
4	0.117088291170883	0.876672734380244	2	scaffold_1_7289000	0.886905402290018	scaffold	Scaffold 1	7289000
4	0.124875124875125	0.876672734380244	2	scaffold_1_7294000	0.886905402290018	scaffold	Scaffold 1	7294000
4	0.100899100899101	0.876672734380244	3	scaffold_1_7346000	0.886905402290018	scaffold	Scaffold 1	7346000
4	0.106893106893107	0.876672734380244	2	scaffold_1_7361000	0.886905402290018	scaffold	Scaffold 1	7361000
4	0.133866133866134	0.876672734380244	3	scaffold_1_7364000	0.886905402290018	scaffold	Scaffold 1	7364000
4	0.102089791020898	0.876672734380244	4	scaffold_1_7389000	0.886905402290018	scaffold	Scaffold 1	7389000
4	0.133866133866134	0.876672734380244	3	scaffold_1_7423000	0.886905402290018	scaffold	Scaffold 1	7423000
4	0.123876123876124	0.876672734380244	3	scaffold_1_7614000	0.886905402290018	scaffold	Scaffold 1	7614000
4	0.107892107892108	0.876672734380244	3	scaffold_1_7968000	0.886905402290018	scaffold	Scaffold 1	7968000
4	0.126873126873127	0.876672734380244	4	scaffold_1_8380000	0.886905402290018	scaffold	Scaffold 1	8380000
4	0.131868131868132	0.876672734380244	2	scaffold_1_9111000	0.886905402290018	scaffold	Scaffold 1	9111000
4	0.104895104895105	0.876672734380244	4	scaffold_1_9245000	0.886905402290018	scaffold	Scaffold 1	9245000
4	0.111888111888112	0.876672734380244	3	scaffold_1_9329000	0.886905402290018	scaffold	Scaffold 1	9329000
4	0.117882117882118	0.876672734380244	4	scaffold_1_9343000	0.886905402290018	scaffold	Scaffold 1	9343000
4	0.128871128871129	0.876672734380244	3	scaffold_1_9403000	0.886905402290018	scaffold	Scaffold 1	9403000
4	0.097690230976902	0.876672734380244	4	scaffold_1_9770000	0.886905402290018	scaffold	Scaffold 1	9770000
4	0.126873126873127	0.876672734380244	4	scaffold_1_10011000	0.886905402290018	scaffold	Scaffold 1	10011000
4	0.114188581141886	0.876672734380244	3	scaffold_1_10033000	0.886905402290018	scaffold	Scaffold 1	10033000
4	0.127872127872128	0.876672734380244	3	scaffold_1_11496000	0.886905402290018	scaffold	Scaffold 1	11496000
4	0.111888111888112	0.876672734380244	3	scaffold_1_12657000	0.886905402290018	scaffold	Scaffold 1	12657000
4	0.132867132867133	0.876672734380244	4	scaffold_1_13117000	0.886905402290018	scaffold	Scaffold 1	13117000
4	0.093390660933907	0.876672734380244	4	scaffold_1_14209000	0.886905402290018	scaffold	Scaffold 1	14209000
4	0.134865134865135	0.876672734380244	3	scaffold_1_15457000	0.886905402290018	scaffold	Scaffold 1	15457000
4	0.110889110889111	0.876672734380244	3	scaffold_1_15517000	0.886905402290018	scaffold	Scaffold 1	15517000
4	0.11988011988012	0.876672734380244	4	scaffold_1_15550000	0.886905402290018	scaffold	Scaffold 1	15550000
4	0.112887112887113	0.876672734380244	4	scaffold_1_15591000	0.886905402290018	scaffold	Scaffold 1	15591000
4	0.106893106893107	0.876672734380244	3	scaffold_1_15605000	0.886905402290018	scaffold	Scaffold 1	15605000
4	0.100899100899101	0.876672734380244	3	scaffold_1_16119000	0.886905402290018	scaffold	Scaffold 1	16119000
4	0.110889110889111	0.876672734380244	3	scaffold_1_16640000	0.886905402290018	scaffold	Scaffold 1	16640000
4	0.124875124875125	0.876672734380244	2	scaffold_1_22429000	0.886905402290018	scaffold	Scaffold 1	22429000
4	0.097390260973903	0.876672734380244	4	scaffold_1_24105000	0.886905402290018	scaffold	Scaffold 1	24105000
4	0.133866133866134	0.876672734380244	3	scaffold_1_25700000	0.886905402290018	scaffold	Scaffold 1	25700000
4	0.128871128871129	0.876672734380244	4	scaffold_1_25738000	0.886905402290018	scaffold	Scaffold 1	25738000
4	0.135864135864136	0.876672734380244	4	scaffold_1_25740000	0.886905402290018	scaffold	Scaffold 1	25740000
4	0.125874125874126	0.876672734380244	4	scaffold_1_25770000	0.886905402290018	scaffold	Scaffold 1	25770000
4	0.113886113886114	0.876672734380244	4	scaffold_1_25781000	0.886905402290018	scaffold	Scaffold 1	25781000
4	0.105894105894106	0.876672734380244	3	scaffold_1_25784000	0.886905402290018	scaffold	Scaffold 1	25784000
4	0.100899100899101	0.876672734380244	4	scaffold_1_26239000	0.886905402290018	scaffold	Scaffold 1	26239000
4	0.107892107892108	0.876672734380244	3	scaffold_1_26240000	0.886905402290018	scaffold	Scaffold 1	26240000
4	0.118881118881119	0.876672734380244	4	scaffold_1_26306000	0.886905402290018	scaffold	Scaffold 1	26306000
4	0.114885114885115	0.876672734380244	4	scaffold_1_27472000	0.886905402290018	scaffold	Scaffold 1	27472000
4	0.102389761023898	0.876672734380244	4	scaffold_1_28382000	0.886905402290018	scaffold	Scaffold 1	28382000
4	0.096390360963904	0.876672734380244	4	scaffold_1_28571000	0.886905402290018	scaffold	Scaffold 1	28571000
4	0.127872127872128	0.876672734380244	4	scaffold_1_29572000	0.886905402290018	scaffold	Scaffold 1	29572000
4	0.108891108891109	0.876672734380244	2	scaffold_1_29702000	0.886905402290018	scaffold	Scaffold 1	29702000
4	0.100899100899101	0.876672734380244	3	scaffold_1_29744000	0.886905402290018	scaffold	Scaffold 1	29744000
4	0.112887112887113	0.876672734380244	4	scaffold_1_29765000	0.886905402290018	scaffold	Scaffold 1	29765000
4	0.127872127872128	0.876672734380244	3	scaffold_1_29772000	0.886905402290018	scaffold	Scaffold 1	29772000
4	0.093790620937906	0.876672734380244	2	scaffold_1_29773000	0.886905402290018	scaffold	Scaffold 1	29773000
4	0.096090390960904	0.876672734380244	4	scaffold_1_29774000	0.886905402290018	scaffold	Scaffold 1	29774000
4	0.116883116883117	0.876672734380244	2	scaffold_1_29786000	0.886905402290018	scaffold	Scaffold 1	29786000
4	0.107892107892108	0.876672734380244	3	scaffold_1_32079000	0.886905402290018	scaffold	Scaffold 1	32079000
4	0.11988011988012	0.876672734380244	4	scaffold_1_32731000	0.886905402290018	scaffold	Scaffold 1	32731000
4	0.121878121878122	0.876672734380244	4	scaffold_2_72000	0.886905402290018	scaffold	Scaffold 2	72000
4	0.104895104895105	0.876672734380244	4	scaffold_2_578000	0.886905402290018	scaffold	Scaffold 2	578000
4	0.101898101898102	0.876672734380244	4	scaffold_2_2004000	0.886905402290018	scaffold	Scaffold 2	2004000
4	0.100899100899101	0.876672734380244	3	scaffold_2_2437000	0.886905402290018	scaffold	Scaffold 2	2437000
4	0.091890810918908	0.876672734380244	2	scaffold_2_4084000	0.886905402290018	scaffold	Scaffold 2	4084000
4	0.128871128871129	0.876672734380244	3	scaffold_2_12296000	0.886905402290018	scaffold	Scaffold 2	12296000
4	0.131868131868132	0.876672734380244	3	scaffold_2_12358000	0.886905402290018	scaffold	Scaffold 2	12358000
4	0.133866133866134	0.876672734380244	3	scaffold_2_12364000	0.886905402290018	scaffold	Scaffold 2	12364000
4	0.103089691030897	0.876672734380244	3	scaffold_2_12453000	0.886905402290018	scaffold	Scaffold 2	12453000
4	0.111288871112889	0.876672734380244	4	scaffold_2_14859000	0.886905402290018	scaffold	Scaffold 2	14859000
4	0.100689931006899	0.876672734380244	2	scaffold_2_15270000	0.886905402290018	scaffold	Scaffold 2	15270000
4	0.135864135864136	0.876672734380244	4	scaffold_2_15683000	0.886905402290018	scaffold	Scaffold 2	15683000
4	0.121878121878122	0.876672734380244	3	scaffold_2_15774000	0.886905402290018	scaffold	Scaffold 2	15774000
4	0.11988011988012	0.876672734380244	4	scaffold_2_15793000	0.886905402290018	scaffold	Scaffold 2	15793000
4	0.134865134865135	0.876672734380244	2	scaffold_2_15850000	0.886905402290018	scaffold	Scaffold 2	15850000
4	0.123876123876124	0.876672734380244	2	scaffold_2_15851000	0.886905402290018	scaffold	Scaffold 2	15851000
4	0.116883116883117	0.876672734380244	4	scaffold_2_15859000	0.886905402290018	scaffold	Scaffold 2	15859000
4	0.095790420957904	0.876672734380244	4	scaffold_2_16702000	0.886905402290018	scaffold	Scaffold 2	16702000
4	0.134865134865135	0.876672734380244	4	scaffold_2_16722000	0.886905402290018	scaffold	Scaffold 2	16722000
4	0.133866133866134	0.876672734380244	2	scaffold_2_16739000	0.886905402290018	scaffold	Scaffold 2	16739000
4	0.128871128871129	0.876672734380244	4	scaffold_2_17086000	0.886905402290018	scaffold	Scaffold 2	17086000
4	0.132867132867133	0.876672734380244	2	scaffold_2_17593000	0.886905402290018	scaffold	Scaffold 2	17593000
4	0.120879120879121	0.876672734380244	4	scaffold_2_17630000	0.886905402290018	scaffold	Scaffold 2	17630000
4	0.095790420957904	0.876672734380244	3	scaffold_2_17631000	0.886905402290018	scaffold	Scaffold 2	17631000
4	0.096390360963904	0.876672734380244	4	scaffold_2_17694000	0.886905402290018	scaffold	Scaffold 2	17694000
4	0.11988011988012	0.876672734380244	4	scaffold_2_17704000	0.886905402290018	scaffold	Scaffold 2	17704000
4	0.121878121878122	0.876672734380244	2	scaffold_2_17732000	0.886905402290018	scaffold	Scaffold 2	17732000
4	0.095890410958904	0.876672734380244	4	scaffold_2_17733000	0.886905402290018	scaffold	Scaffold 2	17733000
4	0.124875124875125	0.876672734380244	3	scaffold_2_17737000	0.886905402290018	scaffold	Scaffold 2	17737000
4	0.103896103896104	0.876672734380244	3	scaffold_2_17738000	0.886905402290018	scaffold	Scaffold 2	17738000
4	0.092690730926907	0.876672734380244	2	scaffold_2_17805000	0.886905402290018	scaffold	Scaffold 2	17805000
4	0.125874125874126	0.876672734380244	3	scaffold_2_17809000	0.886905402290018	scaffold	Scaffold 2	17809000
4	0.126873126873127	0.876672734380244	2	scaffold_2_17828000	0.886905402290018	scaffold	Scaffold 2	17828000
4	0.11988011988012	0.876672734380244	3	scaffold_2_17853000	0.886905402290018	scaffold	Scaffold 2	17853000
4	0.111888111888112	0.876672734380244	4	scaffold_2_17891000	0.886905402290018	scaffold	Scaffold 2	17891000
4	0.126873126873127	0.876672734380244	4	scaffold_2_17958000	0.886905402290018	scaffold	Scaffold 2	17958000
4	0.112887112887113	0.876672734380244	3	scaffold_2_18066000	0.886905402290018	scaffold	Scaffold 2	18066000
4	0.102897102897103	0.876672734380244	4	scaffold_2_18266000	0.886905402290018	scaffold	Scaffold 2	18266000
4	0.127872127872128	0.876672734380244	4	scaffold_2_18300000	0.886905402290018	scaffold	Scaffold 2	18300000
4	0.113886113886114	0.876672734380244	4	scaffold_2_18358000	0.886905402290018	scaffold	Scaffold 2	18358000
4	0.111888111888112	0.876672734380244	2	scaffold_2_18538000	0.886905402290018	scaffold	Scaffold 2	18538000
4	0.102897102897103	0.876672734380244	4	scaffold_2_18717000	0.886905402290018	scaffold	Scaffold 2	18717000
4	0.128871128871129	0.876672734380244	2	scaffold_2_18720000	0.886905402290018	scaffold	Scaffold 2	18720000
4	0.120879120879121	0.876672734380244	2	scaffold_2_18721000	0.886905402290018	scaffold	Scaffold 2	18721000
4	0.133866133866134	0.876672734380244	2	scaffold_2_18729000	0.886905402290018	scaffold	Scaffold 2	18729000
4	0.124875124875125	0.876672734380244	3	scaffold_2_18742000	0.886905402290018	scaffold	Scaffold 2	18742000
4	0.112887112887113	0.876672734380244	3	scaffold_2_18743000	0.886905402290018	scaffold	Scaffold 2	18743000
4	0.093090690930907	0.876672734380244	3	scaffold_2_18761000	0.886905402290018	scaffold	Scaffold 2	18761000
4	0.107892107892108	0.876672734380244	4	scaffold_2_18762000	0.886905402290018	scaffold	Scaffold 2	18762000
4	0.106893106893107	0.876672734380244	3	scaffold_2_18764000	0.886905402290018	scaffold	Scaffold 2	18764000
4	0.125874125874126	0.876672734380244	3	scaffold_2_18765000	0.886905402290018	scaffold	Scaffold 2	18765000
4	0.12987012987013	0.876672734380244	4	scaffold_2_18787000	0.886905402290018	scaffold	Scaffold 2	18787000
4	0.132867132867133	0.876672734380244	3	scaffold_2_18882000	0.886905402290018	scaffold	Scaffold 2	18882000
4	0.107589241075892	0.876672734380244	4	scaffold_2_18888000	0.886905402290018	scaffold	Scaffold 2	18888000
4	0.113886113886114	0.876672734380244	3	scaffold_2_19053000	0.886905402290018	scaffold	Scaffold 2	19053000
4	0.127872127872128	0.876672734380244	3	scaffold_2_19107000	0.886905402290018	scaffold	Scaffold 2	19107000
4	0.101489851014899	0.876672734380244	4	scaffold_2_19133000	0.886905402290018	scaffold	Scaffold 2	19133000
4	0.10989010989011	0.876672734380244	3	scaffold_2_19202000	0.886905402290018	scaffold	Scaffold 2	19202000
4	0.098090190980902	0.876672734380244	4	scaffold_3_71000	0.886905402290018	scaffold	Scaffold 3	71000
4	0.111888111888112	0.876672734380244	3	scaffold_3_85000	0.886905402290018	scaffold	Scaffold 3	85000
4	0.096190380961904	0.876672734380244	4	scaffold_3_86000	0.886905402290018	scaffold	Scaffold 3	86000
4	0.111888111888112	0.876672734380244	4	scaffold_3_451000	0.886905402290018	scaffold	Scaffold 3	451000
4	0.12987012987013	0.876672734380244	3	scaffold_3_676000	0.886905402290018	scaffold	Scaffold 3	676000
4	0.120879120879121	0.876672734380244	4	scaffold_3_772000	0.886905402290018	scaffold	Scaffold 3	772000
4	0.105894105894106	0.876672734380244	4	scaffold_3_967000	0.886905402290018	scaffold	Scaffold 3	967000
4	0.118881118881119	0.876672734380244	3	scaffold_3_1406000	0.886905402290018	scaffold	Scaffold 3	1406000
4	0.102897102897103	0.876672734380244	3	scaffold_3_1494000	0.886905402290018	scaffold	Scaffold 3	1494000
4	0.130869130869131	0.876672734380244	2	scaffold_3_1605000	0.886905402290018	scaffold	Scaffold 3	1605000
4	0.102897102897103	0.876672734380244	3	scaffold_3_1674000	0.886905402290018	scaffold	Scaffold 3	1674000
4	0.135864135864136	0.876672734380244	2	scaffold_3_1675000	0.886905402290018	scaffold	Scaffold 3	1675000
4	0.126873126873127	0.876672734380244	2	scaffold_3_2128000	0.886905402290018	scaffold	Scaffold 3	2128000
4	0.102897102897103	0.876672734380244	2	scaffold_3_2944000	0.886905402290018	scaffold	Scaffold 3	2944000
4	0.091390860913909	0.875047392621442	3	scaffold_3_3094000	0.886905402290018	scaffold	Scaffold 3	3094000
4	0.135864135864136	0.876672734380244	3	scaffold_3_3168000	0.886905402290018	scaffold	Scaffold 3	3168000
4	0.108891108891109	0.876672734380244	3	scaffold_3_3267000	0.886905402290018	scaffold	Scaffold 3	3267000
4	0.113886113886114	0.876672734380244	4	scaffold_3_3475000	0.886905402290018	scaffold	Scaffold 3	3475000
4	0.134865134865135	0.876672734380244	2	scaffold_3_3646000	0.886905402290018	scaffold	Scaffold 3	3646000
4	0.097590240975902	0.876672734380244	3	scaffold_3_3976000	0.886905402290018	scaffold	Scaffold 3	3976000
4	0.102897102897103	0.876672734380244	4	scaffold_3_4386000	0.886905402290018	scaffold	Scaffold 3	4386000
4	0.114885114885115	0.876672734380244	3	scaffold_3_4399000	0.886905402290018	scaffold	Scaffold 3	4399000
4	0.109389061093891	0.876672734380244	4	scaffold_3_4940000	0.886905402290018	scaffold	Scaffold 3	4940000
4	0.128871128871129	0.876672734380244	3	scaffold_3_4946000	0.886905402290018	scaffold	Scaffold 3	4946000
4	0.0997900209979	0.876672734380244	2	scaffold_3_5109000	0.886905402290018	scaffold	Scaffold 3	5109000
4	0.127872127872128	0.876672734380244	4	scaffold_3_5118000	0.886905402290018	scaffold	Scaffold 3	5118000
4	0.125874125874126	0.876672734380244	4	scaffold_3_5310000	0.886905402290018	scaffold	Scaffold 3	5310000
4	0.0998900109989	0.876672734380244	3	scaffold_3_5541000	0.886905402290018	scaffold	Scaffold 3	5541000
4	0.124875124875125	0.876672734380244	4	scaffold_3_5545000	0.886905402290018	scaffold	Scaffold 3	5545000
4	0.094090590940906	0.876672734380244	3	scaffold_3_5950000	0.886905402290018	scaffold	Scaffold 3	5950000
4	0.108891108891109	0.876672734380244	4	scaffold_3_6059000	0.886905402290018	scaffold	Scaffold 3	6059000
4	0.10989010989011	0.876672734380244	4	scaffold_3_6616000	0.886905402290018	scaffold	Scaffold 3	6616000
4	0.105894105894106	0.876672734380244	3	scaffold_3_6786000	0.886905402290018	scaffold	Scaffold 3	6786000
4	0.132867132867133	0.876672734380244	3	scaffold_3_7211000	0.886905402290018	scaffold	Scaffold 3	7211000
4	0.113886113886114	0.876672734380244	3	scaffold_3_7237000	0.886905402290018	scaffold	Scaffold 3	7237000
4	0.11988011988012	0.876672734380244	4	scaffold_3_8089000	0.886905402290018	scaffold	Scaffold 3	8089000
4	0.093390660933907	0.876672734380244	3	scaffold_3_8141000	0.886905402290018	scaffold	Scaffold 3	8141000
4	0.104895104895105	0.876672734380244	3	scaffold_3_8163000	0.886905402290018	scaffold	Scaffold 3	8163000
4	0.127872127872128	0.876672734380244	2	scaffold_3_8361000	0.886905402290018	scaffold	Scaffold 3	8361000
4	0.095190480951905	0.876672734380244	3	scaffold_3_8449000	0.886905402290018	scaffold	Scaffold 3	8449000
4	0.10989010989011	0.876672734380244	3	scaffold_3_8539000	0.886905402290018	scaffold	Scaffold 3	8539000
4	0.116988301169883	0.876672734380244	4	scaffold_3_9997000	0.886905402290018	scaffold	Scaffold 3	9997000
4	0.12987012987013	0.876672734380244	2	scaffold_3_11440000	0.886905402290018	scaffold	Scaffold 3	11440000
4	0.102889711028897	0.876672734380244	4	scaffold_3_13410000	0.886905402290018	scaffold	Scaffold 3	13410000
4	0.125874125874126	0.876672734380244	4	scaffold_3_13414000	0.886905402290018	scaffold	Scaffold 3	13414000
4	0.101898101898102	0.876672734380244	2	scaffold_3_21083000	0.886905402290018	scaffold	Scaffold 3	21083000
4	0.107892107892108	0.876672734380244	4	scaffold_3_21324000	0.886905402290018	scaffold	Scaffold 3	21324000
4	0.122877122877123	0.876672734380244	3	scaffold_3_21915000	0.886905402290018	scaffold	Scaffold 3	21915000
4	0.104895104895105	0.876672734380244	3	scaffold_3_22655000	0.886905402290018	scaffold	Scaffold 3	22655000
4	0.134865134865135	0.876672734380244	3	scaffold_3_22691000	0.886905402290018	scaffold	Scaffold 3	22691000
4	0.096690330966903	0.876672734380244	4	scaffold_3_23062000	0.886905402290018	scaffold	Scaffold 3	23062000
4	0.134865134865135	0.876672734380244	3	scaffold_3_23725000	0.886905402290018	scaffold	Scaffold 3	23725000
4	0.098490150984902	0.876672734380244	3	scaffold_3_24056000	0.886905402290018	scaffold	Scaffold 3	24056000
4	0.130869130869131	0.876672734380244	3	scaffold_4_87000	0.886905402290018	scaffold	Scaffold 4	87000
4	0.113886113886114	0.876672734380244	4	scaffold_4_679000	0.886905402290018	scaffold	Scaffold 4	679000
4	0.117882117882118	0.876672734380244	4	scaffold_4_1049000	0.886905402290018	scaffold	Scaffold 4	1049000
4	0.115488451154885	0.876672734380244	4	scaffold_4_3051000	0.886905402290018	scaffold	Scaffold 4	3051000
4	0.113886113886114	0.876672734380244	2	scaffold_4_3057000	0.886905402290018	scaffold	Scaffold 4	3057000
4	0.112887112887113	0.876672734380244	4	scaffold_4_3138000	0.886905402290018	scaffold	Scaffold 4	3138000
4	0.116883116883117	0.876672734380244	4	scaffold_4_11990000	0.886905402290018	scaffold	Scaffold 4	11990000
4	0.130869130869131	0.876672734380244	3	scaffold_4_13712000	0.886905402290018	scaffold	Scaffold 4	13712000
4	0.113886113886114	0.876672734380244	4	scaffold_4_14217000	0.886905402290018	scaffold	Scaffold 4	14217000
4	0.104895104895105	0.876672734380244	3	scaffold_4_14315000	0.886905402290018	scaffold	Scaffold 4	14315000
4	0.107892107892108	0.876672734380244	3	scaffold_4_14319000	0.886905402290018	scaffold	Scaffold 4	14319000
4	0.116688331166883	0.876672734380244	2	scaffold_4_14424000	0.886905402290018	scaffold	Scaffold 4	14424000
4	0.111888111888112	0.876672734380244	2	scaffold_4_14545000	0.886905402290018	scaffold	Scaffold 4	14545000
4	0.131868131868132	0.876672734380244	4	scaffold_4_14664000	0.886905402290018	scaffold	Scaffold 4	14664000
4	0.118881118881119	0.876672734380244	4	scaffold_4_14783000	0.886905402290018	scaffold	Scaffold 4	14783000
4	0.135864135864136	0.876672734380244	3	scaffold_4_14833000	0.886905402290018	scaffold	Scaffold 4	14833000
4	0.126873126873127	0.876672734380244	3	scaffold_4_14837000	0.886905402290018	scaffold	Scaffold 4	14837000
4	0.11988011988012	0.876672734380244	4	scaffold_4_14866000	0.886905402290018	scaffold	Scaffold 4	14866000
4	0.105894105894106	0.876672734380244	4	scaffold_4_15621000	0.886905402290018	scaffold	Scaffold 4	15621000
4	0.116883116883117	0.876672734380244	4	scaffold_4_15726000	0.886905402290018	scaffold	Scaffold 4	15726000
4	0.113886113886114	0.876672734380244	4	scaffold_4_15855000	0.886905402290018	scaffold	Scaffold 4	15855000
4	0.096990300969903	0.876672734380244	3	scaffold_4_16056000	0.886905402290018	scaffold	Scaffold 4	16056000
4	0.133866133866134	0.876672734380244	4	scaffold_4_16283000	0.886905402290018	scaffold	Scaffold 4	16283000
4	0.106789321067893	0.876672734380244	4	scaffold_4_16303000	0.886905402290018	scaffold	Scaffold 4	16303000
4	0.108891108891109	0.876672734380244	3	scaffold_4_16533000	0.886905402290018	scaffold	Scaffold 4	16533000
4	0.131868131868132	0.876672734380244	2	scaffold_4_16575000	0.886905402290018	scaffold	Scaffold 4	16575000
4	0.101898101898102	0.876672734380244	4	scaffold_4_16688000	0.886905402290018	scaffold	Scaffold 4	16688000
4	0.124875124875125	0.876672734380244	4	scaffold_4_18605000	0.886905402290018	scaffold	Scaffold 4	18605000
4	0.123876123876124	0.876672734380244	4	scaffold_4_18630000	0.886905402290018	scaffold	Scaffold 4	18630000
4	0.134865134865135	0.876672734380244	3	scaffold_4_18668000	0.886905402290018	scaffold	Scaffold 4	18668000
4	0.121878121878122	0.876672734380244	2	scaffold_4_18712000	0.886905402290018	scaffold	Scaffold 4	18712000
4	0.120879120879121	0.876672734380244	3	scaffold_4_19709000	0.886905402290018	scaffold	Scaffold 4	19709000
4	0.094190580941906	0.876672734380244	3	scaffold_4_19802000	0.886905402290018	scaffold	Scaffold 4	19802000
4	0.128871128871129	0.876672734380244	3	scaffold_4_19818000	0.886905402290018	scaffold	Scaffold 4	19818000
4	0.131868131868132	0.876672734380244	4	scaffold_4_20183000	0.886905402290018	scaffold	Scaffold 4	20183000
4	0.095190480951905	0.876672734380244	3	scaffold_4_20278000	0.886905402290018	scaffold	Scaffold 4	20278000
4	0.098290170982902	0.876672734380244	2	scaffold_4_20284000	0.886905402290018	scaffold	Scaffold 4	20284000
4	0.126873126873127	0.876672734380244	4	scaffold_4_20395000	0.886905402290018	scaffold	Scaffold 4	20395000
4	0.104189581041896	0.876672734380244	3	scaffold_4_20706000	0.886905402290018	scaffold	Scaffold 4	20706000
4	0.110988901109889	0.876672734380244	2	scaffold_4_20708000	0.886905402290018	scaffold	Scaffold 4	20708000
4	0.120879120879121	0.876672734380244	4	scaffold_4_20709000	0.886905402290018	scaffold	Scaffold 4	20709000
4	0.098990100989901	0.876672734380244	4	scaffold_4_21123000	0.886905402290018	scaffold	Scaffold 4	21123000
4	0.133866133866134	0.876672734380244	4	scaffold_4_21217000	0.886905402290018	scaffold	Scaffold 4	21217000
4	0.097590240975902	0.876672734380244	4	scaffold_4_21325000	0.886905402290018	scaffold	Scaffold 4	21325000
4	0.102897102897103	0.876672734380244	4	scaffold_4_21383000	0.886905402290018	scaffold	Scaffold 4	21383000
4	0.11988011988012	0.876672734380244	3	scaffold_4_21454000	0.886905402290018	scaffold	Scaffold 4	21454000
4	0.12987012987013	0.876672734380244	4	scaffold_4_21657000	0.886905402290018	scaffold	Scaffold 4	21657000
4	0.110889110889111	0.876672734380244	2	scaffold_4_21971000	0.886905402290018	scaffold	Scaffold 4	21971000
4	0.104895104895105	0.876672734380244	2	scaffold_4_21995000	0.886905402290018	scaffold	Scaffold 4	21995000
4	0.114885114885115	0.876672734380244	2	scaffold_4_22298000	0.886905402290018	scaffold	Scaffold 4	22298000
4	0.131868131868132	0.876672734380244	3	scaffold_4_22863000	0.886905402290018	scaffold	Scaffold 4	22863000
4	0.111888111888112	0.876672734380244	4	scaffold_4_23079000	0.886905402290018	scaffold	Scaffold 4	23079000
4	0.124875124875125	0.876672734380244	4	scaffold_4_23156000	0.886905402290018	scaffold	Scaffold 4	23156000
4	0.093590640935906	0.876672734380244	3	scaffold_5_733000	0.886905402290018	scaffold	Scaffold 5	733000
4	0.130869130869131	0.876672734380244	4	scaffold_5_1480000	0.886905402290018	scaffold	Scaffold 5	1480000
4	0.120879120879121	0.876672734380244	4	scaffold_5_1695000	0.886905402290018	scaffold	Scaffold 5	1695000
4	0.094290570942906	0.876672734380244	4	scaffold_5_2123000	0.886905402290018	scaffold	Scaffold 5	2123000
4	0.123876123876124	0.876672734380244	4	scaffold_5_2435000	0.886905402290018	scaffold	Scaffold 5	2435000
4	0.11988011988012	0.876672734380244	3	scaffold_5_3204000	0.886905402290018	scaffold	Scaffold 5	3204000
4	0.132867132867133	0.876672734380244	2	scaffold_5_5317000	0.886905402290018	scaffold	Scaffold 5	5317000
4	0.124875124875125	0.876672734380244	4	scaffold_5_9926000	0.886905402290018	scaffold	Scaffold 5	9926000
4	0.121878121878122	0.876672734380244	3	scaffold_5_10110000	0.886905402290018	scaffold	Scaffold 5	10110000
4	0.097590240975902	0.876672734380244	4	scaffold_5_10462000	0.886905402290018	scaffold	Scaffold 5	10462000
4	0.128871128871129	0.876672734380244	4	scaffold_5_13055000	0.886905402290018	scaffold	Scaffold 5	13055000
4	0.114885114885115	0.876672734380244	4	scaffold_5_14053000	0.886905402290018	scaffold	Scaffold 5	14053000
4	0.122877122877123	0.876672734380244	4	scaffold_5_14344000	0.886905402290018	scaffold	Scaffold 5	14344000
4	0.127872127872128	0.876672734380244	3	scaffold_5_14787000	0.886905402290018	scaffold	Scaffold 5	14787000
4	0.107892107892108	0.876672734380244	3	scaffold_5_14941000	0.886905402290018	scaffold	Scaffold 5	14941000
4	0.093390660933907	0.876672734380244	3	scaffold_5_14946000	0.886905402290018	scaffold	Scaffold 5	14946000
4	0.102897102897103	0.876672734380244	3	scaffold_5_15697000	0.886905402290018	scaffold	Scaffold 5	15697000
4	0.101489851014899	0.876672734380244	3	scaffold_5_16111000	0.886905402290018	scaffold	Scaffold 5	16111000
4	0.111888111888112	0.876672734380244	2	scaffold_5_16360000	0.886905402290018	scaffold	Scaffold 5	16360000
4	0.126873126873127	0.876672734380244	4	scaffold_5_17059000	0.886905402290018	scaffold	Scaffold 5	17059000
4	0.135864135864136	0.876672734380244	4	scaffold_5_17073000	0.886905402290018	scaffold	Scaffold 5	17073000
4	0.100899100899101	0.876672734380244	3	scaffold_5_17982000	0.886905402290018	scaffold	Scaffold 5	17982000
4	0.113886113886114	0.876672734380244	3	scaffold_5_18035000	0.886905402290018	scaffold	Scaffold 5	18035000
4	0.111888111888112	0.876672734380244	4	scaffold_5_18193000	0.886905402290018	scaffold	Scaffold 5	18193000
4	0.094890510948905	0.876672734380244	4	scaffold_5_19033000	0.886905402290018	scaffold	Scaffold 5	19033000
4	0.114885114885115	0.876672734380244	3	scaffold_5_19034000	0.886905402290018	scaffold	Scaffold 5	19034000
4	0.095790420957904	0.876672734380244	2	scaffold_5_19072000	0.886905402290018	scaffold	Scaffold 5	19072000
4	0.095590440955904	0.876672734380244	4	scaffold_5_19074000	0.886905402290018	scaffold	Scaffold 5	19074000
4	0.1001899810019	0.876672734380244	3	scaffold_5_19082000	0.886905402290018	scaffold	Scaffold 5	19082000
4	0.125874125874126	0.876672734380244	3	scaffold_5_19096000	0.886905402290018	scaffold	Scaffold 5	19096000
4	0.134865134865135	0.876672734380244	4	scaffold_5_19187000	0.886905402290018	scaffold	Scaffold 5	19187000
4	0.100899100899101	0.876672734380244	4	scaffold_5_19236000	0.886905402290018	scaffold	Scaffold 5	19236000
4	0.101898101898102	0.876672734380244	4	scaffold_5_19700000	0.886905402290018	scaffold	Scaffold 5	19700000
4	0.095090490950905	0.876672734380244	4	scaffold_5_19760000	0.886905402290018	scaffold	Scaffold 5	19760000
4	0.118881118881119	0.876672734380244	3	scaffold_5_19772000	0.886905402290018	scaffold	Scaffold 5	19772000
4	0.1002899710029	0.876672734380244	4	scaffold_5_20308000	0.886905402290018	scaffold	Scaffold 5	20308000
4	0.10989010989011	0.876672734380244	3	scaffold_5_20420000	0.886905402290018	scaffold	Scaffold 5	20420000
4	0.107892107892108	0.876672734380244	3	scaffold_5_20423000	0.886905402290018	scaffold	Scaffold 5	20423000
4	0.115884115884116	0.876672734380244	3	scaffold_5_20458000	0.886905402290018	scaffold	Scaffold 5	20458000
4	0.125874125874126	0.876672734380244	4	scaffold_5_20459000	0.886905402290018	scaffold	Scaffold 5	20459000
4	0.133866133866134	0.876672734380244	3	scaffold_5_20515000	0.886905402290018	scaffold	Scaffold 5	20515000
4	0.106893106893107	0.876672734380244	4	scaffold_5_20949000	0.886905402290018	scaffold	Scaffold 5	20949000
4	0.118881118881119	0.876672734380244	2	scaffold_5_20970000	0.886905402290018	scaffold	Scaffold 5	20970000
4	0.105894105894106	0.876672734380244	3	scaffold_5_21057000	0.886905402290018	scaffold	Scaffold 5	21057000
4	0.110889110889111	0.876672734380244	3	scaffold_5_21115000	0.886905402290018	scaffold	Scaffold 5	21115000
4	0.094990500949905	0.876672734380244	3	scaffold_5_21138000	0.886905402290018	scaffold	Scaffold 5	21138000
4	0.121878121878122	0.876672734380244	4	scaffold_5_21140000	0.886905402290018	scaffold	Scaffold 5	21140000
4	0.102389761023898	0.876672734380244	3	scaffold_5_21176000	0.886905402290018	scaffold	Scaffold 5	21176000
4	0.107892107892108	0.876672734380244	3	scaffold_5_21193000	0.886905402290018	scaffold	Scaffold 5	21193000
4	0.096790320967903	0.876672734380244	4	scaffold_6_50000	0.886905402290018	scaffold	Scaffold 6	50000
4	0.100899100899101	0.876672734380244	4	scaffold_6_57000	0.886905402290018	scaffold	Scaffold 6	57000
4	0.132867132867133	0.876672734380244	2	scaffold_6_71000	0.886905402290018	scaffold	Scaffold 6	71000
4	0.107892107892108	0.876672734380244	3	scaffold_6_73000	0.886905402290018	scaffold	Scaffold 6	73000
4	0.12987012987013	0.876672734380244	4	scaffold_6_74000	0.886905402290018	scaffold	Scaffold 6	74000
4	0.108889111088891	0.876672734380244	4	scaffold_6_157000	0.886905402290018	scaffold	Scaffold 6	157000
4	0.094790520947905	0.876672734380244	3	scaffold_6_480000	0.886905402290018	scaffold	Scaffold 6	480000
4	0.093690630936906	0.876672734380244	4	scaffold_6_954000	0.886905402290018	scaffold	Scaffold 6	954000
4	0.131868131868132	0.876672734380244	3	scaffold_6_1043000	0.886905402290018	scaffold	Scaffold 6	1043000
4	0.12987012987013	0.876672734380244	4	scaffold_6_1620000	0.886905402290018	scaffold	Scaffold 6	1620000
4	0.125874125874126	0.876672734380244	4	scaffold_6_1637000	0.886905402290018	scaffold	Scaffold 6	1637000
4	0.111788821117888	0.876672734380244	3	scaffold_6_1684000	0.886905402290018	scaffold	Scaffold 6	1684000
4	0.128871128871129	0.876672734380244	4	scaffold_6_1705000	0.886905402290018	scaffold	Scaffold 6	1705000
4	0.133866133866134	0.876672734380244	2	scaffold_6_1908000	0.886905402290018	scaffold	Scaffold 6	1908000
4	0.127872127872128	0.876672734380244	3	scaffold_6_2008000	0.886905402290018	scaffold	Scaffold 6	2008000
4	0.093090690930907	0.876672734380244	3	scaffold_6_2477000	0.886905402290018	scaffold	Scaffold 6	2477000
4	0.128871128871129	0.876672734380244	4	scaffold_6_2585000	0.886905402290018	scaffold	Scaffold 6	2585000
4	0.094390560943906	0.876672734380244	2	scaffold_6_2620000	0.886905402290018	scaffold	Scaffold 6	2620000
4	0.1002899710029	0.876672734380244	2	scaffold_6_2653000	0.886905402290018	scaffold	Scaffold 6	2653000
4	0.130869130869131	0.876672734380244	4	scaffold_6_2704000	0.886905402290018	scaffold	Scaffold 6	2704000
4	0.124875124875125	0.876672734380244	2	scaffold_6_2876000	0.886905402290018	scaffold	Scaffold 6	2876000
4	0.102897102897103	0.876672734380244	3	scaffold_6_2878000	0.886905402290018	scaffold	Scaffold 6	2878000
4	0.104895104895105	0.876672734380244	3	scaffold_6_3020000	0.886905402290018	scaffold	Scaffold 6	3020000
4	0.104895104895105	0.876672734380244	4	scaffold_6_3126000	0.886905402290018	scaffold	Scaffold 6	3126000
4	0.108891108891109	0.876672734380244	2	scaffold_6_3132000	0.886905402290018	scaffold	Scaffold 6	3132000
4	0.097390260973903	0.876672734380244	3	scaffold_6_3234000	0.886905402290018	scaffold	Scaffold 6	3234000
4	0.130869130869131	0.876672734380244	3	scaffold_6_3701000	0.886905402290018	scaffold	Scaffold 6	3701000
4	0.117882117882118	0.876672734380244	3	scaffold_6_3706000	0.886905402290018	scaffold	Scaffold 6	3706000
4	0.104895104895105	0.876672734380244	4	scaffold_6_3707000	0.886905402290018	scaffold	Scaffold 6	3707000
4	0.108891108891109	0.876672734380244	4	scaffold_6_3951000	0.886905402290018	scaffold	Scaffold 6	3951000
4	0.113888611138886	0.876672734380244	3	scaffold_6_4245000	0.886905402290018	scaffold	Scaffold 6	4245000
4	0.128871128871129	0.876672734380244	3	scaffold_6_4295000	0.886905402290018	scaffold	Scaffold 6	4295000
4	0.133866133866134	0.876672734380244	3	scaffold_6_4494000	0.886905402290018	scaffold	Scaffold 6	4494000
4	0.103896103896104	0.876672734380244	4	scaffold_6_4745000	0.886905402290018	scaffold	Scaffold 6	4745000
4	0.133866133866134	0.876672734380244	4	scaffold_6_5451000	0.886905402290018	scaffold	Scaffold 6	5451000
4	0.118588141185881	0.876672734380244	4	scaffold_6_5477000	0.886905402290018	scaffold	Scaffold 6	5477000
4	0.12987012987013	0.876672734380244	4	scaffold_6_5646000	0.886905402290018	scaffold	Scaffold 6	5646000
4	0.133866133866134	0.876672734380244	3	scaffold_6_5722000	0.886905402290018	scaffold	Scaffold 6	5722000
4	0.12987012987013	0.876672734380244	4	scaffold_6_5908000	0.886905402290018	scaffold	Scaffold 6	5908000
4	0.126873126873127	0.876672734380244	3	scaffold_6_6268000	0.886905402290018	scaffold	Scaffold 6	6268000
4	0.103896103896104	0.876672734380244	4	scaffold_6_6278000	0.886905402290018	scaffold	Scaffold 6	6278000
4	0.108891108891109	0.876672734380244	3	scaffold_6_6281000	0.886905402290018	scaffold	Scaffold 6	6281000
4	0.091290870912909	0.874945284336537	4	scaffold_6_6300000	0.886905402290018	scaffold	Scaffold 6	6300000
4	0.110889110889111	0.876672734380244	3	scaffold_6_6375000	0.886905402290018	scaffold	Scaffold 6	6375000
4	0.126873126873127	0.876672734380244	3	scaffold_6_8195000	0.886905402290018	scaffold	Scaffold 6	8195000
4	0.113886113886114	0.876672734380244	4	scaffold_6_8272000	0.886905402290018	scaffold	Scaffold 6	8272000
[truncated: 11,636 more rows]
