# Supplementary material for: Polyploids broadly generate novel haplotypes from trans-specific variation in Arabidopsis arenosa and Arabidopsis lyrata
Source: PLoS Genet. 2024 Dec 23;20(12):e1011521. doi: 10.1371/journal.pgen.1011521 (PMC11706510; doi:10.1371/journal.pgen.1011521)
Supplement: S4 Data — Candidate SNPs were used in the selection scan to identify positively selected genes (PSGs), following a three-step procedure. First, 1% outlier SNPs were identified; second, the top quartile of genes with the highest density of outlier SNPs were identified; and third, these genes were overlapped among the four tetraploid lineages of A. arenosa and A. lyrata to identify repeatedly differentiated genes. The PSGs and their overlap are shown here. (XLSX) [file pgen.1011521.s016.xlsx]

## Sheet: Tabelle1
intersections	N lineages - under selection	observed.overlap	expected.overlap	FE	p.value	Arabidopsis lyrata gene ID
AL - Austria & AA - CEur	2	219	100.126	2.18725	1.23961e-29	AL1G12710, AL1G14860, AL1G17580, AL1G17720, AL1G19440, AL1G23870, AL1G25880, AL1G26540, AL1G27690, AL1G27700, AL1G27710, AL1G27760, AL1G28020, AL1G28270, AL1G28310, AL1G28330, AL1G28360, AL1G28580, AL1G28770, AL1G28780, AL1G28820, AL1G30350, AL1G35720, AL1G35730, AL1G36280, AL1G36290, AL1G36320, AL1G37870, AL1G39920, AL1G45550, AL1G45620, AL1G47600, AL1G51410, AL1G54220, AL1G56950, AL1G56960, AL1…
AL - Germany & AA - CEur	2	135	87.4249	1.54418	2.06223e-07	AL1G16110, AL1G18720, AL1G24850, AL1G26510, AL1G26540, AL1G26770, AL1G27690, AL1G27700, AL1G27710, AL1G28310, AL1G34490, AL1G34710, AL1G35710, AL1G35720, AL1G35730, AL1G44200, AL1G45550, AL1G45620, AL1G56950, AL1G56960, AL1G56970, AL1G57510, AL1G57740, AL1G58340, AL1G59800, AL1G59810, AL1G59850, AL1G62040, AL1G62410, AL1G64350, AL1G64380, AL1G64410, AL1G64560, AL2G13290, AL2G13950, AL2G14340, AL2…
AL - Germany & AL - Austria	2	107	22.9478	4.66275	8.69225e-41	AL1G24330, AL1G24340, AL1G26400, AL1G26540, AL1G26550, AL1G27690, AL1G27700, AL1G27710, AL1G28300, AL1G28310, AL1G35720, AL1G35730, AL1G44590, AL1G45540, AL1G45550, AL1G45620, AL1G47780, AL1G49910, AL1G56950, AL1G56960, AL1G56970, AL1G57040, AL1G59800, AL1G62040, AL1G62050, AL1G66620, AL2G11030, AL2G13480, AL2G14340, AL2G25910, AL2G25920, AL2G25930, AL2G25940, AL2G25980, AL2G37810, AL2G37860, AL2…
AL - Germany & AL - Austria & AA - CEur	3	46	2.42883	18.9392	8.53462e-43	AL1G26540, AL1G27690, AL1G27700, AL1G27710, AL1G28310, AL1G35720, AL1G35730, AL1G45550, AL1G45620, AL1G56950, AL1G56960, AL1G56970, AL1G59800, AL1G62040, AL2G14340, AL2G25910, AL2G25920, AL2G25940, AL2G37810, AL2G37950, AL2G37960, AL2G39830, AL3G20290, AL3G24360, AL3G24370, AL4G15420, AL4G29620, AL4G29630, AL4G29640, AL4G29650, AL4G29660, AL4G29670, AL5G13450, AL5G32860, AL5G44240, AL6G18370, AL6…
AL - Czechia & AA - CEur	2	173	95.4688	1.81211	5.44647e-15	AL1G13150, AL1G13530, AL1G14280, AL1G21440, AL1G24750, AL1G25280, AL1G25400, AL1G26510, AL1G27690, AL1G27770, AL1G28390, AL1G29610, AL1G30830, AL1G35720, AL1G35730, AL1G36280, AL1G36290, AL1G36320, AL1G42020, AL1G47870, AL1G53400, AL1G54380, AL1G56950, AL1G56960, AL1G56970, AL1G59160, AL1G59260, AL1G59540, AL1G62040, AL1G64040, AL1G64350, AL1G64380, AL1G64530, AL1G64540, AL1G64560, AL2G24620, AL2…
AL - Czechia & AL - Austria	2	91	25.0592	3.6314	1.84863e-26	AL1G17630, AL1G27690, AL1G28720, AL1G29630, AL1G35720, AL1G35730, AL1G36270, AL1G36280, AL1G36290, AL1G36310, AL1G36320, AL1G56950, AL1G56960, AL1G56970, AL1G62040, AL1G62050, AL2G11030, AL2G13340, AL2G13700, AL2G25910, AL2G25920, AL2G25930, AL2G25940, AL2G37230, AL2G37800, AL2G37810, AL2G37840, AL2G37890, AL2G37950, AL2G38020, AL2G38030, AL2G38130, AL2G39120, AL2G40190, AL2G40680, AL2G40690, AL2…
AL - Czechia & AL - Austria & AA - CEur	3	43	2.6523	16.2123	2.94967e-37	AL1G27690, AL1G35720, AL1G35730, AL1G36280, AL1G36290, AL1G36320, AL1G56950, AL1G56960, AL1G56970, AL1G62040, AL2G25910, AL2G25920, AL2G25940, AL2G37230, AL2G37800, AL2G37810, AL2G37840, AL2G37950, AL2G38020, AL2G40190, AL2G40720, AL3G11670, AL3G29940, AL3G29950, AL3G29960, AL3G29970, AL4G29620, AL4G29630, AL4G29640, AL4G29650, AL4G29660, AL4G46450, AL4G46460, AL4G46470, AL5G13450, AL5G25670, AL5…
AL - Czechia & AL - Germany	2	93	21.8805	4.25037	3.00103e-32	AL1G26510, AL1G27690, AL1G27730, AL1G35720, AL1G35730, AL1G52080, AL1G56870, AL1G56950, AL1G56960, AL1G56970, AL1G62040, AL1G62050, AL1G64260, AL1G64350, AL1G64360, AL1G64370, AL1G64380, AL1G64430, AL1G64510, AL1G64560, AL2G11030, AL2G11040, AL2G12600, AL2G17710, AL2G22510, AL2G25910, AL2G25920, AL2G25930, AL2G25940, AL2G26340, AL2G30700, AL2G31600, AL2G34080, AL2G34410, AL2G34760, AL2G37810, AL2…
AL - Czechia & AL - Germany & AA - CEur	3	33	2.31586	14.2496	4.07216e-27	AL1G26510, AL1G27690, AL1G35720, AL1G35730, AL1G56950, AL1G56960, AL1G56970, AL1G62040, AL1G64350, AL1G64380, AL1G64560, AL2G25910, AL2G25920, AL2G25940, AL2G37810, AL2G37950, AL3G51690, AL4G29620, AL4G29630, AL4G29640, AL4G29650, AL4G29660, AL5G13450, AL5G32860, AL5G44240, AL6G11290, AL6G21830, AL6G45910, AL7G13140, AL7G27230, AL7G29180, AL7G35790, AL8G40390
AL - Czechia & AL - Germany & AL - Austria	3	31	0.60788	50.9969	2.98479e-42	AL1G27690, AL1G35720, AL1G35730, AL1G56950, AL1G56960, AL1G56970, AL1G62040, AL1G62050, AL2G11030, AL2G25910, AL2G25920, AL2G25930, AL2G25940, AL2G37810, AL2G37950, AL3G31040, AL4G29620, AL4G29630, AL4G29640, AL4G29650, AL4G29660, AL5G13450, AL5G21390, AL5G24000, AL5G32860, AL5G44240, AL6G21830, AL7G13140, AL7G35790, AL7G38960, AL8G25620
AL - Czechia & AL - Germany & AL - Austria & AA - CEur	4	23	0.0643388	357.483	5.79027e-51	AL1G27690, AL1G35720, AL1G35730, AL1G56950, AL1G56960, AL1G56970, AL1G62040, AL2G25910, AL2G25920, AL2G25940, AL2G37810, AL2G37950, AL4G29620, AL4G29630, AL4G29640, AL4G29650, AL4G29660, AL5G13450, AL5G32860, AL5G44240, AL6G21830, AL7G13140, AL7G35790
