# Supplementary material for: Polyploids broadly generate novel haplotypes from trans-specific variation in Arabidopsis arenosa and Arabidopsis lyrata
Source: PLoS Genet. 2024 Dec 23;20(12):e1011521. doi: 10.1371/journal.pgen.1011521 (PMC11706510; doi:10.1371/journal.pgen.1011521)
Supplement: S5 Data — (XLSX) [file pgen.1011521.s017.xlsx]

## Sheet: Tabelle1
ASY1
>AL2G25920::scaffold_2:12427193-12431912
------------------------------------------------------------ACTTTTTG-------------------------------------------------CAACCATTTAATGCAGTAAATTGTCTTCCCAAAAGCCATAAGAAATGAGACTTTAA------GACAAGCATGTAAATTGTCTGAA--TGCAGAGGAAGAATAAAGCAAT--AAAAAGCGAGTGTA-----------GAGTAGATAGATAACATC--ATAACCACTGAGGAAGGTGGTTATATGGTGTCTGATAGAGGTGGTA-TCTTCAATTAGCCTGAGATTTCTGACGCTTGGAGTACTGCAGAATTGGCTCTCTCACCTGTATAAAACAACAATCACAA…
>3157:ZID_2x:atg000687l:38621-43239|revcompl
------------------------------------------------------------ACTTTTTG-------------------------------------------------CAACC-TTTAATGCAATAAATTGTCTTCCCAAAAGCCATAAGAAATGAGACTTTAA------GACAAACATGAAAATAGTCTGAAAATGCAGAGGAAGAATAAAGCAAT--AAAAAGCGAGTGTA-----------GAGTAGATAGATAATATC--ATAACCACTGAGGAAGGTGGTTATATGGTGTCTGATAGAGGTGGTA-TCTTCAATTAGCTTGAGATTTCTGACGCTTCGAGTACTGCAGAATTGGGTCTCTCACCTG-----ATAAACAATCACAA…
>3161:BUD_2x:ptg000001l:178450-183092
-------------------------------------------------------------CTTTTTG-------------------------------------------------CAACC-TTTAATGCAATAAATTGTCTTCCCAAAAGCCATAAGAAATGAGACTTTAA------GACAAGCATGAAAATAGTCTGAAAATGCAGAGGAAGAATAAAGCAAT--AAAAAGCGAGTGTA-----------GAGTAGATAGATAATATCATATAACCACTGAGGAAGGTGGTTATATGGTGTCTGATAGAGGTGGTA-TCTTCAATTAGCTTGAGATTTCTGACGCTTCGAGTACTGCAGAATTGGGTCTCTCACCTG-----TTAAACAATCACAA…
>3164:VLA_4x:atg000966l:21596-26292|revcompl
CATACTTGGTCAAGTCATAAGAAAACGAAGGCACCAAGGACATGTAACTTGGCTGCTAGTACTTTTTAAGAACTCACAGTAAGTATCAAAGTTTGATAGTAATACTTATAAATTATTCAACCTTTTAATGCAATAAATTGTCTTCCCAAAAGCCACAAGGTATAATACTTAAGAGAGATAACAAACATGAAAATAGTCTGAATGCAAAGAGGGA-AATAAAGCAATAAAAAAAGCGAGTGTATCAGGTTATGGGAGTAGATAGATAATATC--ATAACCACTGAGAAAGGTGGTTATATGGTGTCTGATAGAGGTGGTATTTTTCAATTAGCTTGAGATTTCTGACGCTTCGAGTACTGCAGAATTGGGTCTCTCACCTG-----ATAAACAATCACAA…
>3169:GUL_4x:ptg003188l:53952-58639|revcompl
------------------------------------------------------------ACTTTCTG-------------------------------------------------CAACC-TTTAATGCAATAAATTGTCTTCCCAAAAGCCATAAGAAATGAGACTTTAA------GACAAGCATGTAAATTGTCTGAA--TGCAGAGGAAGAATAAAGCAAT--AAAAAGCGAGTGTA-----------GAGTAGATAGATAACATC--ATAACCACTGAGGAAGGTGGTTATATGGTGTCTGATAGAGGTGGTA-TCTTCAATTAGCCTGAGATTTCTGACGCTTGGAGTACTGCAGAATTGGCTCTCTCACCTGTATAAAACAACAATCACAA…
>3171:VEL_2x:ptg001591l:98654-103307
-------------------------------------------------------------CTTTTTG-------------------------------------------------CAACC-TTTAATGCAATAAATTGTCTTCCCAAAAGCCATAAGAAATGAGACTTTAA------GACAAGCATGAAAATAGTCTGAAAATGCAGAGGAAGAATAAAGCAAT--AAAAAGCGAGTGTA-----------GAGTAGATAGATAATATC--ATAACCACTGAGGAAGGTGGTTATATGGTGTCTGATAGAGGTGGTA-TCTTCAATTAGCTTGAGATTTCTGACGCTTCGAGTACTGCAGAATTGGGTCTCTCACCTG-----TTAAACAATCACAA…
>3176:KAM_4x:ptg000086l:257900-262878|revcompl
------------------------------------------------------------ACTTTTTG-------------------------------------------------CAACC-TTTAATGCAATAAATTGTCTTCCCAAAAGCCATAAGAAATGAGACTTTAA------GACAAGCATGAAAATAGTCTGAAAATGCAGAGGAAGAATAAAGCAAT--AAAAAGCGAGTGTA-----------GAGTAGATAGATAATATC--ATAACCACTGAGGAAGGTGGTTATATGGTGTCTGATAGAGGTGGTA-TCTTCAATTAGCTTGAGATTTCTGACGCTTCGAGTACTGCAGAATTGGGTCTCTCACCTG-----ATAAACAATCACAA…
>3178:ING_4x:ptg003369l:59331-63900|revcompl
---------------------------------------------------------------------------------------------------------------------CAACCTTTTAATGCAATAAATTGTCTTCCCAAAAGCCATAAGGTATAATACTTAAGAGAGATAACAAACATGAAAATAGTCTGAATGCAAAGAGGGA-AATAAAGCAATAAAAAAAGCGAGTGTATCAGGTTATGGGAGTAGATAGATAATATC--ATAACCACTGAGAAAGGTGGTTATATGGTGTCTGATAGAGGTGGTATTTTTCAATTAGCTTGAGATTTCTGACGCTTCGAGTACTGCAGAATTGGGTCTCTCACCTG-----ATAAACAATCACAA…
>3180:BDO_2x:atg000083l:286916-291528
-------------------------------------------------------------CTTTTTG-------------------------------------------------CAACC-TTTAATGCAATAAATTGTCTTCCCAAAAGCCATAAGAAATGAGACTTTAA------GACAAACATGAAAATAGTCTGAAAATGCAGAGGAAGAATAAAGCAAT--AAAAAGCGAGTGTA-----------TAGTAGATAGATAATATC--ATAACCACTGAGGAAGGTGGTTATATGGTGTCTGATAGAGGTGGTA-TCTTCAATTAGCTTGAGATTTCTGACGCTTCGAGTACTGCAGAATTGGGTCTCTCACCTG-----TTAAACAATCACAA…
>3185:SUB_2x:ptg000992l:26345-31008
-------------------------------------------------------------CTTTTTG-------------------------------------------------CAACC-TTAAATGCAATAAATTGTCTTCCCAAAAGCCATAAGAAATGAGACTTTAA------GACAAGCATGAAAATAGTCTGAAAATGCAGAGGAAGAATAAAGCAAT--AAAAAGCGAGTGTA-----------GAGTAGATAGATAATATC--ATAACCACTGAGGAAGGTGGTTATATGGTGTCTGATAGAGGTGGTA-TCTTCAATTAGCTTGAGATTTCTGACGCTTCGAGTACTGCAGAATTGGGTCTCTCACCTG-----ATTTATAGTCACAA…
>3189:BAL_4x:ptg003468l:15848-20414
-------------------------------------------------------------CTTTTTG-------------------------------------------------CAACC-TTTAATGCAATAAATTGTCTTCCCAAAAGCCATAAGAAATGAGACTTTAA------GACAAGCATGAAAATAGTCTGAAAATGCAGAGGAAGAATAAAGCAAT--AAAAAGCGAGTGTA-----------GAGTAGATAGATAATATC--ATAACCACTGAGGAAGGTGGTTATATGGTGTCTGATAGAGGTGGTA-TCTTCAATTAGCTTGAGATTTCTGACGCTTCGAGTACTGCAGAATTGGGTCTCTCACCTG-----ATAAACAATCACAA…
ASY3
>AL4G46460::scaffold_4:22846016-22850595
TATGATATAAGTTGTTTAT---GTAGTGGGTTCACAAATAAACTATAAACTATTCTATACGAATACGAATCAATGAGTCAAAGCATCAT-CTAC--TATCTTCTTTATTCGCCTTCGCCTGTACT----CATGACATGAGACCACTAAACCAAAGGCTGGTTTTGCTTGAG-GTTCTTTTTTTTTTTC---CTGGTTAACACAGCTCGTCTAATTAAAGTTTTTCGGTGGAGAATAACCACTTACATGTAACGTGTGATTAATTCTGAGACTCCAGTGTCAATCATCCCTCAAACATTCTGCGACAATCATCTTCAGCTGCAGCATCTTTCCTCTCGCAGACTGTGTAAACCAATACACCA-TTTTTTAAGTCAATTATGCTTTGAATTC--ATGATTT…
>3157:ZID_2x:ptg000088l:274313-278861
-ATGACATAAGTTGTTTTT---GTAGTGGGTTCACAAATTAACTATAAACTATTCTATACGAATACGAATCAATGAGTCAAAGCATCAT-CTAC--TATCTTCTTTA------TTCGCCTGTACT---------CATGAGACCACTAAACCAAAGGCTGGTTTTGCTTGAGAGTTATTTTTTTTTTCC----TGGTTAACACAGCTCGTCTAATTAAAGTTTTTAGGTGGAGAATAACGACTTACATGTAACGTGTGATTAACTCTGAGACT-CAGTGTCAATCATCCCTCAAACATTCTGCGACAATCATCTTCAGCTGCAGCATCTTTCCTCTCGCAGACTGTA--AACCAATACACCA-TTTTTTAAG----CTATGCTTTGAATTC--ATGATTT…
>3161:BUD_2x:ptg001743l:52753-57350|revcompl
TATGACATAAGTTGTTTTT---ATAGTGGGTCCACAAATTAACTATAAACTATTCTATACGAATACGAATCAATGAGTCAAAGCATCATCCTACTATATCTTCTTTA------TTCGCCTGAACT---------CATGAGACCACTAAACCAAAGGCTGGTTTGG--TGAGAGTTCTTTTTTTTTCCT-----GGTTAACACAGCTCGTCTAATTAAAGTTTTTACGTGGGGAATAACGACTTACATGTAACGTGTGATTAATTCTGAGACTCCAGTGTCAATCATCCCTCAAACATTCTGCGACAATCATCTTCAGCTGCAGCATCTTTCCTCTCGCAGACTGTG--AACCAATACACCA-TTTTTTAAG----TTATGCTTTGAATTC--ATGATTT…
>3164:VLA_4x:ptg001452l:14753-19357
-ATGATATAAGTTGTTTAT---GTAGTGGGTTCACAAATAAACTATAAACTATTCTATACGAATACGAATCAATGAGTCAAAGCATCAT-CTAC--TATCTTCTTTA------TTCGCCTGTACTCATTCATGACATGAGACCACTAAACCAAAGGCTGGTTTTGCTTGAGAGTTCTTTTGTTTTGTT---CTGGTTAACACAGCTCGTCTAATTAAAGTTTTTCGGTGGAGAATAACCACTTACATGTAACGTGTGATTAATTCTGAGACTCCAGTGTCAATCATCCCTCAAACATTCTGCGACAATCATCTTCAGCTGCAGCATCTTTCCTCTCGCAGACTGTGTAAACCAATACACCA-TTTTTTAAGTCAATTATGCTTTGTATTC--ATGATTT…
>3169:GUL_4x:ptg001868l:56469-61079
-ATGATATAAGTTGTTTTT---GTAGTGGGTTCACAAATAAACTATAAACTATTCTATACGAATACGAATCAATGAGTCAAAGCATCAT-CTAC--TATCTTCTTTA------TTCGCCTGTACT---------CATGAGACCACTAAACCAAAGGCTGGTTTTGCTTGAGAGTTCTTTTTTTTTTTA--CCTGGTTAACACAGCTCGTCTAATTAAAGTTTTTAAGTGGGGAATAACGACTTACATGTAACGTGTGATTAATTTTGAGACT-CAGTGTCAATCATCCCGCAAACATTCTGCGACAATCATCTTCAGCTGCAGCATCTTTCCTCTCGCAGACTGTGTAAACCAATACACCA-TTTTTTAAGTCAATTATGCTTTGAATTC--ATGATTT…
>3171:VEL_2x:ptg000625l:281833-286395
-ATGACATAAGTTGTTTTT---GTAGTGGGTTCACAAATTAACTATAAACTATTCTATACGAATACGAATCAATGAGTCAAAGCATCAT-CTAC--TATCTTCTTTA------TTCGCCTGTACT---------CATGAGACCACTAAACC-AAGGCTGGTTTTG--TGTGAGTTCTTTTTTTTTTCC----TGGTTAACACAGCTCGTCTAATTATAGTTTCTAAGTGGAGAATAACGACTTACATGTAACGTGTGATTAATTCTGAGACT-CAGTGTCAATCATCCCTCAAACATTCTGCGACAATCATCTTCAGCTGCAGCATCTTTCCTCTCGCAGACTGTGTAAACCAATACACCA-TTTTTTAAG----TTATGCTTTGAATTC--ATGATTT…
>3176:KAM_4x:ptg003936l:39418-43995|revcompl
TATGATATAAGTTGTTTTTGTAGTAGTGGGTTCACAAATTAACTATAAACTATTCTATACGAATACGAATCAATGAGTCAAAGCATCAT-CTCCTATATCTTCTTTA------TTCGCCTGTACT---------CATGAGACCACTAACCCAAAGGCTGGTTTTGCTTGAGAGTTCTTTTTTTTTCTCCTGATGGTTAAAACAGCTCGTCTAATTAAAGTTTTTAAGTGGAGAATAACGGCTTACATGTAACGTGTGATTAATTCTGAGACTCCAGTGTCAATCATCCCTCAAACATTCTGCGACAATCATCTTCAGCTGCAGCATCTTTCCTCTCGCAGACTATG--AACCAATACACCATTTTTTTAAG----TTATGCTTTGAATTCTTATGATTT…
>3178:ING_4x:ptg005392l:1262-5871|revcompl
TATGACATAAGTTGTTTTT---GTAGTGGGTTCACAAATAAACTATAAACTATTCTATACGAATACGAATCAATGAGTCAAAGCATCAT-CTAC--TATCTTCTTTA------TTCGCCTGTACT---------CATGAGACCACTAAACCAAAGGCTGGTTTTGCTTGAGAGTTCTTTTTTTTTTTT-ACCTGGTTAACACAGCTCGTCTAATTAAAGTTTTTAAGTGGGGAATAACGACTTACATGTAACGTGTGATTAATTTTGAGACT-CAGTGTCAATCATCCCGCAAACATTCTGCGACAATCATCTTCAGCTGCAGCATCTTTCCTCTCGCAGACTGTGTAAACCAATACACCA-TTTTTTAAGTCAATTATGCTTTGAATTC--ATGATTT…
>3180:BDO_2x:ptg000174l:181943-186527
-ATGATATAAGTTGTTTTT---GTAGTGGGTTCACAAATAAACTATAAACTATTCTATACGAATACGAATCAATGAGTCAAAGCATCAT-CTAC--TATCTTCTTTA------TTCGCCTAAACT---------CATGAGACCACTAAACCAAAGGCTGGTTTTG--TGAGAGTTCTTTTTTTTTTTT-TCCTGGTTAACACAGCTCGTCTAACTAAAGTTTTTAGGTGGAGAATAACGACTTACATGTAACGTGTGATTAATTCTGAGACT-CAGTGTCAATCATCCCTCAAACATTCTGCGACAATCATCTTCAGCTGCAGCATCTTTCCTCTCGCAGACTGTGTAAACCAATACACCA-TATTTTAAG----TTATGTTTTGAATTC--ATGATTT…
>3185:SUB_2x:ptg000654l:134903-139480|revcompl
TATGATATAAGTTGTTTTTGTAGTAGTGGGTTCACAAATTAACTATAAACTATTCTATACGAATACGAATCAATGAGTCAAAGCATCAT-CTCCTATATCTTCTTTA------TTCGCCTGTACT---------CATGAGACCACTAACCCAAAGGCTGGTTTTGCTTGAGAGTTCTTTTTTTTTCTCCTGATGGTTAAAACAGCTCGTCTAATTAAAGTTTTTAAGTGGAGAATAACGGCTTACATGTAACGTGTGATTAATTCTGAGACTCCAGTGTCAATCATCCCTCAAACATTCTGCGACAATCATCTTCAGCTGCAGCATCTTTCCTCTCGCAGACTGTG--AACCAATACACCATTTTTTTAAG----TTATGCTTTGAATTCTTATGATTT…
>3189:BAL_4x:ptg000674l:14322-18659
-ATGATATAAGTTGTTTTT---GTAGTGGGTTCACAAATAAACTATAAACTATTCTATACGAATACGAATCAATGAGTCAAAGCATCAT-CTAC--TATCTTCTTTA------TTCGCCTGTACT---------CATGAGACCACTAAACCAAAGGCTGGTTTTGCTTGAGAGTTCTTTTTTTTTTTA--CCTGGTTAACACAGCTCGTCTAATTAAAGTTTTTAAGTGGGGAATAACGACTTACATGTAACGTGTGATTAATTTTGAGACT-CAGTGTCAATCATCCCGCAAACATTCTGCGACAATCATCTTCAGCTGCAGCATCTTTCCTCTCGCAGACTGTGTAAACCAATACACCA-TTTTTTAAGTCAATTATGCTTTGAATTC--ATGATTT…
AT2G33845
>AL4G29630::scaffold_4:16059976-16061251
ACTAAAAAGAACCATCAGAAGAAGAAGACTCACAAGTCTTTT--------AATCTAGGGCTTTCTTCTAGAGATCGAAGA---AGAATTCACATACCGAGATTTTCTCCAG--TCCCAAT-GGCGT--CAAACACCAGCAACGA---------CAATTTCCAACATAGACCAC-GGCAAAGAAACGGACCACCTCCACCGCGGCG--TCAGGGAAGAAATCCACCGCC--TCCGTCATCGT-CAACGCGAACTTCTCAGAATCAGCCACAACAACAGACGCCGCAAGAGAAGAAGA-AACCAGTGTTCGTGAA-GGTAGATCAGCTTAAACCAGGAACAAGCGGCCACACTTTGACCGTTAAAGTCGTC-GATCAGAATTCCG--TTCCTCAAAAGCCT…
>3157:ZID_2x:ptg001632l:43217-44424
-----------------------GAAGACTCAGAAGTCTTTT----ATA-AATCTAGGGCTTTCTTCTAGAGATCGAAGAAGAAGAATTCACATATCGAGATTTTGTTTAG--TCCCAAT-GGCGT--CAAACACCAGCAACGA---------CAATTTCCAACATAGACCAC-GGCAAAGAAACGGACCCCCTCCGCCGCGGCG--ACAGGGAAGAAATCCACCGCC--TCCGTCGTCGT-CAACGCGAACTTCTCAGAATCAGCCTCAACAGCATACGCCGCAGGAGAAGAAGA-AACCAGTGTTCGTGAA-GGTGGATCAGCTTAAACCAGGAACAAGCGGCCACACTTTGACCGTTAAAGTCGTC-GATCAGAATTCCG--TACCTCAGAAGCCT…
>3161:BUD_2x:ptg000490l:9095-10380
-----------------------GAAGACTCGAAAGTACTTT----ATATAATCTAGGGCTTTCTTCTAGAGATCGAAGAAG-AGAATTCACATATCGAGATTTTGTTTAGCTCCCCAATGGGCGTCCCAAACACCAGCAACGACTCCCTCCCCAATTTCCAACATAGACCACGGGCAAAGACACGACCCACCTCCGCCGCGGCGGTACAGGGAAGAAAGCCACCGCCCTTCCGTCGTCGTCCAACGCGAACGTC-CAGAATCAGCCACAACAGCATACGCCG-AGGAGAGGAAGATAACCAGTGTTCGTGAAGGGTAGATCAGCTTAAACCAGGAACAAGCGCCCACACTTTGACAGTAAAAGTCGTCGGATCAGAATTCCGCATACCTCAGAAG-CT…
>3164:VLA_4x:ptg004481l:13780-15060|revcompl
ACTAAAAAGAATCATC------AGAAGACTCAGAAGTCTTTTTATTATA-AATCTAGGGCTTTCTTCTAGAGATCGAAGAAGAAGAATTCACATATCGAGATTTTGTTTAG--TCCCAAT-GGCGT--CAAACACCAGCAACGA---------CAATTTCCAACATAGACCAC-GGCAAAGAAACGGACCACCTCCGCCGCGGCG--ACAGGGAAGAAATCCACCGCC--TCCGTCGTCGT-CAACGCGAACTTCTCAGAATCAGCCACAACAACAGACGCCGCAAGAGAAGAAGA-AACCAGTGTTCGTCAA-GGTGGATCAGCTTAAACCAGGAACGAGCGGCCACACTTTGACAGTTAAAGTCGTC-GATCAGAATTCCG--TACCTCAGAAGCCT…
>3169:GUL_4x:ptg003768l:21290-22580
-CTAAAAAGAAACATCAGAAGAAGAAGACTCATAAGTCTTTT--------AATCTAGGGTTTTCTTCTAGAGATCGAAGA---AGAATTCACATATCGAGATTTTGTTTAG--TCCCAAT-GGCGT--CAAACACCAGCAACGA---------CAATTTCCAACATAGACCAC-GGCAAAGAAACGGACCACCTCCGCCGCGGCG--ACAGGGAAGAAATCCACCGCC--TCCGTCGTCGT-CAACGCGAACTTCTCAGAATCAGCCACAACAACAGACGCCGCAAGAGAAGAAGA-AACCAGTGTTCGTCAA-GGTGGATCAGCTTAAACCAGGAACAAGCGGCCACACTTTGACCGTTAAGGTCGTC-GATCAGAATTCCG--TACCTCAGAAGCCT…
>3171:VEL_2x:ptg000534l:84142-85435|revcompl
----------------------AGAAGACTCAGAAGTCTTTT----ATA-AATCTAGGGCTTTCTTCTAGAGATCGAAGAAGAAGAATTCACATATCGAGATTTTGTTTAG--TCCCAAT-GGCGT--CAAACACCAGCAACGA---------CAATTTCCAACATAGACCAC-GGCAAAGAAACGGACCACCTCCGCCGCGGCG--TCAGGGAAGAAATCCACCGCC--TCCGTCGTCGT-CAACGCGAACTTCTCAGAATCAGCCACAACAACATACGCCGCAGGAGAAGAAGA-AACCAGTGTTTGTGAA-GGTAGATCAGCTTAAACCAGGAACAAGCGGCCACACTTTGACAGTTAAAGTCGTC-GATCAGAATTCCG--TACCTCAGAAGCCT…
>3176:KAM_4x:ptg002444l:29493-30786
-CTAAAAAGAATCATC------AGAAGACTCAGAAGTCTTTTTATTATA-AATCTAGGGCTTTCTTCTAGAGATCGAAGAAGAAGAATTCACATATCGAGATTTTGTTTAG--TCCCAAT-GGCGT--CAAACACCAGCAACGA---------CAATTTCCAACATAGACCAC-GGCAAAGAAACGGACCACCTCCGCCGCGGCG--TCAGGGAAGAAATCCACCGCC--TCCGTCGTCGT-CAACGCGAACTTCTCAGAATCAGCCACAACAACAGACGCCGCAAGAGAAGAAGA-AACCAGTGTTCGTCAA-GGTGGATCAGCTTAAACCAGGAACGAGCGGCCACACTTTGACCGTTAAAGTCGTC-GATCAGAATTCCG--TTCCTCAGAAGCCT…
>3178:ING_4x:ptg003068l:7108-8402
-CTAAAAAGAATCATC------AGAAGACTCAGAAGTCTTTTTATTATA-AATCTAGGGCTTTCTTCTAGAGATCGAAGAAGAAGAATTCACATATCGAGATTTGGTTTAG--TCCCAAT-GGCGT--CAAACACCAGCAACGA---------CAATTTCCAACATAGACCAC-GGCAAAGAAACGGACCACCTCCGCCGCGGCG--ACAGGGAAGAAATCCACCGCC--TCCGTCGTCGT-CAACGCGAACTTCTCAGAATCAGCCACAACAACAGACGCCGCAAGAGAAGAAGA-AACCAGTGTTCGTCAA-GGTGGATCAGCTTAAACCAGGAACAAGCGGCCACACTTTGACCGTTAAAGTCGTC-GATCAGAATTCCG--TACCTCAAAAGCCT…
>3180:BDO_2x:ptg000315l:189414-190684|revcompl
-----------------------GAAGACTCAGAAGTCTTTT----ATA-AATCTAGGGCTTTCTTCTAGAGATCGAAGAAGAAGAATTCACATATCGAGATTTTGTTTAG--TCCCAAT-GGCGT--CAAACACCAGCAACGA---------CAATTTCCAACATAGACCAC-GGCAAAGAAACGGACCACCTCCGCCGCGGCG--ACAAGGAAGAAATCCACCGCC--TCCGTCGTCGT-CAACGCGAACTTCTCAGAATCAGCCACAACAACAGACGCCGCAAGAGAAGAAGA-AACCGGTGTTTGTCAA-GGTGGATCAGCTTAAACCAGGAACAAGCGGCCACACTTTGACCGTTAAAGTCGTC-GATCAGAATTCCG--TACCTCAGAAGCCT…
>3185:SUB_2x:ptg001059l:48178-49463
-----------------------GAAGACTCAGAAGTCTTTT----ATA-AATCTAGGGCTTTCTTCTAGAGATCGAAGACGAAGAATTCACATATCGAGATTTTGTTTAG--TCCCAAT-GGCGT--CAAACACCAGCAACGA---------CAATTTCCAACATAGACCAC-GGCAAAGAAACGGACCACCTCCGCCGCGGCG--TCAGGGAAGAAATCCACCGCC--TCCGTCGTCGT-CAACGCGAACTTCTCAGAATCAGCCACAACAGCATACGCCGCAAGAGAAGAAGA-AACCAGTGTTCGTGAA-GGTGGATCAGCTTAAACCAGGAACGAGCGGCCACACTTTGACCGTTAAAGTCGTC-GATCAGAATTCCG--TACCTCAGAAGCCT…
>3189:BAL_4x:atg000237l:21609-22903
-CTAAAAAGAATCATC------AGAAGACTCAGAAGTCTTTTTATTATA-AATCTAGGGCTTTCTTCTAGAGATCGAAGAAGAAGAATTCACATATCGAGATTTTGTTTAG--TCCCAAT-GGCGT--CAAACACCAGCAACGA---------CAATTTCCAACATAGACCAC-GGCAAAGAAACGGACCACCTCCGCCGCGGCG--ACAGGGAAGAAATCCACCGCC--TCCGTCGTCGT-CAACGCGAACTTCTCAGAATCAGCCACAACAACAGACGCCGCAAGAGAAGAAGA-AACCAGTGTTCGTCAA-GGTGGATCAGCTTAAACCAGGAACAAGCGGCCACACTTTGACCGTTAAAGTCGTC-GATCAGAATTCCG--TTCCTCAGAAGCCT…
AT4G18490
>AL7G35790::scaffold_7:10777264-10782346
-------------------TTCTACGTTTTTTCTTTATTAATCACCCCAGCAAAGTGAGAGAGACGATCG---AGTACCTTGGACTAATGTGACGTCAACATTTCTGGACTTTTGACGATAACTTGTTGGTGTAAGTCCCACTG-------AACCTTGTGCCTATAGGACAATACCACCAAGTCAGGAAATGAATGATCGGAGTACACTCTTCAGATAGAATCTCTTGAGATAGTTACTGACAAAAGAAAAGG-------TCAAAATTCTTACCTCTTAAGCTACACTTGTTTGAGTGTTCATCATGTGTCCCTTAAAGTCAACTTGGCTGCGAACTTCTGGACCATACGAATGTTTCTGATTATTAAGGGGAAACACACACAAAACAGTTCATATATA…
>3157:ZID_2x:ptg001416l:74808-79935|revcompl
-------------------TTCTACGTTTTTTCTTTATTATCCACCCCAGCAAAGTGAGAGAGACGATCGAGTAGTACCTTGGACTAATGTGACGTCAACATTTCTGGACTTTTGACGATAACTTGTTGGTGTAAGT-CCACTGAACCTATAACCTTGTGCCTATAGGACAATACCACCAAGTCAGGAAATGAATGATCGGAGTATACTCTTCAGATCAAATCTCTTGAGATAGTTTCTGAGAAAAGAAAAGG-------TCACGATTCTTACCTCTTAAGCAACACTTGTTTGAGTGTTCATCATGTGTCCCTTAAAGTCAACTTGGCTGCGAACTTCTGGACCATACGAATGTTTCTGATTATTAAGGGGAAACACACACAAAACAGTTCATATATA…
>3161:BUD_2x:ptg001393l:292680-297692
--------------------TCTACGTTTTTTCTTTATTAACCACCCCAGCAAAGTGAGAGAGACGATCG---AGTACCTTGGACTAATGTGACGTCAACATTTCTGGACTTTTGACGATAACTTGTTGGTGTAAGT-TCACTGAACCTATAACCTTGTGCATATAGGACAATACCACCAAGTCAGGAGATGAATGATCGGAGTATACTCTTCAGATCAAATCTCTTGAGATAGTTTCTGAGAAAAGAAAAGG-------TAAAGATTTTTACCTCTTAAGCAACAGTTGTTTGAGTGTTCATCATGTGTCCCTTAAAGTCAACTTGGCTGCGAACTTCTGGACCATACGAATGTTTCTGATTATTAAGGGGAAACACACACAAAACAGTTCATATATA…
>3164:VLA_4x:ptg005574l:9564-14636|revcompl
-------------------TTCTACGTTTTTTCTTTATTAACCACCCCAGCAAAGTGAGAGAGACGATCG---AGTACCTTGGACTAATGTGACGTCAACATTTCTGGACTTTTGACGATAACTTGTTGGTGTAAGT-CCACTGAACCTATAACC------CTATAGGACAATACCACCAAGTCAGGCAATGAATGATCGGAGTATACTCTTCAGAT-AAATCTCTTGAGATAGTTTCTGAGAAAAGAAAAGG-------TCAAGATTCTTACCTCTTAAGCAACACTTGTTTGAGTGTTCATCATGTGTCCCTTAAAGTCAACTTGGCTGCGAACTTCTGGACCATACGAATGTTTCTGATTATTAAGGGGAAACACACACAAAACAGTTCATATATA…
>3169:GUL_4x:ptg001084l:55282-60327|revcompl
-------------------TTCTACGTTTTTTCTTTATTAACCACCCCAGCAAAGTGAGAGAGACGATCG---AGTACCTTGGACTAATGTGACGTCAACATTTCTGGACTTTTGACGATAACTTGTTGGTGTAAGT-CCACTGAACCTATAACCC------TATAGGACAATACCACCAAGTCAGGAAATGAATGATCGGAGTATACTCTTCAGATAGAATCTCTTGAGATAGTTACTGAGAAAAGAAAAGG-------TCAAGATTCTTACCTCTTAAGCAACACTTGATTGAGTGTTCATCATGTGTCCCTTAAAGTCAACTTGGCTGCGAACTTCTGGACCATACGAATGTTTCTGATTATTAAGGGGAAACACACACAAAACAGTTCATATATA…
>3171:VEL_2x:ptg000036l:17201-22234|revcompl
-------------------TTCTACGTTTTTTCTTTATTAACCACCCCAGCAAAGTGAGAGAGACGATCG---AGTACCTTGGACTAATGTAACGTCAACATTTCTGGACTTTTGACGATAACTTCTTGGTGTTAGT-CCACTG-------AACCTTGTGCCTATAGGACAATACCACCAAGTCAGGAAATGAATGATCGGAGTATACTCTTCAGATCAAATCTCTTGAGATAGTTTCTGAGAAAAGAAAAGG-------TCACGATTCTTACCTCTTAAGCAACAGTTGTTTGAGTGTTCATCATGTGTCCCTTAAAGTCAACTTGGCTGCGAACTTCTGGACCATACGAATGTTTCTGATTATTAAGGGGAAACACACACAAAACAGTTCATATATA…
>3176:KAM_4x:ptg000004l:100524-105574
--------------------TCTACGTTTTTTCTTTATTAACCACCCCAGCAAAGTGAGAGAGACGATCG---AGTACCTTGGACTAATGTGACGTCAACATTTCTGGACTTTTGACGATAACTTGTTGGTGTAAGT-CCACTGAACCTATAACCTTGTGCATATAGGACAATGCCACCAAGTCAGGAAATGAATGATCGGAGTATACTCTTCAGATCAAATCTCTTGAGATAGTTTCTGAGAAAAGAAAAGG-------TCACGATTCTTACCTCTTAAGCAACACTTGTTTGAGTGTTCATCATGTGTCCCTTAAAGTCAACTTGGCTGCAAACTTCTGGACCATACGAATGTTTCTGATTATTAAGGGGAAACACACACAAAACAGTTCATATATA…
>3178:ING_4x:ptg001168l:17117-22810|revcompl
AAGTTTAATATGTTCCAGATTCTACGTTTTTTCTTTATTAACCACCCCAACAAAGTGAGAGAGACGATAG---AGTACCTTGGACTAATGTGACGTCAACATTTCTGGACTTTTGACGATAACTTGTTGGTGTAAGT-CCACTGAACCTATAACCTTGTGCATATAGGACAATACCACCAAGTCAGGAGATGAATGATCGGAGTATACTCTTCAGATCAAATCTCTTGAGATAGTTTCTGAGAAAAGAAAAGG-------TCAAGATTTTTACCTCTTAAGCAACAGTTGTTTGAGTGTTCATCATGTGTCCCTTAAAGTCAACTTGGCTGCGAACTTCTGGACCATACGAATGTTTCTGATTATTAAGGGGAAACACACACAAAACAGTTCATATATA…
>3180:BDO_2x:atg000119l:49807-54847
--------------------TCTACGTTTTTTCTTTATTAACCACCCCAGCAAAGTGAGAGAGACGATCG---AGTACCTTGGACTAATGTGACGTCAACATTTCTGGACTTTTGACGATAACTTGTTGGTGTAAGT-CCACTG-------AACCTTGTGCCTATAGGACAATACCACCAAGTCAGGAAATGAATGATCGGAGTATACTCTTCAGAT-ACATCTCTTGAGATAGCTTCTGAGAAAAGAAAAGGTCAAGAATCAAGATTCTTACCTCTTAAGCAACACTTGTTTGAGTGTTCATCATGTGTCCCTTAAAGTCAACTTGGCTGCGAACTTCTGGACCATACGAATGTTTCTGATTATTAAGGGGAAACACACACAAAACAGTTCATATATA…
>3185:SUB_2x:ptg000058l:108446-113548
--------------------TCTACGTTTTTTCTTTATTAACCACCCCAGCAAAGTGAGAGAGACGATCG---AGTACCTTGGACTAATGTGACGTCAACATTTCTGGACTTTTGACGATAACTTGTTGGTGTAAGT-CCACTGAACCTGTAACCTTGTGCCTATAGGACAATACCACCAAGCCATGAAATGAATGAGCCGAG-AAACTCTTCAGATAAAATCTCTTGAGATAGTTTCTGAGAAAAGAAAAGG-------TCAAGATTCTTACCTCTTAAGCAACACTTGTTTGAGTGTTCATCATGTGTCCCTTAAAGTCAACTTGGCTGCGAACTTCTGGACCATACGAATGTTTCTGATTATTAAGGGGAAACACACACAAAACAGTTCATATATA…
>3189:BAL_4x:ptg001586l:41734-46827
--------------------TCTACGTTTTTTCTTTATTAACCACCCCAGCAAAGTGAGAGAGACGATCG---AGTACCTTGGACTAATGTGACGTCAACATTTCTGGACTTTTGACGATAACTTGTTGGTGTAAGT-CCACTGAACCTATAACCC------TATAGGACAATACCACCAAGTCAGGAAATGAATGATCGGAGTATACTCTTCAGATAGAATCTCTTGAGATAGTTACTGAGAAAAGAAAAGG-------TCAAGATTCTTACCTCTTAAGCAACACTTGATTGAGTGTTCATCATGTGTCCCTTAAAGTCAACTTGGCTGCGAACTTCTGGACCATACGAATGTTTCTGATTATTAAGGGGAAACACACACAAAACAGTTCATATATA…
CYCA2_3
>AL1G27690::scaffold_1:6575945-6579340
---------------------------------------------------------------------------------------------------------------------------------------------------AAAGACAGTCTCTTTCCCCAAAGAGCGGATTCAGGATTCACCATCTCGATCTG------TGTCCAAAGCTCCCATCTTTCTTCTTTCCCTGAAGAATTTACTGGAGCTTC---TCAGGTCAAATCTCAAATCTTTTTTAACTT-AATTTTGTTAAATTTTATCAGAAAGTTTTGATTTTTATGCTCATGCTTGTGC-ATCCGCGTACCTGCATTTCGTTTTGTGTTTGAGCCGCCGCAGTTTTCAACTTTTT…
>3157:ZID_2x:ptg001265l:223510-226933|revcompl
---------------------------------------------------------------------------------------------------------------------------------------------------AAAGACAGTCTCTTTCCCCAAAGAGCGGATTCAGGATTCACCATCTCGATCTG------TGTCCAAAGTTCCCATCTTTCTTCTTTCCCTGAAGAATTTACTGGAGCTTC---TCAGGTCAAATCTCAAATC-TTTTTAACTTAAATTTTGTTAAATTTTATCAGAAAGTTTTGATTTTTATGCTCATGCTTGTGC-ATCCGCGTACCTGCATTTCGTTTTGTGTTTGAGCCGCCGCAGTTTTCAACTTTTT…
>3161:BUD_2x:163604-167012|revcompl
---------------------------------------------------------------------------------------------------------------------------------------------------AAAGACAGTCTCTTTCCCCAAAGAGCGGATTCAGGATTCACCATCTCGATCTG------TGTCCAAAGCTCCCATCTTTCTTCTTTCCCTGAAGAATTTACTGGAGCTTC---TCAGGTCAAATCTCAAATC-TTTTTAACTT-AATTTTGTTAATTTTTATCAGAAAGTTTTGATTTTTATGCTCATCCTTGTGC-ATCCGCGTACCTGCATTTCGTTTTGTGTTTGAGCCGCCGCAGTTTTCAACCTTTT…
>3164:VLA_4x:ptg003711l:50065-53566|revcompl
GTAATGTTTCTTTTTTAAAAACACTGTTTTAATGTCGTTAGTAAAG--------------TTTTTTTTTTTTCCTTAATTATTTCTAGATGTGTCTTCTTTATCGTTTTAAACCACACTAGTGTGTGTGTGTGTCTCCTTCACTTCCAAAGACAGTCTCTTTCCCCAAAGAGCGGATTCAGGATTCACCATCTCGATCTG------TGTCCAAAGCTCCC-----------------------------------TC---TCAGGTCAAATCTCAAATC-TTTTTAACTT-CGTTTTGTGAAATTTTATCAGAAAGTTTTGATTTTTATGCTCATGCTTGTGC-ATCCGCGTACCTGCATTTCGTTTTGTGTTTGAGCCGCCGCAGTTTTCAACTTTTT…
>3169:GUL_4x:ptg004135l:3968-7342|revcompl
--------------------------------------------------------------------TTTTCTGTAATAA------------------------------------------------------------------AGAGATAAAATATTGGATCGA--AGCAGACCAAAAATTGCCTGAATAAACCGGAAAAAATGTACA----TTCCATT----------------ACAATTAACTCGTGTTACCGACCAGAACAAATATCAGGTTTCGAAGGACCAAACCAGTCTAAAACTAAACCGGA-----------CTAAAACCGAACCCTAAGTAATCCGGTTACTTG--------GTAATGATCAGACCGTGGAAA-----GACACTCT…
>3171:VEL_2x:ptg000482l:252054-255445
----------------------------------------------------------------------------------------------------------------------------------------------------AAGACAGTCTCTTTCCCCAAAGAGCGGATTCAGGATTCACCATCTCGATCTG------TGTCCAAAGCTCCCATCTTTCTTCTTCCCCTGAAGAATTTACTGGAGCTTC---TCAGGTCAAATCTCAA--TCATTTTAACTTAATTTTGTT--ATTTATATCAGAAAGTTTTGATTTTTATGCTCATGCTTGTGC-ATCCGCGTACCTGCATTTCGCTTTGTGTTTGAGCCGACGCAGTTTTCAACTTTTG…
>3176:KAM_4x:ptg002293l:116231-119634
----------------------------------------------------------------------------------------------------------------------------------------------------AAGACAGTCTCTTTCCCCAAAGAGCGGATTCAGGATTCACCATCTCGATCTG------TGTCCAAAGCTCCCATCTTTCTTCTTTCCCTGAAGAATTTACTGGAGCTTC---TCAGGTCAAATCTCAAATC-TTTTTAACTT-CGTTTTGTGAAATTTTATCAGAAAGTTTTGATTTTTATGCTCATGCTTGTGC-ATCCGCGTACCTGCATTTCGTTTTGTGTTTGAGCCGCCGCAGTTTTCAACTTTTT…
>3178:ING_4x:ptg000391l:41772-45273|revcompl
--------------TAAAAAACACTGTTTTAATGTCGTTAGTAAAGTTATTTTGATTTCTTTTTTTTTTTTCCTTTAATTATTTCTAAATGTGTCTTCTTTATCGTTTTAAACCACACTAGTGTGTGTGTGTGTCTCCTTCACTTTCAAAGACAGTCTCTTTCCCCAAAGAGCGGATTCAGGATTCACCATCTCGATCTG------TGTCCAAAGCTCCC-----------------------------------TC---TCAGGTCAAATCTCAAATC-TTTTTAACTT-CGTTTTGTGAAATTTTATCAGAAAGTTTTGATTTTTATGCTCATGCTTGTGC-ATCCGCGTACCTGCATTTCGTTTTGTGTTTGAGCCGCCGCAGTTTTCAACTTTTT…
>3180:BDO_2x:ptg000008l:2861500-2864912|revcompl
---------------------------------------------------------------------------------------------------------------------------------------------------AAAGACAGTCTCTTTCCCCAAAGAGCGGATTCAGGATTCACCATCTCGATCTG------TGTCCAAAGCTCCCATCTTTCTTCTTTCCCTGAAGAATTTACTGGAGCTTC---TCAGGTCAAATCTCAA--TCTTTTTAACTTAATTTTGTT--ATTTTTATCAGAAAGTTTTGATTTTTATGCTCATGCTTGTGC-ATCCGCGTACCTGCATTTCGTTTTGTGTTTGAGCCGCCGCAGTTTTCAACTTTTT…
>3185:SUB_2x:ptg000623l:220591-223996
----------------------------------------------------------------------------------------------------------------------------------------------------AAGACAGTCTCTTTCCCCAAAGAGCGGATTCAGGATTCACCATCTCGATCTG------TGTCCAAAGCTCCCATCTTTCTTCTTTCCCTGAAGAATTTACTGGAGCTTC---TCAGGTCATATCTCAA--TCTTTTTAACTTAATTTTGTT--ATTTTTATCAGAAAGTTTTGATTTTTATGCTCATCCTTGTGC-ATCCGCGTACCTGCATTTCGCTTTGTGTTTGAGCCGCCGCAGTTTTCAACTTTTG…
>3189:BAL_4x:ptg000439l:84758-88259|revcompl
-------------TTTTAAAACACTGTTTTAATGTCGTTAGTAAAGTTATTTTGATTTC-TTTTTTTTTTCCCCTTAATTATTTCTAAATGTGTCTTCTTTATCGTTTTAAACCACACTAGTGTGTGTGTGTGTCTCCTTCACTTCCAAAGACAGTCTCTTTCCCCAAAGAGCGGATTCAGGATTCACCATCTCGATCTG------TGTCCAAAGCTCCC-----------------------------------TC---TCAGGTCAAATCTCAAATC-TTTTTAACTT-CGTTTTGTGAAATTTTATCAGAAAGTTTTGATTTTTATGCTCATGCTTGTGC-ATCCGCGTACCTGCATTTCGTTTTGTGTTTGAGCCGCCGCAGTTTTCAACTTTTT…
CYCD3_2
>AL8G44080::scaffold_8:22398055-22399630
----GCAGAATTAGCTTAGAGTTATCACAAAATGTTCTGCCTTAAAATTGTAGCCACAGCCGATAAATGAAGCGAAAAAGAGAGACTGAATTTATGTTTTGACACATTTGATCAAAGAAAG----GTACTAGCGAGG---ACTACTAAGCACATCGAGAAACATACGATTTATTGAAGGCAATCTCATTTGCTGCTCCTGCACTCTCCTTCTCTTGAGCAGAGGCTCTGGAAATGAAGATGATGAGGACATTGAAGC---AGTAGAGACATTCCAGGAGCTATTTGAGCTGTCGTCAAAGTCTAACACACCACTTGGGCTGTCCTGATCGAGCAAATTCATCATCCTCTTCTTGCTTGGATTGTGCTCCAGTAATAGTTCATAGCATTCATTTACTTTC…
>3157:ZID_2x:ptg000547l:35734-37323
---GGCAGAATTAGCTTAGAGTTATCACAAAATGTTCTGCCTTAAAATTGTAGCCATAGCCGATAAATGATACGCAAAAGAGAGACTGAATTTATG-TTTGACACATTTGATCAAAGAAAGGTACGTACTAGCGAGG---ACTACTAAGCACATCGAGAAACATACGATTCATTGAAGGCAATCGCATTTGCTGCTCCTGCACTCTCCTTCTCTTGAGCAGAGGCTCTGGAGATGAAGATGATGAGGACACTGAAGC---AGTAGAGACATTCCAGGAGCTATTTGAGCTGTCGTCAAAGTCTAACACACCACTTGGACTGTCCTGATCAAGCAAATTCATCATCCTCTTCTTGCTTGGATTGTGCTCCAACAATAGTTCATAGCATTCATTTACTTTC…
>3161:BUD_2x:ptg002014l:11451-13057|revcompl
-GAGGCAGAATTAGCTTAGAGTTATCACAAAATGTTCTGCCTTAAAATTGTAGCCACAGCCGATAAATGATACGAAAAAGAGAGACTGAATTTATGTTTTGACACATTTGATCAAAGAAAGGTACGTACTAGCGAGGACTACTACTAAGCACATCGAGAAACATACGATTTATTGAAGGCAATCTCATTTGTTGCTCCTGCACTCTCCTTCTCTTGAGCAGAGGCTCTGGAGATGAAGATGATGAGGACACTGAAGCAGTAGTAGAGATATTCCAGGAGCTATTTGAGCTGTCGTCAAAGTCTAACACACCACTTGGACTGTCCTGATCAAACAAATTCATCATCCTCTTCTTGCTTGGATTGTGCTCCAATAATAGTTCATAGCATTCATTTACTTTC…
>3164:VLA_4x:ptg006117l:643-2245
---GGCAGAATTAGCTTAGTGTTATCACAACATGTTCTGCCTTAAAATTGTAGCCACAGCCGATAAATGATACGCAAAAGAGAGACTGAATTTATGTTTTGACACATTTGATCAAAGAAAG----GTACTAGCGAGG---ACTACTAAGCACATCGAGAAACATACGATTTATTGAAGGCAAACGCATTTGCTGCTCCTGCACTCTCCTTCTCTTGAGCAGAGGCTCTGGAGATGAAGATGATGAGGACACTGAAGC---AGTAGAGACATTCCAGGAGCTATTTGAGCTGTCGTCAAAGTCTAACACACCACTTGGACTGTCCTGATCAAGCAAATTCATCATCCTCTTCTTGTTTGGATTGTGCTCCAACAATTGTTCATAGCATTCATTTACTTTC…
>3169:GUL_4x:ptg003941l:4700-6302|revcompl
----GCAGAATTAGCTTAGAGTTATCACAAAATGTTCTGCCTTAAAATTGTAGCCACAGCCGATAAATGATACGAAAAAGAGAGACTGAATTTATGTTTTGACACATTTGATCAAAGAAAGGTACGTACTAGCGAGGACTACTACTAAGCACATCGAGAAACATACGATTTATTGAAGGCAATCTCATTTGTTGCTCCTGCACTCTCCTTCTCTTGAGCAAAGGCTCTGGAGATGAAGATGATGAGGACACTAAAGCAGTAGTAGAGATATTCCAGGAGCTATTTGAGCTGTCGTCAAAGTCTAACACACCACTTGGACTGTCCCGATCAAGCAAATTCATCATCCTCTTCTTGCTTGGATTGTGCTCCAACAATAGTTCATAGCATTCATTTACTTTC…
>3171:VEL_2x:ptg000438l:186532-188134|revcompl
AGAGGCAGAATTAGCTTAGAGTTATCACAAAATGTTCTGCCTTAAAATTGTAGCCATAGCCGATAAATGATACGCAAAAGAGAGACTGAATTTATGTTTTGACACATTTGATCAAAGAAAGGTACGTACTAGCGAGGACTACTACTAAGCACATCGAGAAACATACGATTTATTGAAGGCAATCTCATTTGCTGCTCCTGCACTCTTCTTCTCTTAAGCAGAGGCTCTGGAGATGAAGATGATGAGGACACTGAAGC---AGTAGAGACATTCCAGGAGCTATTTGAGCTGTCATCAAAGTCTAACACACCACTTGGACTGTCCTGATCAAGCAAATTCATCATCCTCTTCTTGCTTGGATTGTGCTCCAACAATAGTTCATAGCATTCATTTACTTTC…
>3176:KAM_4x:ptg001233l:18711-20321|revcompl
-GAGGCAGAATTAGCTTAGAGTTATCACAAAATGTTCTGCCTTAAAATTGTAGCCACAGCCGATAAATGATACGAAAAAGAGAGACTGAATTTATGTTTTGACACATTTGATCAAAGAAAGGTACGTACTAGCGAGGACTACTACTAAGCACATCGAGAAACATACGATTTATTGAAGGCAATCTCATTTGTTGCTCCTGCACTCTCCTTCTCTTGAGCAAAGGCTCTGGAGATGAAGATGATGAGGACACTAAAGCAGTAGTAGAGATATTCCAGGAGCTATTTGAGCTGTCGTCAAAGTCTAACACACCACTTGGACTGTCCCGATCAAGCAAATTCATCATCCTCTTCTTGCTTGGATTGTGCTCCAACAATAGTTCATAGCATTCATTTACTTTC…
>3178:ING_4x:ptg002668l:45996-47612
--AGGCAGAATTAGCTTAGAGTTATCACAAAATGTTCTGCCTTAAAATTGTAGCCATAGCCGATAAATGATACGCAAAAGAGAGACTGAATTTATGTTTTGACACATTTGATCAAAGAAAGGTACGTACTAGCGAGG---ACTACTAAGCACATCGAGAAACATACGATTTATTGAAGGCAATCTCATTTGTTGCTCCTGCACTCTTCTTCTCTTAAGCAGAGGCTCTAGATATGAAGATGATGAGGACACTGAAGC---AGTAGAGACATTCCAGGAGCTATTTGAGCTGTCGTCAAAGTCTAACACACCACTTGGACTGTCCTGATCAAGCAAATTCATCATCCTCTTCTTGCTTGGATTGTGCTCCAATAATAGTTCATAGCATTCATTTACTTTC…
>3180:BDO_2x:ptg000134l:503082-504667
-----CAGAATTAGCTTAGAGTTATCACAAAATGTTCTGCCTTAAAATTGTAGCCATAGCCGATAAATGATACGCAAAAGAGAGACTGAATTTATGTTTTGACACATTTGATCAAAGAAAG----GTACTAGCGAGG---ACTACTAAGCACATCGAGAAACATACGATTTATTGAAGGCAATCTCATTTGCTGCTCCTGCACTCTTCTTCTTTTGAGCAGAGGCTCTGGAGATGAAGATGATGAGGACACTGAAGC---AGTAGAGACATTCCAGGAGCTATTTGAGCTGTCGTCAAAGTCTAACACACCACTTGGACTGTCCTGATCAAGCAAATTCATCATCCTCTTCTTGCTTGGATTGTGCTCCAGCAATAGTTCATAGCATTCATTTACTTTC…
>3185:SUB_2x:ptg000200l:172540-174145
AGAGGCAGAATTAGCTTAGAGTTATCACAAAATGTTCTGCCTTAAAATTGTAGCCACAGCCGATAAATGATACGCAAAAGAGAGACTGAATTTATGTTTTGACACATTTGATCAAAGAAAGGTACGTACTAGCGAGG---ACTACTAAGCACATCGAGAAACATACGATTTATTGAAGGCAATCTCATTTGTTGCTCCTGCACTCTTCTTCTCTTAAGCAGAGGCTCTAGAGATGAAGATGATGAGGACACTGAAGC---AGTAGAGACATTCCAGGAGCTATTTGAGCTGTCGTCAAAGTCTAACACACCACTTGGACTGTCCTGATCAAGCAAATTCATCATCCTCTTCTTGCTTGGATTGTGCTCCAATAATAGTTCATAGCATTCATTTACTTTC…
>3189:BAL_4x:ptg002796l:142530-144149
-GAGGCAGAATTAGCTTAGAGTTATCACAAAATGTTCTGCCTTAAAATTGTAGCCACAGCCGATAAATGATACGAAAAAGAGAGACTGAATTTATGTTTTGACACATTTGATCAAAGAAAGGTACGTACTAGCGAGGACTACTACTAAGCACATCGAGAAACATACGATTTATTGAAGGCAATCTCGTTTGTTGCTCCTGCACTCTCCTTCTCTTGAGCAAAGGCTCTGGAGATGAAGATGATGAGGACACTAAAGCAGTAGTAGAGATATTCCAGGAGCTATTTGAGCTGTCGTCAAAGTCTAACACACCACTTGGACTGTCCCGATCAAGCAAATTCATCATCCTCTTCTTGCTTGGATTGTGCTCCAACAATAGTTCATAGCATTCATTTACTTTC…
CYCD5_1
>AL7G13140::scaffold_7:1194142-1195910
ATTGAAATAACCATTGTATTCAGACCA-TTTTTTTCTCTATAATCAAATGATTGAATAT-AAAAACCAAATCAATA-TGTTGCCAAAAAAGAAACCAAATCAATATAAGCCAAAACTTCAAGAAGAAAGTAACTCTCTTCAGAGCCTACGCGTTCTCTTGGCTGTAGGAGAAGTTTGATCAGGATCATCAAAAGACAATCGGCGTTTAGCGCCACTTCCTGAAGCCGGCGGTTCGCGGGAAACCGCTGTTTCGGGCGGCGGTGTCATATGTTTCCTCTCCTCAATCTCTAGCATTCTCTGATAACACAAATATACATTATCCTG-------CAAACACACACATTC-CTAAGGTTATGATCGTCAACATCAAAC--AATCGAA----------------…
>3157:ZID_2x:ptg001090l:9964-11711
-TTGAAATAACCATTGTATTCAGACCA-TTTTTTTCTCTATAATCAAATGATTGAATAT-AAAAACCAAATCAATA-TGTTGCCAAAAAAGAAACCAAATCAATATAAGCCAAAACTTCAAGAAGAAAGTAACTCTCTTCAGAGCCTACGCGTACTCTTGGCTGGAGGAGAAGTTTGATCAGGATCATCAAAAGACAATCGGCGTTTAGCGCCACTTCCTGAAGCCGGTGGTTCGCGGGGAACCGCTATTTCCGGCGGAGGTGTCATATGTTTCCTCTCCTCAATCTCTAGCATTCTCTGATAACACAAATATACATTTTCCTG-------CAAA-ACACACATTC-CTAAGGTTATGATCGTCAACATCAAAC--AATCGAA----------------…
>3161:BUD_2x:ptg000171l:105573-107307|revcompl
-TTGAAATAACCATTGTATTCAGACCA-TTTTTTTCTCTATAATCAAATGATTGAATAT-AAAAACCAAATCAATA-TGTTGCCAAAAAAGAAACCAAATCAATATAAGCCAAAACTTCAAGAAGAAAGAAACTTTCTTCAGAGCCTACGCGTATTCTTGGCTGGAGGAGAAGTTTGATCAGGATCATCAAAAGACAATCGGCGTTTAGCGCCACTTCCTGAAGCCGGCGGTTCGCGGGGAACCGCTATTTCCGGCGGCGGTGTCATATGTTTCCTCTCCTCAATCTCTAGCATTCTTTGATAACACAAATATACATTTTCCTGCAAAACACAAA-ACACACATTTGCTAAGACTATGATCA-----AACAATCGAAATCAAA----------------…
>3164:VLA_4x:ptg000243l:27210-28970|revcompl
ATTGAAATAACCATTGTATTCAGACCATTTTTTTTCTCTATAATCAAATGATTGAATATAAAAAACCGAATCAATATTGTTGCCAAAAAAGAAACCAAATCAATATAAGCCAAAACTTCAAGAAGAAAGTAACTCTCTTCAGAGCCTACGCGTTCTCTTGGCTGTAGGAGAAGTTTGATCAGGATCATCAAAAGACAATCGGCGTTTAGCGCCACTTCCTGAAGCCGGCGGTTCGCGGGAAACCGCTGTTTCGGGCGGCGGTGTCATATGTTTCCTCTCCTCAATCTCTAGAATTCTCTGATAACACAAATATACATTTTCCTG-------CAAA-ACACACATTC-CTAAGGTTATGATCGTCAACATCAAAC--AATCGAA----------------…
>3169:GUL_4x:ptg001163l:691-2443
-TTGAAATAACCATTGTATTCAGACCATTTTTTTTCTCTATAATCAAATGATTGAATAT-AAAAACCAAATCAATA-TGTTGCCAAAAAAGAAACCAAATCAATATAAGCCAAAACTTCAAGAAGAAAGTAACTCTCTTCAGAGCCTACGCGTTCTCTTGGCTGTAGGAGAAGTTTGATCAGGATCATCAAAAGACAATCGGCGTTTAGCGCCACTTCCTGAAGCCGGCGGTTCGCGGGAAACCGCTGTTTCGGGCGGCGGTGTCATATGTTTCCTCTCCTCAATCTCTAGCATTCTCTGATAACACAAATATACATTATCCTG-------CAAA-ACACACATTC-CTAAGGTTATGATCGTCAACATCAAAC--AATCGAA----------------…
>3171:VEL_2x:ptg000648l:131817-133549
-TTGAAATAACCATTGTATTCAGACCA--TTTTTTCTCTATAATCAAATGATTGAATAT-AAAAACCAAATCAATA-TGTTGCCAAAAAAGAAACCAAATCAATATAAGCCAAAACTTCAAGAAGAAAGAAACTTTCTTCAGAGCCTATTCGTTCTCTTGGCTGGAGGAGAAGTTTGATCAGGATCATCAAAAGACAATCGGCGTTTAGCGCCACTTCCTGAAGCCGGCGGTTCACGGGGAACCGCTATTTCCGGTGGAGGTGTCATATGTTTCCTCTCCTCAATCTCTAGCATTCTCTGATAACACAAATATACATTTTCCTG-------CAAA-ACACACATTC-CTAAGGTTATGATCGTCAACATCAAAC--AATCGAA----------------…
>3176:KAM_4x:ptg001162l:3555-5259|revcompl
ATTGAAATAACCATTGTATTCAGACCA-TTTTTTTCTCTATAATCAAATGATTGAATAT-AAAAACCAAATCAATA-TGTTGCCAAAAAAGAAACCAAATCAATATAAGCCAAAACTTCAAGAAGAAAGTAACTCTCTTCAGAGCCTACGCGTTCTCTTGGCTGTAGGAGAAGTTTGATCAGGATCATCAAAAGACAATCGGCGTTTAGCGCCACTTCCTGAAGCCGGCGGTTCACGGGGAACCGCTATTTCCGGTGGAGGTGTCATATGTTTCCTCTCCTCAATCTCTAGCATTCTCTGATAACACAAATATACATTTTCCTG-------CAAA-ACACACATTC-CTAAGGTTATGATCGTCAACATCAAAC--AATCGAA----------------…
>3178:ING_4x:ptg000423l:11948-13720
-TTGAAATAACCATTGTATTCAGACCA-TTTTTTTCTCTATAATCAAATGATTGAATAT-AAAAACCAAATCAATA-CGTTGCCAAAAAAGAAACCAAATCAATATAAGCCAAAACTTCAAGAAGAAAGTAACTCTCTTCAGAGCCTACGCGTATTCTTGGCTGGAGGAGAAGTTTGATCAGGATCATCAAAAGACAATCGGCGTTTAGCGCCACTTCCTGAAGCCGGTGGTTCGCGGGGAACCGCTATTTCCGGCGGCGGTGTCATATGTTTCCTCTCCTCAATCTCTAGCATTCTCTGATAACACAAATATACATTTTCCTG-------CAAACACACACATTTGCTAAGACTATGATCA-----AACAAACGAAATCGAATCGATAAAAGGCTCAA…
>3180:BDO_2x:ptg000486l:156718-158494
-TTGAAATAACCATTGTATTCAAACCA-TTTTTTTCTCTATAATCAAATGATTGAATAT-AAAAACCAAATCAATA-TGTTGCCAAAAAAGAAACCAAATCAATATAAGCCAAAACTTCAAGAAGAAAGTAACTCTCTTCAGAGCCTACGCGTATTCTTGGCTGGAGGAGAAGTTTGATCAGAATCATCAAAAGACAATCGGCGTTTAGCGCCACTTCCTGAAGCCGGTGGTTCGCGGGGAACCGCTATTTCCGGCGGCGGTGTCATATGTTTCCTCTCCTCAATCTCTAGCATTCTTTGATAACACAAATATACATTTTCCTGCAAAACACAAA-ACACACATTTGCTAAGACTATGATCA-----AACAATCGAAATCAAA----------------…
>3185:SUB_2x:ptg000113l:123715-125444
-TTGAAATAACCATTGTATTCAAACCATTTTTTTTCTCTATAATCAAATGATTGAATAT-AAAAACCAAATCAATA-TGTTGCCAAAAAAGAAACCAAATCAATATAAGCCAAAACTTCAAGAAGAAATTAACTCTCTTCAGAGCCTACGCGTATTCTTGGCTGGAGGAGAAGTTTGATCAGGATCATCAAAAGACAATCGGCGTTTAGCGCCACTTCCTGAAGCCGGCGGTTCGCGGGAAACCGCTGTTTCGGGCGGCGGTGTCATATGTTTCCTCTCCTCAATCTCTAGCATTCTCTGATAACACAAATATACATTTTCCTG-------CAAA-ACACACATTTGCTAAGACTATGATCA-----AACAATCGAAATCGAA----------------…
>3189:BAL_4x:ptg000538l:55574-57418|revcompl
-TTGAAATAACCATTGTATTCAGACCATTTTTTTTCTCTATAATCAAATGATTGAATAT-AAAAACCAAATCAATA-TGTTGCCAAAAAAGAAACCAAATCAATATAAGCCAAAACTTCAAGAAGAAAGTAACTCTCTTCAGAGCCTACGCGTTCTCTTGGCTGTAGGAGAAGTTTGATCAGGATCATCAAAAGACAATCGGCGTTTAGCGCCACTTCCTGAAGCCGGCGGTTCGCGGGAAACCGCTGTTTCGGGCGGCGGTGTCATATGTTTCCTCTCCTCAATCTCTAGCATTCTCTGATAACACAAATATACATTTTCCTG-------CAAA-ACACACATTC-CTAAGGTTATGATCGTCAACATCAAAC--AATCGAA----------------…
NRPB9A
>AL3G29960::scaffold_3:7248162-7249517
ATTTTCCTCGTATTAACCAAAACGAGCCCGCCAGATTTCTCTGAGACTGTGATTCAGTTTTGGAACCTAATTCTCTCAAGAGATTCAGCTAAGATGAGTACTATGAAATTTTGCCGTGAATGGTAAGAGCTCTCTATGCT-AAACCTGCTCCTAGTTTCTGGAATTGCACCTCTGCTCGTCTAGGTTTTTTCAAAGTTTCGAAATTTGCATGAAATTTTGAGTTTTTGTTGTTTACTTATGATGTCTTTCTTCCTCGTTTGAATCATCCATGGTTTATAAGGTGTCAATTCGCATAAAGCTCCTACCTTTATTCGAATTTTGTTTATGGGTCCTTCTTTAATTGCATTGTTGTTTGTGTTTGATTTTGGTTCAGTAACAACATTCTGTATCCTAAGGAG…
>3157:ZID_2x:ptg001636l:117370-118715|revcompl
ATTTTCCTCCTATTAACCAAAACGAGCCCGCCAGATTTCTCTCAGACTGTGATTTAGTTTTGGAACCTAATTCTCTCAAGAGATTCAACAAAGATGAGTACTATGAAATTTTGCCGCGAATGGTAAGAGCTCTCTATGCT-AAATCTGTTTCTAGTTTCTGGAATTGCACCTCTGCTCTTCTAGGTTTTATCAAAGTTTCGAAATTTGCATGAAATTTTGAGTTTTTGTTGTTTACTTATGATGTCTTTCTTCCTCGGTTGAATCATCCATGGTTGATAAGGTGTCAATTCGCATAAAGCTCCTACCTTTCTTCGAATTTTGTTTATGGGTCCTTCCTTAATTGCATTGTTGTTTGTGTTTGATTTTGGTTCAGTAACAACATTCTGTATCCTAAGGAG…
>3161:BUD_2x:atg000181l:67001-68347
-TTTTCCTCCTATTAACCAAAACGAGCCCGCCAGATTTCTCTCAGACTGTGATTCAGTTTTGGAACCTAATTCTCTCAAGAGATTCAACAAAGATGAGTACTATGAAATTTTGCCGCGAATGGTAAGAGCTCTCTATGCT-AAATCTGTTTCTAGTTTCTGGAATTGCACCTCTGCTCTTCTAGGTTTTATCAAAGTTTCGAAATTTGCATGAAATTTTGAGTTTTTGTTGTTTACTTATGATGTCTTTCTTCCTCGGTTGAATCATCCATGGTTGATAAGGTGTCAATTCGCATAAAGCTCCTACCTTTCTTCGAATTTTGTTTATGGGTCCTTCCTTAATTGCATTGTTGTTTGTGTTTGATTTTGGTTCAGTAACAACATTCTGTATCCTAAGGAG…
>3164:VLA_4x:ptg002283l:14622-16094|revcompl
ATTTTCCTCCTA--ATCCAAAACGAGCCCGCCAGATTTCTCTGAGACTGTGATTCAGTTTTGGAACCTAATTCTCTCAAGAGATTCAGCTAAGATGAGTCCTATGAAATTTTGCCGCGAATGGTAAGAGCTCTCTATGCTAAAATCTGCTCCTAGTTTCTGGAATTGCACCTCTGCTCGTCTAGTTTTTTTCAAAGCTTCGAAATTTGCATGAATTTTTGAGTTTTTGTTGTTTACTTATGATGTCTTTCTTCCTCGGTTGAATCATCCATGGTTGATAAGGTGTCAATTCGCTTAAAGCTCCTACCTTTCTTCGAATTTTATTTCTGGG----TCTTTGATTGCTTTGTTGTTTGTGTTTGATTTT-GTTCAGTAACAACATTTTGTATCATAAGGAG…
>3169:GUL_4x:ptg003307l:8127-9583|revcompl
ATTTTCCTCCTA--ATCCAAAACGAGCCCGCCAGATTTCTCTGAGACTGTGATTCAGTTTTGGAACCTAATTCTCTCAAGAGATTCAGCTAAGATGAGTCCTATGAAATTTTGCCGCGAATGGTAAGAGCTCTCTATGCTAAAATCTGCTCCTAGTTTCTGGAATTGCACCTCTGCTCGTCTAGTTTTTTTCAAAGCTTCGAAATTTGCATGAATTTTTGAGTTTTTGTTGTTTACTTTTGATGTCTTTCTTCCTCGGTTGAATCATCCATGGTTGATAAGGTGTCAATTCGCTTAAAGCTCCTACCTTTCTTCGAATTTTATTTCTGGG----TCTTTGATTGCTTTGTTGTTTGTGTTTGATTTT-GTTCAGTAACAACATTTTGTATCATAAGGAG…
>3171:VEL_2x:ptg000493l:108872-110218|revcompl
ATTTTCCTCCTATTAACCAAAACGAGCCCGCCAGATTTCTCTCAGACTGTGATTCAGTTTTGGAACCTAATTCTCTCAAGAGATTAAATAAAGATGAGTACTATGAAATTTTGCCGCGAATGGTAAGAGCTCTCTTTGCT-AAATCTGCTCTTAGTTTCTGGAATTGCACCTCTGCTCGTCTAGGTTTTTTCAAAGTTTAGAAATTTGCATGAAATTTTGAGTTTTTGTTGTTTACTTATGATGTCTTTCTTCCTCGGTTGAATCATCCATGGTTGATAAGGTGTCAATTCGCATAAAGCTCTTACCTTTCTTCGAATTTTGTTTATGGGTCCTTCCTTAATTGCATTGTTGTTTGTGTTTGATTTTGGTTCAGTAACAACATTCTGTATCCTAAGGAG…
>3176:KAM_4x:atg000724l:8032-9421
-TTTTCCTCCTA--ATCCAAAACGAGCCCGCCAGATTTCTCTGAGACTGTGATTCAGTTTTGGAACCTAATTCTCTCAAGAGATTCAGCTAAGATGAGTCCTATGAAATTTTGCCGCGAATGGTAAGAGCTCTCTATGCTAAAATCTGCTCCTAGTTTCTGGAATTGCACCTCTGCTCGTCTAGTTTTTTTCAAAGCTTCGAAATTTGCATGAATTATTGAGTTTTTGTTGTTTACTTATGATGTCTTTCTTCCTCGGTTGAATCATCCATGGTTGATAAGGTGTCAATTCGCTTAAAGCTCCTACCTTTCTTCGAATTTTATTTCTGGG----TCTTTGATTGCTTTGTTGTTTGTGTTTGATTTT-GTTCAGTAACAACATTTTGTATCATAAGGAG…
>3178:ING_4x:ptg000025l:7002-8493|revcompl
ATTTTCCTCCTA--ATCCAAAACGAGCCCGCCAGATTTCTCTGAGACTGTGATTCAGTTTTGGAACCTAATTCTCTCAAGAGATTCAGCTAAGATGAGTCCTATGAAATTTTGCCGCGAATGGTAAGAGCTCTCTATGCTAAAATCTGCTCCTAGTTTCTGGAATTGCACCTCTGCTCGTCTAGTTTTTTTCAAAGCTTCGAAATTTGCATGAATTTTTGAGTTTTTGTTGTTTACTTATGATGTCTTTCTTCCTCGGTTGAATCATCCATGGTTGATAAGGTGTCAATTCGCTTAAAGCTCCTACCTTTCTTCGAATTTTATTTCTGGG----TCTTTGATTGCTTTGTTGTTTGTGTTTGATTTT-GTTCAGTAACAACATTTTGTATCATAAGGAG…
>3180:BDO_2x:atg000013l:272222-273576|revcompl
ATTTTCCTCCTA--ATCCAAAACGAGCCCGCCAGATTTCTCTGAGACTGTGATTCAGTTTTGGAACCTAATTCTCTTAAGAGATTCAGCTAAGATGAGTACTATGAAATTTTGCCGCGAATGGTAAGAGCTCTCTATGCTAAAATCTGCTCTTAGTTTCTGGAATTGCACCTCTGCTCGTCTAGGTTTTTTCAAAGTTTCGAAATTTGCATGAAATTTTGAGTTTTTGTTGTTTACTTATGATGTCTTTCTTCCTCGGTTGAATCATCCATGGTTTATAAGGTGTCAATTCGCATAAAGCTCCTACCTTTCTTCGAATTTTGTTTATGGGTCCTTCCTTAATTGCATTGTTGTTTGTGTTTGATTTTGGTTCAGTAACAACATTCTGTATCCTAAGGAG…
>3185:SUB_2x:ptg000407l:162368-163714
-TTTTCCTCCTATTAACCAAAACGAGCCCGCCAGATTTCTCTCAGACTGTGATTCAGTTTTGGAACCTAATTCTCTCAAGAGATTAAATAAAGATGAGTACTATGAAATTTTGCCGCGAATGGTAAGAGCTCTCTATGCT-AAATCTGTTTCTAGTTTCTGGAATTGCACCTCTGCTCTTCTAGGTTTTATCAAAGTTTCGAAATTTGCATGAAATTTTGAGTTTTTGTTGTTTACTTATGATGTCTTTCTTCCTCGGTTGAATCATCCATGGTTTATAAGGTGTCAATTCGCATAAAGCTCCTACCTTTCTTCGAATTTTGTTTATGGATCCTTCCTTAATTGCATTGTTGTTTGTGTTTGATTTTGGTTCAGTAACAACATTCTGTATCCTAAGGAG…
>3189:BAL_4x:ptg003908l:16509-16796
ATTTATC--------------------------------------------------------AACTTAA-----------------------------------------------------------------------------------------------------------------------------------------------------------------------------------------------------------------------------------------------------------------------------------------------------------------------------------------…
PDS5b
>AL2G37810::scaffold_2:17705896-17715986
--------------------------------------------------------------------------------------------ATTGACCTGG----TTGATTGATTATCAAGTCGAGCAAACC--AAAAAAAAGTGAACTACTT-TTTCTCT-GTTATTATTTTTCTTTTCGG-TGTAGGTCATCAACATTTTAAGTCTTTAACTCTAGTTAA-GGATTCGTTAATTATATTATTAACATATTTAGGAGGACCTCCGTCGTTAAAGAGGT-------------CTTAAGAAGTTCTCTGTCTACGACTT---CTTCTGAGTCCCTGAAATAAGATCAGAGCTTTTAATCAAACAGCAGTCTGATTTCTGA------TTAGATTTATAAT…
>3157:ZID_2x:atg000231l:23453-33457|revcompl
------------------------------------------------------------TTTGGTTGAGTTTAGACAAGTTTGAAAACTAAATTGACCTGG----TTGATTGATTATGAAGTCGAGCAAACC----AAAAAAGTGAACTACTT-TTTCTCT-GTTATTATTTTTCTTTTCGG-TGTGGGTCATCAACACT------TTTTAACTCTAGTTAA-GGATTCGTTATTTATATTATTAACATATTTAGGAGGACCTCCGTCG-GATCATGGT-------------CTTAAGAAGTTCGCTGTCTACGACTT---CTTCTGAGTCCCTGAAATAATATCAGAGCTTTTAATCAAACAGCAGTCTGATTTCTGA------TTAGATTTATAAT…
>3161:BUD_2x:ptg000030l:75281-85574|revcompl
--------------------------------------------------------------------------------------------ATTGACCTGG----TTGATTGATTATGTAGTAGAGCAAACC--AAAAAAAAGTGAACTACTT-TTTCTCT-GTTATTATTTTTCTTTTCGG-TGTGGGTTATCAACACT------TTTTAACTCTAGTTAA-GGATTCGTTAATTATATTATTAACATATTTAGGAGGACCTCCGTCG-GATCATGGT-------------CTTAAGAAGTTCGCTGTCGTAGACTT---CTTCTGAGTCCCTGAAATAATATCAGAGCTTTTAATCAAACAGCAGTCTGATTTCTGA------TTAGATTTATAAT…
>3164:VLA_4x:ptg000516l:41799-51800
---------------------------------------------------------------------------------------------TTGACCTGGTTGATTGATTGATTATCAAGTAGAGCAAACC-AAAAAAAAAGTGAACTACTT-TTTCTGT-GTTATTATTTTTCTTTTCGG-TGTAGGTCATCAACA--------CTTTAACTCTAGTTAA-GGATTCGTTAATTATATTATTAACATATTTAGGAGGACCTCCGTCGTTAAAGAGGT-------------CTTAAGAAGTT--CTGTCTACGACTT---CTTCTGAGTCCCTGAAATAACATCAGAGCTTTTCATCAAACAGCAGTCTGATTTCTGA------TTAGATTTATAAT…
>3169:GUL_4x:ptg000691l:129781-139780
---------------------------------------------------------------------------------------------TTGACCTGGTTGATTGATTGATTATCAAGTCGAGCAAACCAAAAAAAAAAGTGAACTACTT-TTTCTGT-GTTATTATTTTTCTTTTCGG-TGTAGGTCATCAACA--------CTTTAACTCTAGTTAA-GGATTCGTTAATTATATTATTAACATATTTAGGAGGACCTCCGTCGTTAAAGAGGT-------------CTTAAGAAGTT--CTGTCTACGACTT---CTTCTGAGTCCCTGAAATAACATCAGAGCTTTTCATCAAACAGCAGTCTGATTTCTGA------TTAGATTTATAAT…
>3171:VEL_2x:ptg000269l:256100-266147|revcompl
CTCATCAAATTTGAACAAAATTTCCAGCTTAAGGAAAATTTTAGGGGGGATTAGGAAGATTTTGGTTGAGTTTGGACAAGTTTGAAAACTAAATTGACCTGGTTGATTGATTGATTATGAAGTCGAGCAAACC---AAAAAAAGTGAACTACTT-TTTCTCT-GTTATTATTTTTCTTTTCGG-TGTGGGTCATCAACACT------TTTTAACTCTAGTTAAGGGATTCGTTAATTATATTATTAACATATTTAGGAGGACCTCCGTCG-GATCATGGT-------------CTTAAGAAGTTCGCTGTCTACGACTT---CTTCTGAGTCCCTGAAATAATATCAGAGCTTTTAATCAAACAGCAGTCTGATTTCTGA------TTAGATTTATAAT…
>3176:KAM_4x:atg000835l:8816-18854
---------------------------------------------------------------------------------------------TTGACCTGGTTGATTGATTGATTATCAAGTCGAGCAAACC-AAAAAAAAAGTGAACTACTT-TTTCTGT-GTTATTTTTTTTCTTTTCGGTTGTAGGTCATCAACA--------CTTTAACTCTAGTTAA-GGATTCGTTAATTATATTATTAACATATTTAGGAGGACCTCCGTCGTTAAAGAGGT-------------CTTACGAAGTT--CTGTCTACGACTT---CTTCTGAGTCCCTGAAATAACATCAGAGCTTTTCATCAAACAGCAGTCTCATTTCTGA------TTAGATTTATAAT…
>3178:ING_4x:atg001270l:3163-13181
---------------------------------------------------------------------------------------------TTGACCTGGTTGATTGATTGATTATCAAGTCGAGCAAACC-AAAAAAAAAGTGAACTACTT-TTTCTGT-GTTATTATTTTTCTTTTCGG-TGTAGGTCATCAACA--------CTTTAACTCTAGTTAA-GGATTCGTTAATTATATTATTAACATATTTAGGAGGACCTCCGTCGTTAAAGAGGT-------------CTTAAGAAGTT--CTGTCTACGACTT---CTTCTGAGTCCCTGAAATAACATCAGAGCTTTTCATCAAACAGCAGTCTCATTTCTGA------TTAGATTTATAAT…
>3180:BDO_2x:ptg000039l:725195-735287
---------------------------------------------------------------------------------------------TTGACCTGGTTGATTGATTGATTATGAAGTCGAGCAAACCAAAAAAAAAAGTGAACTACTT-TTTCTGT-GTTATTGTTTTTCTTTTCGG-TGTGGGTTATCAACA--------CTTTTACTCTAGTTAA-GGATTCGTTAATTATATTATTAACATATTTAGGAGGACCTCCGTCG-GATCATGGT-------------CTTAAGAAGTTCGCTGTCTACGACTT---CTTCTGAGTCCCTGAAATAATATCAGAGCTTTTAATCAAACAGCAGTCTGATTTCTGA------TTAGAATTATAAT…
>3185:SUB_2x:ptg001253l:1-10090
-----------------------------------------------------------------------------------------------------------------------GTGCCGGGACTACC-----------CAAACTATCTATGTCTCAAGTCATTGGGTTCGATATTGGTTTAGAGGTATTATTCTTCTCAGCGTTCATCTGTTATTTA--------CCAGTTGTATGAT----ACAAGCCAAAGGTTCTTCTTTGAACTCGTAGT------------CTTTGTTAAAGTAAAGA------------------GAGATCTTTAAG------CAAAACTTCCCTTTAACCCCAAGTCTCCTTTCTAGAGAA--TTGGGTTAAT---…
>3189:BAL_4x:ptg001295l:1-10090
-----------------------------------------------------------------------------------------------------------------------------AAAAAATTACAAAAAAATCCATATCATTT-TTTCATCAGTCAATGTTTTCATATTAAG---CAGGTGACCAATCAAAATTACATATATATATATATAA-------------TATATTATATATATATATAATATATATCTCACCTTTAGCATTATACATCACGAAAAACATGAGAACACAAAAAACCACAAACTGAGTAGCAGATTTCATGACG------CAAAATTAATAAATGATTGTCTATATTTTTTCTTATATTTTTTGTGTTTATCTT…
SCC4
>AL8G25600::scaffold_8:14464171-14469046
CAGCTAACAAAGTACATATTTTTTTCCCTTGTTTCGATTGCAAAAGCGCATAAGCTTCGTACTTGTCCTGTTGTCCAATCTGAA--GTCAAAACAAAAACACTGGTC-AAACAAAGAGTCGACGAGCCCAATCAAGATTCCGATAGCAAAACCAGTCGGACCCATGATTTCTATGAGCCACACTGGTTAACTTCTTACCC-AATTCACGGCCTAGGTCACCGAAAACGTGGTATGTGTTTTCT-AAGGCTTTCAAAAGAG-TTTAGGGTTCGGATCAATTTGAGTTATGATGCAAACAGTTTATAGCTTAGC-TTTAGCTAAGGGATTGAGTCTTGTTGTGCATACCTATTGTTCGATGAAACTCCTGAAAGAGTTTTGGTCAATTGATA-ATGAA--C…
>3157:ZID_2x:ptg000661l:51010-55856|revcompl
------TCAAAGTACAGA-TTTTTCCCCTTGTTTCGATTGCAGAAGCGCGTAAGCTTCGTAC--------TTGCCTAATCTGAAA-GTCAAAACAAAAACACTGGTCAAAACAAAGAGTCGACGAGCCCAAGCAAGATTCCGATAGCAAAATCAGTCGGACCCATGATTTCGATGAGCCACACTGGTTAACTTCCGACCC-AATTCACGGCCTAGATCACCGAGAACGTGGTATGTGTTTTCT-AAGGCTTTCAAAAGGG-TTTAGGGTTCGGATCAATTTGAGTTATGATGCAAACAGTTTATAGTTTAGC-TTTAGCTAAGGTATTGGGTCTTGTTGCGCATACCTATTGTTCGATGAAACTCCTGAAAGAGTTTTGGTCAATTGATA-ATGAA--C…
>3161:BUD_2x:ptg001004l:247153-251994|revcompl
------TCAAAGTACAGA-TTTTTCCCCTTGTTTCGATTGCAGAAGCGCATAAGCTTCGTAC--------TTGCCCAATCTGAAA-GTCAAAACAAAAACACTGGTC-AAACAAAGAGTCGACGAGCCCAAGCAAGATTCCGATAGCAAAACCAGTCGGACCCATGATTTCAACAAGCCACACTGGTTAACTTCCGACCC-AATTCACGGCCTAGGTCACCGAGAACGTGGTATGTGTTTTCT-AAGGCTTTCAAAAGGG-TTTAGGGTTCGGATCAATTTGAGTTATGATGCAAACAGTTTATAGCTTAGC-TTTAGCTAAGGGATTGGGTCTTGTTGTGCATACCTATTGTTCGATGAAACTCCTGAAAGAGTTTTGGTCAATTGATA-ATGAA--C…
>3164:VLA_4x:ptg000852l:61095-65959|revcompl
-------CAAAGTACAGA-TTTTTCCCCTTG-TTCGATTGCAGAAGCGCATAAGCTTCGTAC--------TTGCCCAATCTGAAA-GTCAAAACAAAAACACTGGTC-AAACAAAGAGTCGACGAGCCCAAGCAAGATTCCGA-AGCAAAACCAGTCGGACCCATGATTTCGATGAGCCACACTGGTTAACTTCCGACCCAAATTCACGGCCTAGATCACCGAGAACGTGGTATGTGTTTTCT-AAGGCTTTCAAAAGGGTTTTAGGGTTCGGATCAATTTAAGTTATGATGCAAACAGTTTATAGCTTAGC-TTTAGCTAAGGGATTGAGTCTTGTTGTGCATACCTATTGTTCGATGAAACTCCTGAAAGAGTTTTGGTCAATTGATA-ATGAAAGC…
>3169:GUL_4x:ptg001042l:7204-12059
------TCAAAGTACAGA-TTTTCCCCCTTGTTTCGATTGCAGAAGCGCATAAGCTTCGTAC--------TTGCCTAATCTGAAA-GTCAAAACAAAAACACTGGTC-AAACAAAGAGTCGACGAGCCCAAGCAAGATTCCGATAGCAAAACCAGTCGGACCCATGATTTCGATGAGCCACACTGGTTAACTTCCGACCC-AATTCACGGCCAAGATCACCGAGAACGTGGTATGTGTTTTCT-AAGGCTTTCAAAAGGG-TTTAGGGTTCTGATCAGTTTGAGTTATGATGGAAACAGTTTATAGTTTAGC-TTTAGCTAAGGTATTGGGTCTTGTTGCGCATACCTATTGTTCGATGAAACTCCTGAAAGAGTTTTGGTCAATTGATA-ATGAA--C…
>3171:VEL_2x:ptg000120l:290514-295356|revcompl
-----GTCAAAGTACAGA-TTTTCCCCCTTGTTTCGATTGCAGAAGCGCATAAGCTTCGTAC--------TTGCCTAATCTGAAA-GTCAAAACAAAAACACTGGTC-AAACAAAGAGTCGACGAGCCCAAGCAAGATTCCGATAGCAAAACCAGTCGGACCCATGATTTCAACAAGCCACACTGGTTAACTTCCGACCC-AATTCACGGCCTAGGTCACCGAGAACGTGGTATGTGTTTTCT-AAGGCTTTCAAAAGGG-TTTAGGGTTCGGATCAGTTTGAGTTATGATGGAAACAGTTTATAGTTTAGC-TTTAGCTAAGGTATTGGGTCTTGTTGCGCATACCTATTGTTCGATGAAACTCCTGAAAGAGTTTTGGTCAATTGATA-ATGAA--C…
>3176:KAM_4x:ptg002252l:43645-48484
--------AAAGTACAGA-TTTTCCCCCTTGTTTCGATTGCAGAAGCGCATAAGCTTCGTAC--------TTGCCTAATCTGAAA-GTCAAAACAAAAACACTGGTC-AAACAAAGAGTCGACGAGCCCAAGCAAGATTCCGATAGCAAAACCAGTCGGACCCATGATTTCGATGAGCCACACTGGTTAACTTCCGACCC-AATTCACGGCCTAGATCACCGAGAACGTGGTATGTGTTTTCT-AAGGCTTTCAAAAGGG-TTTAGGGTTCGGATCAATTTGAGTTATGATGCAAACAGTTTAGAGTTTAGCTTTTAGCTAAGGGATTGGGTCTTGTTGTGCATACCTATTGTTCGATGAAACTCCTGAAAGAGTTTTGGTCAATTGATA-ATGAA--C…
>3178:ING_4x:ptg002528l:17386-22253
--------AAAGTACAGA-TTTTCCCCCTTGTTTCGATTGCAGAAGCGCATAAGCTTCGTAC--------TTGCCTAATCTGAAA-GTCAAAACAAAAACACTGGTC-AAACAAAGAGTCGACGAGCCCAAGCAAGATTCCGATAGCAAAACCAGTCGGACCCATGATTTCGATGAGCCACACTGGTTAACTTCCGACCC-AATTCACGGCCTAGGTCACCGAGAACGTGGTATGTGTTTTCT-AAGGCTTTCAAAAGGG-TTTAGGGTTCGGATCAATTTGAGTTATGATGCAAACAGTTTAGAGTTTAGCTTTTAGCTAAGGGATTGGGTCTTGTTGTGCATACCTATTGTTCGATGAAACTCCTGAAAGAGTTTTGGTCAATTGATA-ATGAA--C…
>3180:BDO_2x:ptg000187l:119081-123907|revcompl
--------------------TTTTTCCTTTGTTTCGATTGCAAAAACGCATAAGCTTCGTAC--------TTACCCAATCTG-AA-GTCAAAACAAAAACACTGGTC-AAACAAAGAGTTGACGAGCCCAAGCAAGATTCCGATAGCAAAACCAGTCGGACCCATGATTTCAAAGAGCCACACTGGTTAACTTCCGACCC-AATTCACGGCCTAGGTCACCGAGAACGTGGTATGTGTTTTCT-AAGGCTTTCAAAAGGG-TTTAGGGTTCGGATCAGTTTGAGTTATGATGGAAACAGTTTATAGTTTAGC-TTTAGCTAAGGTATTGGGTCTTGTTGCGCATACCTATTGTTCGATGAAACTCCTGAAAGAGTTTTGGTCAATTGATA-ATGAA--C…
>3185:SUB_2x:ptg000234l:83539-88413
--------AAAGTACAGA-TTTTCCCCCTTGTTTCGATTGCAGAAGCGCATAAGCTTCGTAC--------TTGCCTAATCTGAAA-GTCAAAACAAAAACACTGGTC-AAACAAAGAGTCGACGAGCCCAAGCAAGATTCCGATAGTAAAACCAGTCGGACCCATGATTTCAACAAGCCACACTGGTTAACTTCCGACCC-AATTCACGGCCTAGGTCACCGAGAACGTGGTATGTGTTTTCT-AAGGCTTTCAAAAGGG-TTTAGGGTTCGGATCAATTTGAGTTATGATGCAAACAGTTTAGAGTTTAGCTTTTAGCTAAGGGATTGGGTCTTGTTGTGCATACCTATTGTTCGATGAAACTCCTGAAAGAGTTTTGGTCAATTGATA-ATGAA--C…
>3189:BAL_4x:ptg003034l:20293-25145
------TCAAAGTACAGA-TTTTTCCCCTTGTTTCGATTGCAGAAGCGCATAAGCTTCGTAC--------TTGCCTAATCTGAAAGGTCAAAACAAAAACACTGGTC-AAACAAAGAGTCGACGAGCCCAAGCAAGATTCCGATAGCAAAACCAGTCGGACCCATGATTTCGATGAGCCACACTGGTTAACTTCCGACCC-AATTCACGGCCTAGATCACCGAGAACGTGGTATGTGTTTTCTAAAGGCTTTCAAAAGGG-TTTAGGGTTCGGATCAATTTGAGTTATGATGCAAACAGTTTATAGCTTAGC-TTTAGCTAAGGGATTGAGTCTTGTTGTGCATACCTATAGTTCGATGAAACTCCTGAAAGAGTTTTGGTCAATTGATACATGAA--C…
TfIIFbeta
>AL5G32860::scaffold_5:16014096-16016009
--------------------------------------------TGAACGAACCTTCCTTTCTTATTAT-----AGCCATGATGATCAGTTACAATTGAAGTAACTAATTAAGCTTATCCTTACTAGATAATCAAATGTTACTAGTTAGATTATCCAAAACAAAACCT------------------GAAAACCCTTTTGACCAAACCTA------TTCCTGTGTGGCTTTCTT------GTACTCAGGCTTCAGCTCATAAGTTCCTTGGT-------------------------------------TGCTCCCTTTGTTGTTGTATATGCAAAGATC----TCTCAGCAAGTCTTTCAGGAATTGCTGCACCAAATCCACATTTCCATAAGCAACAC…
>3157:ZID_2x:ptg000989l:70979-72874
---------------------------------------------GAACGAACCTTCCTTTCTTATTAT-----AGCCATGACGATCAGTTACAGTTAAAGTAACTAA--------------------------------------TAGATTATCCAAAACAAAACCT------------------GAAAACCCCTTTGAACAAACCTA------TTCCTGTGTGGCTTTCTT------GTACTCAGGCTTCAGCTCATAAGTTCCTTGGT-------------------------------------TGCTCCCTTTGTTGTTGTATATGCAAAGATC----TCTCAGCAAGTCTTTCAGGAATTGCTGCACCAAATCCACATTTCCATAAGCAACAC…
>3161:BUD_2x:ptg000658l:45836-47684|revcompl
--------------------------------------------TGAAAGAACCTTCCTTTCTTATTAT-----AGCCATGACGATCAGTTACAGTTAAAGTAACTAA--------------------------------------TAGATTATCCAAAACAAAACCT------------------GAAAACCCTTCTGACC-AACCTA------TTCCTGTGTGGCTTTCTT------GTACTCAGGCTTCAGCTCATAAGTTCCTTGGT-------------------------------------TGCTCCCTTTGTTGTTGTATATGCAAAGATC----TCTCAGCAAGTCTTTCAGGAATTGCTGCACCAAATCCACATTTCCATAAGCAACAC…
>3164:VLA_4x:ptg000299l:287819-289764
-------------------------------------------------AGAGTTTCTGCTATAGTTATCAATAAACCATGGTAA--------GGTTAATGTCACT----------------------------------------TTGCTACTGC---ACATGGCCTTAACGGTTCATATGCGTGGAGAAGGGTTTTGACAATTAGTATATAAGTGTAAGGGTGGGATTTGGAGAGAAGTATCGAGAATTTGG-TGAAAGGTTGTAAGGTGGAGGGGAGAGACTCCGTAAGAAATCTCTCAAATCTGTACCTTTTTCTTTATTATCAATATCAAGTTCTTCTTTTTACTTTGTCTTATCTGAGTT----TAACAAGTAAATCGTATCA----CAAAAC…
>3169:GUL_4x:ptg000142l:2310-4229
-------------------------------------------------------------AAAGTTATCAATAAACCATGGTAA--------GGTTAATGTCACT----------------------------------------TTGCTACTGC---ACATGGCCTTAACGGTTCATATGCGTGGAGAAGGGTTTTGACAATTAGTATATAAGTTTAAGGGTGGGATTTGGAGAGAAGTATCGAGAATTTGG-TGAAAGGTTGTAAGGTGGAGGGGAGAGACTCCGTAAGAAATCTCTCAAATCTGTACCTTTTTCTTTATTATCAATATCAAGTTCTTCTTTTTACTTTGTCTTATATGAGTT----TAACAAGTAAATCGTATCA----CAAAAC…
>3171:VEL_2x:ptg001301l:75453-77385|revcompl
TAAAAAGGATTAGTTGATATTGTGAATACTCAAGGGCATACAATTGAACGAACCTTCCTTTCTTATTAT-----AGCTATGACGATCAGTTACAGTTAAAGTAACTAA--------------------------------------TAGATTATCCAAAACAAAACCT------------------GAAAACCCTTTTGACCAAAACTA------TTCCTGTGTGGCTTTCTT------GTACTCAGGCTTCAGCTCATAAGTTCCTTGGT-------------------------------------TGCTCCCTTTGTTGTTGTATATGCAAAGATC----TCTCAGCAAGTCTTTCAGGAATTGCTGCACCAAATCCACATTTCCATAAGCAAGAC…
>3176:KAM_4x:ptg002849l:91370-93326
------------GAT----------------------------TTAAGGAGAGTTTCTGCTATAGTTATCAATAAACCATGGTAA--------GGTTAATGTCACT----------------------------------------TTGCTACTGC---ACATGGCCTTAACGGTTCATATGCGTGGAGAAGGGTTTTGACAATTAGTA------TTTAAGGGTGGGATTTGGAGAGAAGTATCGAGAATTTGG-TGAAAGGTTGTAAGGTGGAGGGGAGAGACTCCGTAAGAAATCTCTCAAATCTGTACCTTTTTCTTTATTATCAATATCAAGTTCTTCTTTTTACTTTGTCTTATCTGAGTT----TAACAAGTAAATCGTATCA----CAAAAC…
>3178:ING_4x:ptg001177l:95686-97638
AAGTGTTCATGGGCT----------------------------TTAAGGAGAGTTTCTGCTATAGTTATCAATAAACCATGGTAA--------GGTTAATGTCACT----------------------------------------TTGCTACTGC---ACATGGCCTTAACGGTTCATATGCGTGGAGAAGGGTTTTGACAATTAGTA------TTTAAGGGTGGGATTTGGAGAGAAGTATCGAGAATTTGG-TGAAAGGTTGTAAGGTGGAGGGGAGAGACTCCGTAAGAAATCTCTCAAATCTGTACCTTTTTCTTTATTATCAATATCAAGTTCTTCTTTTTACTTTGTCTTATCTGAGTT----TAACAAGTAAATCGTATCA----CAAAAC…
>3180:BDO_2x:ptg000356l:206547-208438|revcompl
--------------------------------------------TGAACGAACCTTCCTTTCTTATTAT-----AGCCATGACGATCAGTTACAGTTAAAGTAACTAA--------------------------------------TAGATTATCCAAAACAAAACCT------------------GAAAACCCTTCTGACC-AACCTA------TTCCTGTGTGGCTTTCTT------GTACTCAGGCTTCAGCTCATAAGTTCCTTGGT-------------------------------------TGCTCCCTTTGTTGTTGTATATGCAAAGATC----TCTCAGCAAGTCTTTCAGGAATTGCTGCACCAAATCCACATTTCCATTAGCAACAC…
>3185:SUB_2x:ptg000033l:277807-279646|revcompl
--------------------------------------------TGAACGAACCTTCCTTTCTTATTAT-----AGCCATGACGATCAA----------------------------------------------------------------------ACAAAACCT------------------GAAAACCCTTTTGACCAAACCTA------TTCCTGTGTGGCTTTCTT------GTACTCAGGCTTCAGCTCATAAGTTCCTTGGT-------------------------------------TGCTCCCTTTGTTGTTGTATATGCAAAGATC----TCTCAGCAAGTCTTTCAGGAATTGCTGCACCAAATCCACATTTCCATAAGCAACAC…
>3189:BAL_4x:ptg003207l:11312-13281
------TCATGGGCT----------------------------TTAAGGAGAGTTTCTGCTATAGTTATCAATAAACCATGGTAA--------GGTTAATGTCACT----------------------------------------TTGCTACTGC---ACATGGCCTTAACGGTTCATATGCGTGGAGAAGGGTTTTGACAATTAGTATATAAGTTTAAGGGTGGGATTTGGAGAGAAGTATCGAGAATTTGG-TGAAAGGTTGTAAGGTGGAGAGGAGAGACTCCGTAAGAAATCTCTCAAATCTGTACCTTTTTCTTTATTATCAATATCAAGTTCTTCTTTTTACTTTGTCTTATCTGAGTT----TAACAAGCAAATCGTATCA----CAAAAC…
ZYP1b
>AL1G35730::scaffold_1:9786478-9791962
---------------------------------------------------------------------------------------------------------------------------------------------------------------------------------------------------------------------------------------------------------------------------------------------------------------------------------------------------------------------------------------------------------------…
>3157:ZID_2x:ptg001015l:86369-91844|revcompl
---------------------------------------------------------------------------------------------------------------------------------------------------------------------------------------------------------------------------------------------------------------------------------------------------------------------------------------------------------------------------------------------------------------…
>3161:BUD_2x:ptg001503l:74178-80039|revcompl
---------------------------------------------------------------------------------------------------------------------------------------------------------------------------------------------------------------------------------------------------------------------------------------------------------------------------------------------------------------------------------------------------------------…
>3164:VLA_4x:ptg000139l:1-6957|revcompl
---------------------------------------------------------------------------------------------------------------------------------------------------------------------------------------------------------------------------------------------------------------------------------------------------------------------------------------------------------------------------------------------------------------…
>3169:GUL_4x:atg000905l:1-6317|revcompl
---------------------------------------------------------------------------------------------------------------------------------------------------------------------------------------------------------------------------------------------------------------------------------------------------------------------------------------------------------------------------------------------------------------…
>3171:VEL_2x:ptg000995l:15650-21850|revcompl
---------------------------------------------------------------------------------------------------------------------------------------------------------------------------------------------------------------------------------------------------------------------------------------------------------------------------------------------------------------------------------------------------------------…
>3176:KAM_4x:ptg001885l:72785-84725|revcompl
CATACCAGAGAAGAATGTTCCTCTTGAATGGTCAGCAGTTGCCTCTTTGATTCTTCTTTGCAATCTGAGAGTTCTTTATCATATTTAGTGGACAGCTCTTTGATAATTTTTTCAACCTGGAGTTAGAACAACAAAAAACATCACCGAGACATCATCAATTGTTCAGAAGACTGCAACAAAAGATACTGTAGTCATTATACCTTGTCTTTTTCAGAATTAATAATCTCCTGCTTCTCTACATCATACTTCCTCCTGATATCATTAATTGCCTAAAAATAACATAGAGAGATCAAAATTTTCTTTAGTGTCTTTGCGTATTGCATTCAGATTCAGCTAAGGGCCTCACGATACTAATTTGCTAATATATGGAAACATTGCTACAGATATACCTGGTCATTC…
>3178:ING_4x:atg000180l:15221-21793|revcompl
---------------------------------------------------------------------------------------------------------------------------------------------------------------------------------------------------------------------------------------------------------------------------------------------------------------------------------------------------------------------------------------------------------------…
>3180:BDO_2x:ptg000008l:119595-125235|revcompl
---------------------------------------------------------------------------------------------------------------------------------------------------------------------------------------------------------------------------------------------------------------------------------------------------------------------------------------------------------------------------------------------------------------…
>3185:SUB_2x:ptg001447l:37680-44089|revcompl
---------------------------------------------------------------------------------------------------------------------------------------------------------------------------------------------------------------------------------------------------------------------------------------------------------------------------------------------------------------------------------------------------------------…
>3189:BAL_4x:ptg001331l:10867-16287
---------------------------------------------------------------------------------------------------------------------------------------------------------------------------------------------------------------------------------------------------------------------------------------------------------------------------------------------------------------------------------------------------------------…
