# Supplementary material for: Polyploids broadly generate novel haplotypes from trans-specific variation in Arabidopsis arenosa and Arabidopsis lyrata
Source: PLoS Genet. 2024 Dec 23;20(12):e1011521. doi: 10.1371/journal.pgen.1011521 (PMC11706510; doi:10.1371/journal.pgen.1011521)
Supplement: S6 Data — Position of variants within the same column (columns D-N) highlights their physical linkage within a gene region (black boxes). Note that these linked candidate SNPs were used as markers to reconstruct haplotypes from short read data, which is summarized in columns Q-AMJ. (XLSX) [file pgen.1011521.s018.xlsx]

## Sheet: Tabelle1
int	ID	name	ref.Alyrata	3180_BDO_2x	3157_ZID_2x	3185_SUB_2x	3171_VEL_2x	3161_BUD_2x	3164_VLA_4x	3169_GUL_4x	3176_KAM_4x	3178_ING_4x	3189_BAL_4x	CHROM	POS	ANI	ANI	BAB	BAB	BAB	BAB	BAB	BAB	BAB	BAB	BAB	BAB	BAB	BAL	BAL	BAL	BAL	BAL	BAL	BAL	BAL	BDO	BDO	BDO	BDO	BDO	BDO	BDO	BDO	BEL	BEL	BEL	BEL	BEL
scaffold_1:6573948	AL1G27690	CYCA2_3	out genic region											scaffold_1	6573948	T/T	T/T	T/T	T/T	T/T	./.	T/T	T/T	T/T	T/T	T/T	T/T	./.	A/A/A/A	T/T/T/A	./././.	T/T/T/A	T/T/T/A	T/A/A/A	T/T/A/A	T/T/A/A	T/T	T/T	T/T	T/T	T/T	T/T	T/T	T/T	T/T	T/T	T/T	T/T	T/T
scaffold_1:6576812	AL1G27690	CYCA2_3	C	T	T	C	T	T	T	no hit	T	T	T	scaffold_1	6576812	C/C	C/C	C/T	T/T	T/T	C/C	C/C	C/T	T/T	C/T	T/T	C/C	C/C	T/T/T/T	T/T/T/T	T/T/T/T	T/T/T/T	T/T/T/T	T/T/T/T	T/T/T/T	T/T/T/T	C/T	T/T	C/T	C/C	C/C	C/T	T/T	C/T	T/T	C/C	T/T	C/T	C/T
scaffold_1:6576817	AL1G27690	CYCA2_3	G	A	A	G	A	A	A	no hit	A	A	A	scaffold_1	6576817	G/G	G/G	G/A	A/A	A/A	G/G	G/G	G/A	A/A	G/A	A/A	G/G	G/G	A/A/A/A	A/A/A/A	A/A/A/A	A/A/A/A	A/A/A/A	A/A/A/A	A/A/A/A	A/A/A/A	G/A	A/A	G/A	G/G	G/G	G/A	A/A	G/A	A/A	G/G	A/A	G/A	G/A
scaffold_1:6576830	AL1G27690	CYCA2_3	T	C	C	T	C	C	C	no hit	C	C	C	scaffold_1	6576830	T/T	T/T	T/C	C/C	C/C	T/T	T/T	T/C	C/C	T/C	C/C	T/T	T/T	C/C/C/C	C/C/C/C	C/C/C/C	C/C/C/C	C/C/C/C	C/C/C/C	C/C/C/C	C/C/C/C	T/C	C/C	T/C	T/T	T/T	T/C	C/C	T/C	C/C	T/C	C/C	C/C	T/C
scaffold_1:6577307	AL1G27690	CYCA2_3	G	G	G	T	G	G	G	no hit	T	T	T	scaffold_1	6577307	G/G	G/G	G/G	G/G	G/T	G/G	G/T	G/G	G/G	G/G	G/G	G/G	G/T	G/G/T/T	G/G/T/T	G/G/G/G	T/T/T/T	G/G/G/T	G/G/T/T	G/T/T/T	T/T/T/T	G/G	G/G	G/G	G/G	G/G	G/G	G/G	G/G	G/G	G/G	G/G	G/G	G/G
scaffold_1:6577372	AL1G27690	CYCA2_3	T	T	T	T	T	T	C	no hit	C	C	C	scaffold_1	6577372	T/T	T/T	T/T	T/T	T/T	T/T	T/T	T/T	T/T	T/T	T/T	T/T	T/T	T/T/T/T	T/T/T/C	T/T/T/C	T/C/C/C	T/T/T/C	T/T/T/C	T/C/C/C	C/C/C/C	T/T	T/T	T/T	T/T	T/T	T/T	T/T	T/T	T/T	T/T	T/T	T/T	T/T
scaffold_1:6577554	AL1G27690	CYCA2_3	A	A	A	A	A	A	G	no hit	G	G	G	scaffold_1	6577554	A/A	A/A	A/A	A/A	A/A	A/A	A/A	A/A	A/A	A/A	A/A	A/A	A/A	A/A/A/A	A/A/A/A	A/A/A/G	A/A/A/G	A/A/A/G	A/A/A/G	A/A/G/G	A/A/G/G	A/A	A/A	A/A	A/A	A/A	A/A	A/A	A/A	A/A	A/A	A/A	A/A	A/A
scaffold_1:6577826	AL1G27690	CYCA2_3	T	T	T	T	T	T	G	no hit	G	G	G	scaffold_1	6577826	T/T	T/T	T/T	T/T	T/T	T/T	T/T	T/T	T/T	T/T	T/T	T/T	T/T	T/T/T/T	T/T/T/T	T/T/T/G	T/T/T/G	T/T/T/G	T/T/T/G	T/T/G/G	T/T/G/G	T/T	T/T	T/T	T/T	T/T	T/T	T/T	T/T	T/T	T/T	T/T	T/T	T/T
scaffold_1:6577924	AL1G27690	CYCA2_3	T	T	T	T	T	T	G	no hit	G	G	G	scaffold_1	6577924	T/T	T/T	T/T	T/T	T/T	T/T	T/T	T/T	T/T	T/T	T/T	T/T	T/T	T/T/T/T	T/T/T/T	T/T/T/G	T/T/T/G	T/T/T/G	T/T/T/G	T/T/G/G	T/T/G/G	T/T	T/T	T/T	T/T	T/T	T/T	T/T	T/T	T/T	T/T	T/T	T/T	T/T
scaffold_1:6577977	AL1G27690	CYCA2_3	G	G	G	G	G	G	T	no hit	T	T	T	scaffold_1	6577977	G/G	G/G	G/G	G/G	G/G	G/G	G/G	G/G	G/G	G/G	G/G	G/G	G/G	G/G/G/G	G/G/G/G	G/G/G/T	G/G/G/T	G/G/G/T	G/G/G/T	G/G/T/T	G/G/T/T	G/G	G/G	G/G	G/G	G/G	G/G	G/G	G/G	G/G	G/G	G/G	G/G	G/G
scaffold_1:6577983	AL1G27690	CYCA2_3	C	C	C	C	C	C	G	no hit	G	G	G	scaffold_1	6577983	C/C	C/C	C/C	C/C	C/C	C/C	C/C	C/C	C/C	C/C	C/C	C/C	C/C	C/C/C/C	C/C/C/C	C/C/C/G	C/C/C/G	C/C/C/G	C/C/C/G	C/C/G/G	C/C/G/G	C/C	C/C	C/C	C/C	C/C	C/C	C/C	C/C	C/C	C/C	C/C	C/C	C/C
scaffold_1:6578000	AL1G27690	CYCA2_3	A	A	A	A	A	A	G	no hit	G	G	A	scaffold_1	6578000	A/A	A/A	A/A	A/A	A/A	A/A	A/A	A/A	A/A	A/A	A/A	A/A	A/A	A/A/A/A	A/A/A/A	A/A/A/A	A/A/A/A	A/A/A/A	A/A/A/G	A/A/A/G	A/A/A/G	A/A	A/A	A/A	A/A	A/A	A/A	A/A	A/A	A/A	A/A	A/A	A/A	A/A
scaffold_1:6578172	AL1G27690	CYCA2_3	G	A	A	A	A	A	A	no hit	A	A	A	scaffold_1	6578172	G/G	G/G	A/A	A/A	A/A	A/A	A/A	A/A	A/A	A/A	A/A	A/A	A/A	A/A/A/A	A/A/A/A	A/A/A/A	A/A/A/A	A/A/A/A	A/A/A/A	A/A/A/A	A/A/A/A	A/A	A/A	A/A	A/A	A/A	A/A	A/A	A/A	A/A	A/A	A/A	A/A	A/A
scaffold_1:6578314	AL1G27690	CYCA2_3	T	C	T	C	C	T	C	no hit	C	C	C	scaffold_1	6578314	T/T	T/T	T/C	T/C	C/C	T/T	C/C	T/T	C/C	T/C	T/C	T/C	T/C	T/C/C/C	T/C/C/C	C/C/C/C	T/T/C/C	T/C/C/C	T/C/C/C	T/T/C/C	T/T/C/C	T/C	T/C	T/C	C/C	C/C	T/T	T/T	T/C	T/T	T/T	T/C	T/C	T/C
scaffold_1:6578800	AL1G27690	CYCA2_3	A	A	G	G	G	G	G	no hit	G	G	G	scaffold_1	6578800	G/G	G/G	G/G	G/G	G/G	G/G	G/G	G/G	G/G	G/G	G/G	A/G	G/G	G/G/G/G	G/G/G/G	G/G/G/G	G/G/G/G	G/G/G/G	G/G/G/G	G/G/G/G	G/G/G/G	A/G	A/A	A/G	A/G	G/G	A/A	A/A	A/G	G/G	A/G	G/G	G/G	G/G
scaffold_1:6578887	AL1G27690	CYCA2_3	G	A	A	G	A	A	A	no hit	A	A	A	scaffold_1	6578887	G/G	G/G	G/A	G/A	G/A	G/G	G/A	G/G	A/A	G/A	G/A	G/G	A/A	G/G/A/A	G/A/A/A	A/A/A/A	G/G/A/A	G/A/A/A	G/A/A/A	G/G/A/A	G/G/A/A	G/A	G/A	G/A	G/A	A/A	G/G	G/G	G/A	A/A	G/A	G/A	G/A	G/G
scaffold_1:6579187	AL1G27690	CYCA2_3	T	T	T	T	T	T	G	no hit	G	G	G	scaffold_1	6579187	T/T	T/T	T/T	T/T	T/T	T/T	T/T	T/T	T/T	T/T	T/T	T/T	T/T	T/G/G/G	T/G/G/G	G/G/G/G	T/T/G/G	T/G/G/G	T/G/G/G	T/G/G/G	T/T/G/G	T/T	T/T	T/T	T/T	T/T	T/T	T/T	T/T	T/T	T/T	T/T	T/T	T/T
scaffold_1:6579246	AL1G27690	CYCA2_3	A	T	T	T	T	T	T	no hit	T	T	T	scaffold_1	6579246	A/A	A/A	T/T	T/T	T/T	T/T	T/T	T/T	T/T	T/T	T/T	T/T	T/T	T/T/T/T	T/T/T/T	T/T/T/T	T/T/T/T	T/T/T/T	T/T/T/T	T/T/T/T	T/T/T/T	T/T	T/T	T/T	T/T	T/T	T/T	T/T	T/T	T/T	T/T	T/T	T/T	T/T
scaffold_1:6579319	AL1G27690	CYCA2_3	G	G	G	G	G	G	A	no hit	A	A	A	scaffold_1	6579319	G/G	G/G	G/G	G/G	G/G	G/G	G/G	G/G	G/G	G/G	G/G	G/G	G/G	G/A/A/A	G/A/A/A	A/A/A/A	G/G/A/A	G/A/A/A	G/A/A/A	G/A/A/A	G/G/A/A	G/G	G/G	G/G	G/G	G/G	G/G	G/G	G/G	G/G	G/G	G/G	G/G	G/G
scaffold_1:9785652	AL1G35730	ZYP1b	out genic region											scaffold_1	9785652	A/A	A/A	A/A	A/A	A/A	A/A	A/A	A/A	A/A	A/A	A/A	A/T	A/A	T/T/T/T	A/T/T/T	T/T/T/T	A/T/T/T	A/T/T/T	A/A/T/T	A/T/T/T	T/T/T/T	A/A	A/T	A/A	A/A	A/T	A/A	A/T	A/T	A/A	A/A	T/T	T/T	./.
scaffold_1:9785664	AL1G35730	ZYP1b	out genic region											scaffold_1	9785664	A/A	A/A	A/A	A/A	A/A	A/G	A/A	A/A	A/A	A/A	A/G	A/A	A/A	G/G/G/G	A/G/G/G	G/G/G/G	A/G/G/G	A/G/G/G	A/A/G/G	A/G/G/G	G/G/G/G	A/A	A/G	A/A	A/A	A/G	A/A	A/G	A/G	A/A	A/A	G/G	G/G	./.
scaffold_1:9785670	AL1G35730	ZYP1b	out genic region											scaffold_1	9785670	C/C	C/C	C/C	C/C	C/C	C/A	C/C	C/C	C/A	C/C	C/A	C/C	C/C	A/A/A/A	C/A/A/A	A/A/A/A	C/A/A/A	C/A/A/A	C/C/A/A	C/A/A/A	A/A/A/A	C/C	C/A	C/C	C/C	C/A	C/C	C/A	C/A	C/C	C/C	A/A	A/A	./.
scaffold_1:9786671	AL1G35730	ZYP1b	T	T	T	T	T	T	T	T	C	C	C	scaffold_1	9786671	T/T	T/T	T/T	T/T	T/T	T/T	T/T	T/T	T/T	T/C	T/T	T/T	T/C	C/C/C/C	T/C/C/C	C/C/C/C	T/C/C/C	T/C/C/C	T/C/C/C	T/C/C/C	C/C/C/C	T/T	T/T	T/T	T/T	T/T	T/T	T/T	T/T	T/T	T/T	T/T	T/T	T/T
scaffold_1:9786698	AL1G35730	ZYP1b	T	T	T	T	T	T	T	T	C	C	C	scaffold_1	9786698	T/T	T/T	T/T	T/T	T/T	T/T	T/T	T/T	T/T	T/T	T/T	T/T	T/T	C/C/C/C	T/C/C/C	C/C/C/C	T/C/C/C	T/C/C/C	T/C/C/C	T/C/C/C	C/C/C/C	T/T	T/T	T/T	T/T	T/T	T/T	T/T	T/T	T/T	T/T	T/T	T/T	T/T
scaffold_1:9788444	AL1G35730	ZYP1b	G	G	G	G	G	A	A	A	A	A	A	scaffold_1	9788444	G/G	G/G	G/G	G/G	G/G	G/G	G/G	G/G	G/G	G/G	G/G	G/G	G/G	A/A/A/A	./././.	A/A/A/A	G/G/G/G	./././.	G/G/A/A	G/G/A/A	A/A/A/A	G/G	G/G	G/G	G/G	G/G	G/G	G/G	G/G	G/G	G/G	G/G	G/G	G/G
scaffold_1:9788842	AL1G35730	ZYP1b	A	A	A	A	A	A	G	G	G	G	G	scaffold_1	9788842	A/A	A/A	A/A	A/A	A/A	A/A	A/A	A/A	A/A	A/A	A/A	A/A	A/A	G/G/G/G	A/G/G/G	G/G/G/G	A/G/G/G	A/G/G/G	A/G/G/G	A/G/G/G	G/G/G/G	A/A	A/A	A/A	A/A	A/A	A/A	A/A	A/A	A/A	A/A	A/A	A/A	A/A
scaffold_1:9788844	AL1G35730	ZYP1b	A	A	A	A	A	A	T	T	T	T	T	scaffold_1	9788844	A/A	A/A	A/A	A/A	A/A	A/A	A/A	A/A	A/A	A/A	A/A	A/A	A/A	T/T/T/T	A/T/T/T	T/T/T/T	A/T/T/T	A/T/T/T	A/T/T/T	A/T/T/T	T/T/T/T	A/A	A/A	A/A	A/A	A/A	A/A	A/A	A/A	A/A	A/A	A/A	A/A	A/A
scaffold_1:9788868	AL1G35730	ZYP1b	G	G	G	G	G	C	C	C	C	C	C	scaffold_1	9788868	G/G	G/G	G/G	G/G	G/G	G/G	G/G	G/G	G/G	G/G	G/G	G/G	G/G	C/C/C/C	G/C/C/C	C/C/C/C	G/C/C/C	G/C/C/C	G/C/C/C	G/C/C/C	C/C/C/C	G/G	G/G	G/G	G/G	G/G	G/G	G/G	G/G	G/G	G/G	G/G	G/G	G/G
scaffold_2:12427393	AL2G25920	ASY1	C	T	T	T	T	T	T	C	T	T	T	scaffold_2	12427393	C/C	C/C	T/T	T/T	T/T	T/T	T/T	T/T	T/T	T/T	T/T	T/T	T/T	./././.	T/T/T/T	T/T/T/T	T/T/T/T	T/T/T/T	T/T/T/T	T/T/T/T	T/T/T/T	T/T	T/T	T/T	C/T	T/T	T/T	T/T	C/T	T/T	T/T	T/T	C/T	T/T
scaffold_2:12427429	AL2G25920	ASY1	C	G	G	G	G	G	G	C	G	G	G	scaffold_2	12427429	C/C	C/C	G/G	G/G	G/G	G/G	G/G	G/G	G/G	G/G	G/G	G/G	G/G	./././.	G/G/G/G	G/G/G/G	G/G/G/G	G/G/G/G	G/G/G/G	G/G/G/G	G/G/G/G	G/G	G/G	G/G	G/G	G/G	G/G	G/G	G/G	G/G	G/G	G/G	G/G	G/G
scaffold_2:12427591	AL2G25920	ASY1	T	T	T	T	T	T	C	T	C	C	C	scaffold_2	12427591	T/T	T/T	T/T	T/T	T/T	T/T	T/T	T/T	T/T	T/T	T/T	T/T	T/T	T/C/C/C	C/C/C/C	T/C/C/C	T/C/C/C	C/C/C/C	T/T/C/C	T/C/C/C	T/T/C/C	T/T	T/T	T/T	T/T	T/T	T/T	T/T	T/T	T/T	T/T	T/T	T/T	T/T
scaffold_2:12427599	AL2G25920	ASY1	A	G	G	G	G	G	G	A	G	G	G	scaffold_2	12427599	A/A	A/A	G/G	G/G	G/G	G/G	G/G	G/G	G/G	G/G	G/G	G/G	G/G	G/G/G/G	G/G/G/G	G/G/G/G	G/G/G/G	G/G/G/G	G/G/G/G	G/G/G/G	G/G/G/G	G/G	G/G	G/G	G/G	G/G	G/G	G/G	G/G	G/G	G/G	G/G	G/G	G/G
scaffold_2:12427605	AL2G25920	ASY1	T	T	T	T	T	T	T	C	T	T	T	scaffold_2	12427605	C/C	T/T	T/T	T/T	T/T	T/T	T/T	T/T	T/T	T/T	T/T	T/T	T/T	T/T/T/T	T/T/T/T	T/T/T/T	T/T/T/T	T/T/T/T	T/T/T/T	T/T/T/T	T/T/T/T	T/T	T/T	T/T	T/T	T/T	T/T	T/T	T/T	T/T	T/T	T/T	T/T	T/T
scaffold_2:12427612	AL2G25920	ASY1	A	G	G	G	G	G	G	A	G	G	G	scaffold_2	12427612	A/A	A/A	G/G	G/G	G/G	G/G	G/G	G/G	G/G	G/G	G/G	G/G	G/G	G/G/G/G	G/G/G/G	G/G/G/G	G/G/G/G	G/G/G/G	G/G/G/G	G/G/G/G	G/G/G/G	G/G	G/G	G/G	G/G	G/G	G/G	G/G	G/G	G/G	G/G	G/G	G/G	G/G
scaffold_2:12427634	AL2G25920	ASY1	T	G	G	G	G	G	G	T	G	G	G	scaffold_2	12427634	T/T	T/T	G/G	G/G	G/G	G/G	G/G	G/G	G/G	G/G	G/G	G/G	G/G	G/G/G/G	G/G/G/G	G/G/G/G	G/G/G/G	G/G/G/G	G/G/G/G	G/G/G/G	G/G/G/G	G/G	G/G	G/G	G/G	G/G	G/G	G/G	G/G	G/G	G/G	G/G	G/G	G/G
scaffold_2:12427762	AL2G25920	ASY1	C	T	T	T	T	T	T	C	T	T	T	scaffold_2	12427762	C/C	C/C	T/T	C/T	T/T	T/T	T/T	T/T	T/T	T/T	T/T	T/T	T/T	T/T/T/T	T/T/T/T	T/T/T/T	T/T/T/T	T/T/T/T	T/T/T/T	T/T/T/T	T/T/T/T	T/T	T/T	T/T	T/T	T/T	T/T	T/T	T/T	T/T	T/T	T/T	T/T	T/T
scaffold_2:12427834	AL2G25920	ASY1	C	T	T	T	T	T	T	C	T	T	T	scaffold_2	12427834	C/C	C/C	T/T	C/T	T/T	T/T	T/T	T/T	C/T	T/T	T/T	T/T	T/T	T/T/T/T	T/T/T/T	T/T/T/T	T/T/T/T	T/T/T/T	T/T/T/T	T/T/T/T	T/T/T/T	T/T	T/T	T/T	T/T	T/T	T/T	T/T	T/T	T/T	T/T	./.	T/T	./.
scaffold_2:12427989	AL2G25920	ASY1	C	G	G	G	G	G	G	C	G	G	G	scaffold_2	12427989	C/C	C/C	G/G	G/G	G/G	G/G	G/G	G/G	G/G	G/G	G/G	G/G	G/G	G/G/G/G	G/G/G/G	G/G/G/G	G/G/G/G	G/G/G/G	G/G/G/G	G/G/G/G	G/G/G/G	G/G	G/G	G/G	G/G	G/G	G/G	G/G	G/G	./.	G/G	./.	G/G	./.
scaffold_2:12428143	AL2G25920	ASY1	T	G	G	G	G	G	T	T	T	T	T	scaffold_2	12428143	T/T	T/T	T/G	T/T	T/G	G/G	T/G	G/G	G/G	T/T	T/G	G/G	G/G	T/T/T/T	T/T/T/T	T/T/T/T	T/T/T/T	T/T/T/T	T/T/T/T	T/T/T/T	T/T/T/T	G/G	G/G	G/G	G/G	G/G	G/G	G/G	G/G	G/G	G/G	G/G	G/G	G/G
scaffold_2:12428322	AL2G25920	ASY1	T	C	C	C	C	C	C	T	C	C	C	scaffold_2	12428322	T/T	T/T	C/C	C/C	C/C	C/C	C/C	C/C	C/C	C/C	C/C	C/C	C/C	C/C/C/C	C/C/C/C	C/C/C/C	C/C/C/C	C/C/C/C	C/C/C/C	C/C/C/C	C/C/C/C	C/C	C/C	C/C	C/C	C/C	C/C	C/C	C/C	C/C	C/C	C/C	C/C	C/C
scaffold_2:12428379	AL2G25920	ASY1	C	T	T	T	T	T	T	C	T	T	T	scaffold_2	12428379	C/C	C/C	T/T	T/T	T/T	T/T	T/T	T/T	T/T	T/T	T/T	T/T	T/T	T/T/T/T	T/T/T/T	T/T/T/T	T/T/T/T	T/T/T/T	T/T/T/T	T/T/T/T	T/T/T/T	T/T	T/T	T/T	T/T	T/T	T/T	T/T	T/T	T/T	T/T	T/T	T/T	T/T
scaffold_2:12428421	AL2G25920	ASY1	T	A	A	A	A	A	T	T	T	T	T	scaffold_2	12428421	T/T	T/T	A/A	A/A	A/A	A/A	A/A	A/A	A/A	A/A	A/A	A/A	A/A	T/T/T/T	T/T/T/T	T/T/T/T	T/T/T/T	T/T/T/T	T/T/T/T	T/T/T/T	T/T/T/T	A/A	A/A	A/A	A/A	A/A	A/A	A/A	A/A	A/A	A/A	A/A	A/A	A/A
scaffold_2:12428560	AL2G25920	ASY1	T	C	C	C	C	C	C	T	C	C	C	scaffold_2	12428560	T/T	T/T	C/C	T/C	C/C	C/C	C/C	C/C	C/C	C/C	C/C	C/C	C/C	C/C/C/C	C/C/C/C	C/C/C/C	C/C/C/C	C/C/C/C	C/C/C/C	C/C/C/C	C/C/C/C	C/C	C/C	C/C	C/C	C/C	C/C	C/C	C/C	C/C	C/C	C/C	C/C	C/C
scaffold_2:12428621	AL2G25920	ASY1	A	C	C	C	C	C	C	A	C	C	C	scaffold_2	12428621	A/A	A/A	C/C	C/C	C/C	C/C	C/C	C/C	C/C	C/C	C/C	C/C	C/C	C/C/C/C	C/C/C/C	C/C/C/C	C/C/C/C	C/C/C/C	C/C/C/C	C/C/C/C	C/C/C/C	C/C	C/C	C/C	C/C	C/C	C/C	C/C	C/C	C/C	C/C	C/C	C/C	C/C
scaffold_2:12428632	AL2G25920	ASY1	A	C	C	C	C	C	C	A	C	C	C	scaffold_2	12428632	A/A	A/A	C/C	C/C	C/C	C/C	C/C	C/C	C/C	C/C	C/C	C/C	C/C	C/C/C/C	C/C/C/C	C/C/C/C	C/C/C/C	C/C/C/C	C/C/C/C	C/C/C/C	C/C/C/C	C/C	C/C	C/C	C/C	C/C	C/C	C/C	C/C	C/C	C/C	C/C	C/C	C/C
scaffold_2:12428675	AL2G25920	ASY1	T	A	DEL	A	A	DEL	A	T	A	A	A	scaffold_2	12428675	T/T	T/T	A/A	A/A	T/A	T/A	T/A	A/A	T/A	T/A	./.	A/A	T/A	A/A/A/A	A/A/A/A	A/A/A/A	A/A/A/A	A/A/A/A	A/A/A/A	A/A/A/A	A/A/A/A	./.	T/A	A/A	A/A	A/A	T/A	A/A	T/A	./.	./.	./.	./.	./.
scaffold_2:12428850	AL2G25920	ASY1	A	G	G	G	G	G	G	A	G	G	G	scaffold_2	12428850	A/A	A/A	G/G	A/G	A/G	G/G	G/G	G/G	A/G	A/G	A/G	A/G	A/G	G/G/G/G	A/G/G/G	A/G/G/G	A/G/G/G	A/G/G/G	G/G/G/G	G/G/G/G	G/G/G/G	G/G	G/G	G/G	G/G	G/G	G/G	G/G	G/G	G/G	G/G	G/G	G/G	G/G
scaffold_2:12429172	AL2G25920	ASY1	C	C	C	C	C	C	T	C	T	T	T	scaffold_2	12429172	C/C	C/C	C/C	C/C	C/C	C/C	C/C	C/C	C/C	C/C	C/C	C/C	C/C	T/T/T/T	T/T/T/T	T/T/T/T	T/T/T/T	T/T/T/T	T/T/T/T	T/T/T/T	T/T/T/T	C/C	C/C	C/C	C/C	C/C	C/C	C/C	C/C	C/C	C/C	C/C	C/C	C/C
scaffold_2:12429246	AL2G25920	ASY1	G	G	G	G	G	G	A	G	A	A	A	scaffold_2	12429246	G/G	G/G	G/G	G/A	G/G	G/G	G/G	G/A	G/G	G/G	G/G	G/G	G/G	A/A/A/A	A/A/A/A	A/A/A/A	A/A/A/A	A/A/A/A	A/A/A/A	A/A/A/A	A/A/A/A	A/A	G/A	G/G	G/G	G/G	G/A	G/G	G/A	G/G	G/G	G/G	G/G	G/G
scaffold_2:12429935	AL2G25920	ASY1	A	A	A	A	A	A	G	A	G	G	G	scaffold_2	12429935	A/A	A/A	A/A	A/A	A/A	A/A	A/A	A/A	A/A	A/A	A/A	A/A	A/A	G/G/G/G	G/G/G/G	A/A/G/G	G/G/G/G	G/G/G/G	G/G/G/G	G/G/G/G	G/G/G/G	A/A	A/A	A/A	A/A	A/A	A/A	A/A	A/A	A/A	A/A	A/A	A/A	A/A
scaffold_2:12430669	AL2G25920	ASY1	A	G	G	A	A	A	G	A	G	G	G	scaffold_2	12430669	A/A	A/A	A/A	A/G	A/G	A/G	A/G	A/G	A/A	A/G	G/G	A/A	A/A	G/G/G/G	G/G/G/G	G/G/G/G	G/G/G/G	G/G/G/G	G/G/G/G	G/G/G/G	G/G/G/G	A/A	A/A	A/G	A/A	A/A	A/G	G/G	A/A	A/A	A/A	A/A	A/A	A/G
scaffold_2:12431304	AL2G25920	ASY1	T	T	T	T	T	T	C	T	T	C	C	scaffold_2	12431304	T/T	T/T	T/T	T/T	T/T	T/T	T/T	T/T	T/T	T/T	T/T	T/T	T/T	C/C/C/C	C/C/C/C	C/C/C/C	C/C/C/C	C/C/C/C	C/C/C/C	T/C/C/C	C/C/C/C	T/T	T/T	T/T	T/T	T/T	T/T	T/T	T/T	T/T	T/T	T/T	T/T	T/T
scaffold_2:12431326	AL2G25920	ASY1	A	G	G	G	G	G	A	A	A	A	A	scaffold_2	12431326	A/A	A/A	G/G	G/G	G/G	G/G	G/G	G/G	G/G	G/G	G/G	G/G	G/G	A/A/A/A	A/A/A/A	A/A/A/A	A/A/A/A	A/A/A/A	A/A/A/A	A/A/A/G	A/A/A/A	G/G	G/G	G/G	G/G	G/G	G/G	G/G	G/G	G/G	G/G	G/G	G/G	G/G
scaffold_2:12431329	AL2G25920	ASY1	G	A	A	A	A	A	G	G	G	G	G	scaffold_2	12431329	G/G	G/G	A/A	A/A	A/A	A/A	A/A	A/A	A/A	A/A	A/A	A/A	A/A	G/G/G/G	G/G/G/G	G/G/G/G	G/G/G/G	G/G/G/G	G/G/G/G	G/G/G/A	G/G/G/G	A/A	A/A	A/A	A/A	A/A	A/A	A/A	A/A	A/A	A/A	A/A	A/A	A/A
scaffold_2:12431341	AL2G25920	ASY1	T	G	G	G	G	T	T	T	T	T	T	scaffold_2	12431341	T/T	T/T	G/G	G/G	G/G	G/G	T/G	G/G	G/G	T/G	T/T	G/G	T/G	T/T/T/T	T/T/T/T	T/T/T/T	T/T/T/T	T/T/T/T	T/T/T/T	T/T/T/G	T/T/T/T	G/G	G/G	G/G	G/G	G/G	G/G	G/G	G/G	T/T	G/G	G/G	T/G	T/G
scaffold_2:12431966	AL2G25920	ASY1	out genic region											scaffold_2	12431966	G/G	G/G	./.	./.	./.	T/T	./.	T/T	T/T	T/T	T/T	./.	./.	T/T/T/T	T/T/T/T	T/T/T/T	T/T/T/T	T/T/T/T	T/T/T/T	T/T/T/T	T/T/T/T	./.	./.	G/G	T/T	G/G	./.	./.	T/T	T/T	T/T	./.	T/T	T/T
scaffold_2:12431988	AL2G25920	ASY1	out genic region											scaffold_2	12431988	T/T	T/T	./.	./.	./.	./.	./.	C/C	C/C	C/C	C/C	./.	./.	C/C/C/C	C/C/C/C	C/C/C/C	C/C/C/C	C/C/C/C	C/C/C/C	C/C/C/C	C/C/C/C	./.	./.	./.	C/C	./.	./.	./.	C/C	C/C	C/C	./.	C/C	C/C
scaffold_2:12433758	AL2G25920	ASY1	out genic region											scaffold_2	12433758	T/T	T/T	C/C	C/C	C/C	C/C	C/C	C/C	C/C	C/C	C/C	C/C	C/C	T/C/C/C	T/C/C/C	C/C/C/C	C/C/C/C	C/C/C/C	C/C/C/C	C/C/C/C	C/C/C/C	C/C	C/C	C/C	C/C	C/C	T/C	C/C	C/C	C/C	C/C	C/C	C/C	C/C
scaffold_2:17706282	AL2G37810	PDS5b	A	A	A	no hit	A	A	T	T	T	T	no hit	scaffold_2	17706282	A/A	A/A	A/A	A/A	A/A	A/A	A/A	A/A	A/A	A/A	A/A	A/A	A/A	T/T/T/T	T/T/T/T	T/T/T/T	T/T/T/T	A/T/T/T	A/T/T/T	T/T/T/T	T/T/T/T	A/A	A/A	A/A	A/A	A/A	A/A	A/A	A/A	A/T	T/T	A/T	T/T	A/A
scaffold_2:17706707	AL2G37810	PDS5b	G	G	T	no hit	T	T	G	G	G	G	no hit	scaffold_2	17706707	G/G	G/G	T/T	T/T	T/T	T/T	T/T	T/T	T/T	G/T	T/T	G/G	T/T	G/G/G/G	G/G/G/G	G/G/G/G	G/G/G/G	G/G/G/G	G/G/G/G	G/G/G/G	G/G/G/G	G/G	G/G	G/G	G/G	G/G	G/G	G/G	G/G	T/T	T/T	T/T	T/T	T/T
scaffold_2:17707086	AL2G37810	PDS5b	T	T	T	no hit	T	T	G	G	G	G	no hit	scaffold_2	17707086	T/T	T/T	T/T	T/T	T/T	T/T	T/T	T/T	T/T	T/T	T/T	T/T	T/T	G/G/G/G	G/G/G/G	G/G/G/G	G/G/G/G	G/G/G/G	G/G/G/G	G/G/G/G	G/G/G/G	T/T	T/T	T/T	T/T	T/T	T/T	T/T	T/T	T/T	T/T	T/T	T/T	T/T
scaffold_2:17707100	AL2G37810	PDS5b	G	A	A	no hit	A	A	G	G	G	G	no hit	scaffold_2	17707100	G/G	G/G	A/A	A/A	A/A	A/A	A/A	A/A	A/A	A/A	A/A	A/A	A/A	G/G/G/G	G/G/G/G	G/G/G/G	G/G/G/G	G/G/G/G	G/G/G/G	G/G/G/G	G/G/G/G	A/A	A/A	A/A	A/A	A/A	A/A	A/A	A/A	A/A	A/A	A/A	A/A	A/A
scaffold_2:17707992	AL2G37810	PDS5b	A	A	G	no hit	G	G	A	A	A	A	no hit	scaffold_2	17707992	A/A	A/A	G/G	G/G	G/G	G/G	G/G	G/G	G/G	A/G	G/G	A/A	G/G	A/A/A/A	A/A/A/A	A/A/A/A	A/A/A/A	A/A/A/A	A/A/A/A	A/A/A/A	A/A/A/A	G/G	G/G	G/G	G/G	A/G	A/A	A/G	G/G	G/G	G/G	G/G	G/G	G/G
scaffold_2:17708050	AL2G37810	PDS5b	A	A	A	no hit	A	A	G	G	G	G	no hit	scaffold_2	17708050	A/A	A/A	A/A	A/A	A/A	A/A	A/A	A/A	A/A	A/A	A/A	A/A	A/A	G/G/G/G	G/G/G/G	G/G/G/G	G/G/G/G	G/G/G/G	G/G/G/G	G/G/G/G	G/G/G/G	A/A	A/A	A/A	A/A	A/A	A/A	A/A	A/A	A/A	A/A	A/A	A/A	A/A
scaffold_2:17708643	AL2G37810	PDS5b	C	C	T	no hit	T	T	C	C	C	C	no hit	scaffold_2	17708643	C/C	C/C	T/T	T/T	T/T	T/T	T/T	T/T	T/T	C/T	T/T	C/C	T/T	C/C/C/C	C/C/C/C	C/C/C/C	C/C/C/C	C/C/C/C	C/C/C/C	C/C/C/C	C/C/C/C	C/C	C/C	C/C	C/C	C/C	C/C	C/C	C/C	T/T	T/T	T/T	T/T	T/T
scaffold_2:17708821	AL2G37810	PDS5b	C	C	C	no hit	C	C	G	G	G	G	no hit	scaffold_2	17708821	C/C	C/C	C/C	C/C	C/C	C/C	C/C	C/C	C/C	C/C	C/C	C/C	C/C	G/G/G/G	G/G/G/G	G/G/G/G	G/G/G/G	G/G/G/G	G/G/G/G	G/G/G/G	G/G/G/G	C/C	C/C	C/C	C/C	C/C	C/C	C/C	C/C	C/C	C/C	C/C	C/C	C/C
scaffold_2:17708999	AL2G37810	PDS5b	C	C	C	no hit	C	C	T	T	T	T	no hit	scaffold_2	17708999	C/C	C/C	C/C	C/C	C/C	C/C	C/C	C/C	C/C	C/C	C/C	C/C	C/C	T/T/T/T	T/T/T/T	T/T/T/T	T/T/T/T	T/T/T/T	T/T/T/T	T/T/T/T	T/T/T/T	C/C	C/C	C/C	C/C	C/C	C/C	C/C	C/C	C/C	C/C	C/C	C/C	C/C
scaffold_2:17709368	AL2G37810	PDS5b	C	C	C	no hit	C	C	A	A	A	A	no hit	scaffold_2	17709368	C/C	C/C	C/C	C/C	C/C	C/C	C/C	C/C	C/C	C/C	C/C	C/C	C/C	A/A/A/A	A/A/A/A	A/A/A/A	A/A/A/A	A/A/A/A	A/A/A/A	A/A/A/A	A/A/A/A	C/C	C/C	C/C	C/C	C/C	C/C	C/C	C/C	C/C	C/C	C/C	C/C	C/C
scaffold_2:17710104	AL2G37810	PDS5b	T	T	T	no hit	C	C	C	C	C	C	no hit	scaffold_2	17710104	T/T	T/T	T/C	C/C	T/C	C/C	T/C	T/T	T/T	T/T	T/T	T/T	T/C	C/C/C/C	C/C/C/C	C/C/C/C	C/C/C/C	C/C/C/C	C/C/C/C	C/C/C/C	C/C/C/C	T/T	T/T	T/T	T/T	T/T	T/T	T/T	T/T	T/T	T/T	T/T	T/T	T/T
scaffold_2:17710550	AL2G37810	PDS5b	T	T	T	no hit	T	T	G	G	G	G	no hit	scaffold_2	17710550	T/T	T/T	T/T	T/T	T/T	T/T	T/T	T/T	T/T	T/T	T/T	T/T	T/T	G/G/G/G	G/G/G/G	G/G/G/G	G/G/G/G	G/G/G/G	G/G/G/G	G/G/G/G	G/G/G/G	T/T	T/T	T/T	T/T	T/T	T/T	T/T	T/T	T/T	T/T	T/T	T/T	T/T
scaffold_2:17710785	AL2G37810	PDS5b	G	G	A	no hit	A	A	G	G	G	G	no hit	scaffold_2	17710785	G/G	G/G	A/A	A/A	A/A	A/A	A/A	A/A	A/A	G/A	A/A	G/A	A/A	G/G/G/G	G/G/G/G	G/G/G/G	G/G/G/G	G/G/G/G	G/G/G/G	G/G/G/G	G/G/G/G	G/G	G/G	G/G	G/G	G/G	G/G	G/G	G/G	A/A	A/A	A/A	A/A	A/A
scaffold_2:17711127	AL2G37810	PDS5b	T	T	A	no hit	A	A	T	T	T	T	no hit	scaffold_2	17711127	T/T	T/T	A/A	A/A	A/A	A/A	A/A	A/A	A/A	T/A	A/A	T/A	A/A	T/T/T/T	T/T/T/T	T/T/T/T	T/T/T/T	T/T/T/T	T/T/T/T	T/T/T/T	T/T/T/T	T/T	T/T	T/T	T/T	T/T	T/T	T/T	T/T	A/A	A/A	A/A	A/A	A/A
scaffold_2:17711819	AL2G37810	PDS5b	A	A	A	no hit	A	A	G	G	G	G	no hit	scaffold_2	17711819	A/A	A/A	A/A	A/A	A/A	A/A	A/A	A/A	A/A	A/A	A/A	A/A	A/A	G/G/G/G	G/G/G/G	G/G/G/G	G/G/G/G	G/G/G/G	G/G/G/G	G/G/G/G	G/G/G/G	A/A	A/A	A/A	A/A	A/A	A/A	A/A	A/A	A/A	A/A	A/A	A/A	A/A
scaffold_2:17711835	AL2G37810	PDS5b	C	C	C	no hit	C	C	G	G	G	G	no hit	scaffold_2	17711835	C/C	C/C	C/C	C/C	C/C	C/C	C/C	C/C	C/C	C/C	C/C	C/C	C/C	G/G/G/G	G/G/G/G	G/G/G/G	G/G/G/G	G/G/G/G	G/G/G/G	G/G/G/G	G/G/G/G	C/C	C/C	C/C	C/C	C/C	C/C	C/C	C/C	C/C	C/C	C/C	C/C	C/C
scaffold_2:17712426	AL2G37810	PDS5b	A	A	A	no hit	A	A	G	G	G	G	no hit	scaffold_2	17712426	A/A	A/A	A/A	A/A	A/A	A/A	A/A	A/A	A/A	A/A	A/A	A/A	A/A	G/G/G/G	G/G/G/G	G/G/G/G	G/G/G/G	G/G/G/G	G/G/G/G	G/G/G/G	G/G/G/G	A/A	A/A	A/A	./.	A/A	A/A	A/A	A/A	A/A	A/A	A/A	A/A	A/A
scaffold_2:17712495	AL2G37810	PDS5b	T	T	T	no hit	T	T	G	G	G	G	no hit	scaffold_2	17712495	T/T	T/T	T/T	T/T	T/T	T/T	T/T	T/T	T/T	T/T	T/T	T/T	T/T	G/G/G/G	G/G/G/G	G/G/G/G	G/G/G/G	G/G/G/G	G/G/G/G	G/G/G/G	G/G/G/G	T/T	T/T	T/T	T/T	T/T	T/T	T/T	T/T	T/T	T/T	T/T	T/T	T/T
scaffold_2:17712837	AL2G37810	PDS5b	G	G	G	no hit	G	G	A	A	A	A	no hit	scaffold_2	17712837	G/G	G/G	G/G	G/G	G/G	G/G	G/G	G/G	G/G	G/G	G/G	G/G	G/G	A/A/A/A	A/A/A/A	A/A/A/A	A/A/A/A	A/A/A/A	A/A/A/A	A/A/A/A	A/A/A/A	G/G	G/G	G/G	G/G	G/G	G/G	G/G	G/G	G/G	G/G	G/G	G/G	G/G
scaffold_2:17712852	AL2G37810	PDS5b	G	G	A	no hit	A	A	G	G	G	G	no hit	scaffold_2	17712852	G/G	G/G	A/A	A/A	A/A	A/A	A/A	A/A	A/A	G/A	A/A	G/A	A/A	G/G/G/G	G/G/G/G	G/G/G/G	G/G/G/G	G/G/G/G	G/G/G/G	G/G/G/G	G/G/G/G	G/G	G/G	G/G	G/G	G/G	G/G	G/G	G/G	A/A	A/A	A/A	A/A	A/A
scaffold_2:17712885	AL2G37810	PDS5b	G	G	A	no hit	A	A	G	G	G	G	no hit	scaffold_2	17712885	G/G	G/G	A/A	A/A	A/A	A/A	A/A	A/A	A/A	A/A	A/A	A/A	A/A	G/G/G/G	G/G/G/G	G/G/G/G	G/G/G/G	G/G/G/G	G/G/G/G	G/G/G/G	G/G/G/G	A/A	A/A	A/A	A/A	G/A	A/A	G/A	A/A	A/A	A/A	A/A	A/A	A/A
scaffold_2:17714017	AL2G37810	PDS5b	G	G	G	no hit	G	G	A	A	A	A	no hit	scaffold_2	17714017	G/G	G/G	G/G	G/G	G/G	G/G	G/G	G/G	G/G	G/G	G/G	G/G	G/G	A/A/A/A	A/A/A/A	A/A/A/A	A/A/A/A	A/A/A/A	A/A/A/A	A/A/A/A	A/A/A/A	G/G	G/G	G/G	G/G	G/G	G/G	G/G	G/G	G/G	G/G	G/G	G/G	G/G
scaffold_2:17714035	AL2G37810	PDS5b	G	G	G	no hit	G	G	C	C	C	C	no hit	scaffold_2	17714035	G/G	G/G	G/G	G/G	G/G	G/G	G/G	G/G	G/G	G/G	G/G	G/G	G/G	C/C/C/C	C/C/C/C	C/C/C/C	C/C/C/C	C/C/C/C	C/C/C/C	C/C/C/C	C/C/C/C	G/G	G/G	G/G	G/G	G/G	G/G	G/G	G/G	G/G	G/G	G/G	G/G	G/G
scaffold_2:17714277	AL2G37810	PDS5b	C	C	T	no hit	T	T	C	C	C	C	no hit	scaffold_2	17714277	C/C	C/C	T/T	T/T	T/T	T/T	T/T	T/T	T/T	T/T	T/T	T/T	T/T	C/C/C/C	C/C/C/C	C/C/C/C	C/C/C/C	C/C/C/C	C/C/C/C	C/C/C/C	C/C/C/C	T/T	T/T	T/T	T/T	C/T	T/T	C/T	T/T	T/T	T/T	T/T	T/T	T/T
scaffold_2:17714308	AL2G37810	PDS5b	G	G	G	no hit	G	G	A	A	A	A	no hit	scaffold_2	17714308	G/G	G/G	G/G	G/G	G/G	G/G	G/G	G/G	G/G	G/G	G/G	G/G	G/G	A/A/A/A	A/A/A/A	A/A/A/A	G/A/A/A	A/A/A/A	A/A/A/A	A/A/A/A	A/A/A/A	G/G	G/G	G/G	G/G	G/G	G/G	G/G	G/G	G/G	G/G	G/G	G/G	G/G
scaffold_2:17714470	AL2G37810	PDS5b	C	C	T	no hit	T	T	C	C	C	C	no hit	scaffold_2	17714470	C/C	C/C	T/T	T/T	T/T	T/T	C/T	T/T	T/T	C/T	T/T	C/T	T/T	C/C/C/C	C/C/C/C	C/C/C/C	C/C/C/C	C/C/C/C	C/C/C/C	C/C/C/C	C/C/C/C	T/T	T/T	T/T	T/T	C/T	C/C	C/T	T/T	T/T	T/T	T/T	T/T	T/T
scaffold_2:17714474	AL2G37810	PDS5b	G	G	C	no hit	C	C	G	G	G	G	no hit	scaffold_2	17714474	G/G	G/G	C/C	C/C	C/C	C/C	G/C	C/C	C/C	G/C	C/C	G/C	C/C	G/G/G/G	G/G/G/G	G/G/G/G	G/G/G/G	G/G/G/G	G/G/G/G	G/G/G/G	G/G/G/G	C/C	C/C	C/C	C/C	G/C	G/G	G/C	C/C	C/C	C/C	C/C	C/C	C/C
scaffold_2:17714482	AL2G37810	PDS5b	G	G	G	no hit	G	G	A	A	A	A	no hit	scaffold_2	17714482	G/G	G/G	G/G	G/G	G/G	G/G	G/G	G/G	G/G	G/G	G/G	G/G	G/G	A/A/A/A	A/A/A/A	A/A/A/A	A/A/A/A	A/A/A/A	A/A/A/A	A/A/A/A	A/A/A/A	G/G	G/G	G/G	G/G	G/G	G/G	G/G	G/G	G/G	G/G	G/G	G/G	G/G
scaffold_2:17714485	AL2G37810	PDS5b	G	G	C	no hit	C	C	G	G	G	G	no hit	scaffold_2	17714485	G/G	G/G	C/C	C/C	C/C	C/C	G/C	C/C	C/C	G/C	C/C	G/C	C/C	G/G/G/G	G/G/G/G	G/G/G/G	G/G/G/G	G/G/G/G	G/G/G/G	G/G/G/G	G/G/G/G	C/C	C/C	C/C	C/C	G/C	G/G	G/C	C/C	C/C	C/C	C/C	C/C	C/C
scaffold_2:17714532	AL2G37810	PDS5b	G	A	A	no hit	A	A	G	G	G	G	no hit	scaffold_2	17714532	G/G	G/G	A/A	A/A	A/A	A/A	G/A	A/A	A/A	A/A	A/A	A/A	A/A	G/G/G/G	G/G/G/G	G/G/G/G	G/G/G/G	G/G/G/G	G/G/G/G	G/G/G/G	G/G/G/G	A/A	A/A	A/A	A/A	A/A	A/A	A/A	A/A	A/A	A/A	A/A	A/A	A/A
scaffold_2:17714982	AL2G37810	PDS5b	A	G	G	no hit	G	G	G	G	G	G	no hit	scaffold_2	17714982	A/A	A/A	G/G	G/G	G/G	G/G	G/G	G/G	G/G	G/G	G/G	G/G	G/G	G/G/G/G	G/G/G/G	G/G/G/G	G/G/G/G	G/G/G/G	G/G/G/G	G/G/G/G	G/G/G/G	G/G	G/G	G/G	G/G	G/G	G/G	G/G	G/G	G/G	G/G	G/G	G/G	G/G
scaffold_2:17714985	AL2G37810	PDS5b	T	A	T	no hit	A	A	A	A	A	A	no hit	scaffold_2	17714985	T/T	T/T	T/A	A/A	A/A	A/A	A/A	T/T	A/A	A/A	A/A	T/A	T/A	A/A/A/A	A/A/A/A	A/A/A/A	A/A/A/A	A/A/A/A	A/A/A/A	A/A/A/A	A/A/A/A	A/A	A/A	A/A	A/A	A/A	A/A	A/A	A/A	T/A	T/T	A/A	A/A	A/A
scaffold_2:17715025	AL2G37810	PDS5b	A	G	G	no hit	G	G	A	A	A	A	no hit	scaffold_2	17715025	A/A	A/A	G/G	G/G	G/G	G/G	G/G	G/G	G/G	G/G	G/G	A/G	G/G	A/A/A/A	A/A/A/A	A/A/A/A	A/A/A/A	A/A/A/A	A/A/A/A	A/A/A/A	A/A/A/A	G/G	G/G	G/G	G/G	G/G	G/G	G/G	G/G	G/G	G/G	G/G	G/G	G/G
scaffold_2:17715186	AL2G37810	PDS5b	T	T	T	no hit	T	C	C	C	C	C	no hit	scaffold_2	17715186	T/T	T/T	T/T	T/T	T/T	T/C	T/T	T/T	T/C	T/C	T/T	T/T	T/T	C/C/C/C	C/C/C/C	C/C/C/C	C/C/C/C	C/C/C/C	C/C/C/C	C/C/C/C	C/C/C/C	T/T	T/T	T/T	T/T	T/T	T/T	T/T	T/T	T/T	T/T	T/T	T/T	T/T
scaffold_2:17717021	AL2G37810	PDS5b	out genic region											scaffold_2	17717021	A/A	A/A	A/A	A/A	A/A	A/A	A/A	A/A	A/A	A/A	A/A	A/A	A/A	A/G/G/G	A/A/G/G	G/G/G/G	G/G/G/G	A/G/G/G	A/G/G/G	G/G/G/G	G/G/G/G	A/A	A/A	A/A	A/A	A/A	A/A	A/A	A/A	A/A	A/A	A/A	A/A	A/A
scaffold_3:7248178	AL3G29960	NRPB9A	A	T	A	A	A	A	T	T	T	T	no hit	scaffold_3	7248178	A/A	A/A	A/A	A/T	A/A	A/A	A/A	A/T	A/T	A/A	A/T	A/T	A/T	T/T/T/T	T/T/T/T	T/T/T/T	A/A/T/T	A/A/T/T	T/T/T/T	A/A/T/T	A/A/T/T	A/A	T/T	A/A	A/T	T/T	A/T	A/T	A/A	A/A	A/A	T/T	A/A	A/T
scaffold_3:7248262	AL3G29960	NRPB9A	A	A	A	A	A	A	C	C	C	C	no hit	scaffold_3	7248262	A/A	A/A	A/A	A/A	A/A	A/A	A/A	A/A	A/A	A/A	A/A	A/A	A/A	C/C/C/C	C/C/C/C	C/C/C/C	A/C/C/C	A/C/C/C	C/C/C/C	A/C/C/C	A/C/C/C	A/A	A/A	A/A	A/A	A/A	A/A	A/A	A/A	A/A	A/A	A/A	A/A	A/A
scaffold_3:7248546	AL3G29960	NRPB9A	C	C	C	C	C	C	T	T	T	T	no hit	scaffold_3	7248546	C/C	C/C	C/C	C/C	C/C	C/C	C/C	C/C	C/C	C/C	C/C	C/C	C/C	T/T/T/T	T/T/T/T	C/T/T/T	C/T/T/T	C/T/T/T	T/T/T/T	C/T/T/T	C/T/T/T	T/T	C/C	T/T	C/T	C/C	C/C	C/T	C/T	C/C	C/C	C/C	C/C	C/C
scaffold_3:7248553	AL3G29960	NRPB9A	C	C	C	C	C	C	A	A	A	A	no hit	scaffold_3	7248553	C/C	C/C	C/C	C/C	C/C	C/C	C/C	C/C	C/C	C/C	C/C	C/C	C/C	A/A/A/A	A/A/A/A	C/A/A/A	./././.	C/A/A/A	A/A/A/A	C/A/A/A	C/A/A/A	C/C	C/C	C/C	C/C	C/C	C/C	C/C	C/C	C/C	C/C	C/C	C/C	C/C
scaffold_3:7249020	AL3G29960	NRPB9A	C	C	C	T	T	T	C	C	C	C	C	scaffold_3	7249020	C/C	C/C	T/T	T/T	T/T	T/T	T/T	T/T	T/T	T/T	T/T	T/T	T/T	C/C/C/C	C/C/C/C	C/C/C/C	C/C/T/T	C/C/C/T	C/C/C/C	C/C/C/T	C/C/T/T	C/C	C/C	C/C	C/C	C/C	C/C	C/C	C/C	C/C	C/C	T/T	T/T	C/T
scaffold_3:7249035	AL3G29960	NRPB9A	A	T	A	T	T	T	A	A	A	A	A	scaffold_3	7249035	A/A	A/A	T/T	T/T	T/T	T/T	T/T	T/T	T/T	T/T	T/T	T/T	T/T	A/A/A/A	A/A/A/A	A/A/A/A	A/A/T/T	A/A/A/T	A/A/A/A	A/A/A/T	A/A/T/T	T/T	T/T	T/T	T/T	T/T	T/T	T/T	T/T	A/A	A/A	T/T	T/T	A/A
scaffold_3:7249039	AL3G29960	NRPB9A	G	G	G	G	G	G	A	A	A	A	A	scaffold_3	7249039	G/G	G/G	G/G	G/G	G/G	G/G	G/G	G/G	G/G	G/G	G/G	G/G	G/G	A/A/A/A	A/A/A/A	A/A/A/A	G/G/A/A	G/A/A/A	A/A/A/A	G/A/A/A	G/G/A/A	G/G	G/G	G/G	G/G	G/G	G/G	G/G	G/G	G/G	G/G	G/G	G/G	G/G
scaffold_3:7249097	AL3G29960	NRPB9A	T	T	T	T	T	T	C	C	C	C	C	scaffold_3	7249097	T/T	T/T	T/T	T/T	T/T	T/T	T/T	T/T	T/T	T/T	T/T	T/T	T/T	C/C/C/C	C/C/C/C	C/C/C/C	T/T/C/C	T/C/C/C	C/C/C/C	T/T/C/C	T/T/C/C	T/T	T/T	T/T	T/T	T/T	T/T	T/T	T/T	T/T	T/T	T/T	T/T	T/T
scaffold_3:7249146	AL3G29960	NRPB9A	G	G	G	G	G	G	T	T	T	T	G	scaffold_3	7249146	G/G	G/G	G/G	G/G	G/G	G/G	G/G	G/G	G/G	G/G	G/G	G/G	G/G	T/T/T/T	T/T/T/T	T/T/T/T	G/G/T/T	G/T/T/T	T/T/T/T	G/G/T/T	G/T/T/T	G/G	G/G	G/G	G/G	G/G	G/G	G/G	G/G	G/G	G/G	G/G	G/G	G/G
scaffold_3:7249162	AL3G29960	NRPB9A	G	G	G	G	G	G	A	A	A	A	G	scaffold_3	7249162	G/G	G/G	G/G	G/G	G/G	G/G	G/G	G/G	G/G	G/G	G/G	G/G	G/G	A/A/A/A	A/A/A/A	A/A/A/A	G/G/A/A	G/A/A/A	A/A/A/A	G/G/A/A	G/A/A/A	G/G	G/G	G/G	G/G	G/G	G/G	G/G	G/G	G/G	G/G	G/G	G/G	G/G
scaffold_3:7249311	AL3G29960	NRPB9A	C	C	C	C	C	C	C	C	C	C	no hit	scaffold_3	7249311	T/T	T/T	C/C	C/C	C/C	C/C	C/C	C/C	C/C	C/C	C/C	C/C	C/C	C/C/C/C	C/C/C/C	C/C/C/C	C/C/C/C	C/C/C/C	C/C/C/C	C/C/C/C	C/C/C/C	C/C	C/C	C/C	C/C	C/C	C/C	C/C	C/C	C/C	C/C	C/C	C/C	C/C
scaffold_3:7249358	AL3G29960	NRPB9A	G	C	G	G	G	G	G	G	G	G	no hit	scaffold_3	7249358	A/A	A/A	C/C	C/C	G/C	G/C	G/G	G/C	C/C	G/C	G/G	G/G	G/C	G/G/G/G	G/G/G/G	G/G/G/G	G/G/G/G	G/G/G/G	G/G/G/G	G/G/G/G	G/G/G/G	C/C	C/C	C/C	C/C	C/C	C/C	C/C	C/C	G/G	G/G	G/G	G/G	G/G
scaffold_3:7249442	AL3G29960	NRPB9A	G	A	A	A	A	A	A	A	no hit	A	no hit	scaffold_3	7249442	G/G	G/G	A/A	A/A	A/A	A/A	A/A	A/A	A/A	A/A	A/A	A/A	A/A	A/A/A/A	A/A/A/A	A/A/A/A	A/A/A/A	A/A/A/A	A/A/A/A	A/A/A/A	A/A/A/A	A/A	A/A	A/A	A/A	A/A	G/A	A/A	A/A	A/A	A/A	A/A	A/A	A/A
scaffold_3:7249443	AL3G29960	NRPB9A	C	C	C	C	C	C	C	C	no hit	C	no hit	scaffold_3	7249443	A/A	A/A	C/C	C/C	C/C	C/C	C/C	C/C	C/C	C/C	C/C	C/C	C/C	C/C/C/C	C/C/C/C	C/C/C/C	C/C/C/C	C/C/C/C	C/C/C/C	C/C/C/C	C/C/C/C	C/C	C/C	C/C	C/C	C/C	C/C	C/C	C/C	C/C	C/C	C/C	C/C	C/C
scaffold_4:16060156	AL4G29630	AT2G33845	T	A	A	T	T	A	A	A	T	A	A	scaffold_4	16060156	T/T	T/T	T/A	T/A	T/A	T/A	T/A	T/A	T/T	T/A	T/A	T/T	T/T	T/T/A/A	T/T/A/A	T/T/A/A	A/A/A/A	T/A/A/A	A/A/A/A	T/T/T/A	T/T/T/A	A/A	A/A	A/A	T/A	A/A	A/A	A/A	A/A	A/A	T/T	A/A	A/A	T/A
scaffold_4:16060183	AL4G29630	AT2G33845	A	G	G	G	G	G	G	G	G	G	G	scaffold_4	16060183	A/A	A/A	G/G	G/G	A/G	A/G	G/G	A/G	G/G	G/G	G/G	G/G	G/G	G/G/G/G	G/G/G/G	G/G/G/G	G/G/G/G	G/G/G/G	G/G/G/G	G/G/G/G	G/G/G/G	G/G	G/G	G/G	G/G	G/G	G/G	G/G	A/G	A/A	G/G	G/G	A/A	G/G
scaffold_4:16060327	AL4G29630	AT2G33845	T	A	A	A	A	A	A	A	T	A	T	scaffold_4	16060327	T/T	T/T	A/A	A/A	A/A	A/A	A/A	A/A	A/A	A/A	A/A	A/A	A/A	T/T/T/A	A/A/A/A	T/T/A/A	T/A/A/A	A/A/A/A	T/T/A/A	T/T/T/A	T/T/A/A	A/A	A/A	A/A	A/A	A/A	A/A	A/A	A/A	A/A	A/A	A/A	A/A	A/A
scaffold_4:16060357	AL4G29630	AT2G33845	C	C	T	T	T	T	T	T	T	T	T	scaffold_4	16060357	C/C	C/C	T/T	T/T	T/T	T/T	T/T	T/T	T/T	T/T	T/T	T/T	T/T	T/T/T/T	T/T/T/T	T/T/T/T	T/T/T/T	T/T/T/T	T/T/T/T	T/T/T/T	T/T/T/T	T/T	C/T	T/T	C/T	T/T	C/T	T/T	T/T	T/T	T/T	T/T	T/T	T/T
scaffold_4:16060906	AL4G29630	AT2G33845	G	G	G	G	G	G	G	G	A	G	A	scaffold_4	16060906	G/G	G/G	G/G	G/G	G/G	G/G	G/G	G/G	G/G	G/G	G/G	G/G	G/G	A/A/A/A	A/A/A/A	A/A/A/A	A/A/A/A	A/A/A/A	A/A/A/A	A/A/A/A	A/A/A/A	G/G	G/G	G/G	G/G	G/G	G/G	G/G	G/G	G/G	G/G	G/G	G/G	G/G
scaffold_4:16060911	AL4G29630	AT2G33845	C	T	T	C	C	C	T	T	T	T	T	scaffold_4	16060911	C/C	C/C	C/C	C/T	C/T	C/C	C/C	C/C	C/C	T/T	C/T	T/T	C/T	T/T/T/T	T/T/T/T	T/T/T/T	T/T/T/T	T/T/T/T	T/T/T/T	T/T/T/T	T/T/T/T	C/T	T/T	C/T	C/C	C/T	T/T	C/T	T/T	C/C	C/T	T/T	C/C	C/C
scaffold_4:16060938	AL4G29630	AT2G33845	A	A	A	A	A	A	A	A	A	A	G	scaffold_4	16060938	A/A	A/A	A/A	A/A	A/A	A/A	A/A	A/A	A/A	A/A	A/A	A/A	A/A	G/G/G/G	G/G/G/G	G/G/G/G	G/G/G/G	G/G/G/G	G/G/G/G	G/G/G/G	G/G/G/G	A/A	A/A	A/A	A/A	A/A	A/A	A/A	A/A	A/A	A/A	A/A	A/A	A/A
scaffold_4:16060943	AL4G29630	AT2G33845	C	T	T	T	T	T	C	C	C	C	C	scaffold_4	16060943	C/C	C/C	T/T	T/T	C/T	C/C	T/T	C/T	T/T	T/T	T/T	C/T	C/T	C/C/C/C	C/C/C/C	C/C/C/C	C/C/C/C	C/C/C/C	C/C/C/C	C/C/C/C	C/C/C/C	C/T	T/T	C/T	C/C	C/T	T/T	C/C	T/T	T/T	T/T	T/T	T/T	C/T
scaffold_4:16060962	AL4G29630	AT2G33845	G	A	A	A	A	A	A	A	A	A	A	scaffold_4	16060962	G/G	G/G	A/A	G/A	G/A	G/G	A/A	G/A	A/A	G/A	G/A	A/A	G/A	A/A/A/A	A/A/A/A	A/A/A/A	A/A/A/A	A/A/A/A	A/A/A/A	A/A/A/A	A/A/A/A	G/A	A/A	G/A	G/G	G/A	A/A	G/A	A/A	A/A	A/A	A/A	A/A	G/A
scaffold_4:16060972	AL4G29630	AT2G33845	T	T	T	T	T	T	C	C	C	C	C	scaffold_4	16060972	T/T	T/T	T/T	T/T	T/T	T/T	T/T	T/T	T/T	T/T	T/T	T/T	T/T	C/C/C/C	C/C/C/C	C/C/C/C	C/C/C/C	C/C/C/C	C/C/C/C	C/C/C/C	C/C/C/C	T/T	T/T	T/T	T/T	T/T	T/T	T/T	T/T	T/T	T/T	T/T	T/T	T/T
scaffold_4:16060989	AL4G29630	AT2G33845	T	C	T	C	C	C	C	C	C	C	C	scaffold_4	16060989	T/T	T/T	C/C	T/C	T/T	T/T	C/C	T/C	C/C	T/T	T/T	T/C	T/T	C/C/C/C	C/C/C/C	C/C/C/C	C/C/C/C	C/C/C/C	C/C/C/C	C/C/C/C	C/C/C/C	T/C	C/C	T/C	T/T	T/C	C/C	T/T	C/C	C/C	T/C	T/T	C/C	T/C
scaffold_4:22846034	AL4G46460	ASY3	A	T	T	T	T	T	A	T	T	T	T	scaffold_4	22846034	A/A	A/A	T/T	T/T	T/T	T/T	T/T	T/T	T/T	T/T	T/T	T/T	T/T	T/T/T/T	T/T/T/T	T/T/T/T	T/T/T/T	T/T/T/T	T/T/T/T	T/T/T/T	T/T/T/T	T/T	T/T	T/T	T/T	T/T	T/T	T/T	T/T	T/T	T/T	T/T	T/T	T/T
scaffold_4:22846267	AL4G46460	ASY3	C	C	C	C	C	C	C	T	C	T	T	scaffold_4	22846267	C/C	C/C	C/C	C/C	C/C	C/C	C/C	C/C	C/C	C/C	C/C	C/C	C/C	T/T/T/T	T/T/T/T	T/T/T/T	T/T/T/T	T/T/T/T	T/T/T/T	T/T/T/T	T/T/T/T	C/C	./.	./.	./.	./.	./.	C/C	./.	C/C	C/C	C/C	./.	C/C
scaffold_4:22846492	AL4G46460	ASY3	A	G	G	G	G	G	A	G	G	G	G	scaffold_4	22846492	A/A	A/A	G/G	G/G	G/G	G/G	G/G	G/G	G/G	G/G	G/G	G/G	G/G	G/G/G/G	G/G/G/G	G/G/G/G	G/G/G/G	G/G/G/G	G/G/G/G	G/G/G/G	G/G/G/G	G/G	G/G	G/G	G/G	G/G	G/G	G/G	G/G	G/G	G/G	G/G	G/G	G/G
scaffold_4:22846747	AL4G46460	ASY3	G	G	A	G	G	G	G	A	G	A	A	scaffold_4	22846747	G/G	G/G	G/G	G/G	G/G	G/G	G/G	G/A	G/G	G/G	G/G	G/A	G/G	A/A/A/A	A/A/A/A	A/A/A/A	A/A/A/A	A/A/A/A	A/A/A/A	A/A/A/A	A/A/A/A	G/A	G/G	G/G	G/G	G/G	G/G	G/G	G/G	G/A	G/A	G/A	A/A	G/G
scaffold_4:22847332	AL4G46460	ASY3	T	T	T	T	T	T	T	C	T	C	C	scaffold_4	22847332	T/T	T/T	T/T	T/T	T/T	T/T	T/T	T/T	T/T	T/T	T/T	T/T	T/T	C/C/C/C	C/C/C/C	C/C/C/C	C/C/C/C	C/C/C/C	C/C/C/C	C/C/C/C	C/C/C/C	T/T	T/T	T/T	T/T	T/T	T/T	T/T	T/T	T/T	T/T	T/T	T/T	T/T
scaffold_4:22847525	AL4G46460	ASY3	T	G	G	G	G	G	T	T	G	T	T	scaffold_4	22847525	T/T	T/T	G/G	G/G	G/G	G/G	G/G	G/G	G/G	G/G	G/G	G/G	G/G	T/T/T/T	T/T/T/T	T/T/T/T	T/T/T/T	T/T/T/T	T/T/T/T	T/T/T/T	T/T/T/T	G/G	G/G	G/G	G/G	G/G	G/G	G/G	G/G	G/G	G/G	G/G	G/G	G/G
scaffold_4:22847947	AL4G46460	ASY3	A	A	A	A	A	A	A	G	A	G	G	scaffold_4	22847947	A/A	A/A	A/A	A/A	A/A	A/A	A/A	A/A	A/A	A/A	A/A	A/A	A/A	G/G/G/G	G/G/G/G	G/G/G/G	G/G/G/G	G/G/G/G	G/G/G/G	G/G/G/G	G/G/G/G	A/A	A/A	A/A	A/A	A/A	A/A	A/A	A/A	A/A	A/A	A/A	A/A	A/A
scaffold_4:22847961	AL4G46460	ASY3	C	C	C	C	C	C	C	A	C	A	A	scaffold_4	22847961	C/C	C/C	C/C	C/C	C/C	C/C	C/C	C/C	C/C	C/C	C/C	C/C	C/C	A/A/A/A	A/A/A/A	A/A/A/A	A/A/A/A	A/A/A/A	A/A/A/A	A/A/A/A	A/A/A/A	C/C	C/C	C/C	C/C	C/C	C/C	C/C	C/C	C/C	C/C	C/C	C/C	C/C
scaffold_4:22847977	AL4G46460	ASY3	A	G	G	G	G	G	A	A	G	A	A	scaffold_4	22847977	G/G	G/G	G/G	G/G	G/G	G/G	G/G	G/G	G/G	G/G	G/G	G/G	G/G	A/A/A/A	A/A/A/A	A/A/A/A	A/A/A/A	A/A/A/A	A/A/A/A	A/A/A/A	A/A/A/A	G/G	G/G	G/G	G/G	G/G	G/G	G/G	G/G	G/G	G/G	G/G	G/G	G/G
scaffold_4:22848098	AL4G46460	ASY3	C	C	T	T	T	T	C	C	T	C	C	scaffold_4	22848098	T/T	T/T	T/T	T/T	T/T	T/T	./.	T/T	T/T	T/T	T/T	T/T	T/T	C/C/C/C	C/C/C/C	C/C/C/C	C/C/C/C	C/C/C/C	C/C/C/C	C/C/C/C	C/C/C/C	C/C	C/C	C/C	C/C	C/T	C/T	C/C	C/C	T/T	T/T	T/T	T/T	T/T
scaffold_4:22848150	AL4G46460	ASY3	T	C	C	C	C	C	T	T	C	T	T	scaffold_4	22848150	C/C	C/C	C/C	C/C	C/C	C/C	./.	C/C	C/C	C/C	C/C	C/C	C/C	T/T/T/T	T/T/T/T	T/T/T/T	T/T/T/T	T/T/T/T	T/T/T/T	T/T/T/T	T/T/T/T	C/C	C/C	C/C	C/C	C/C	C/C	C/C	C/C	C/C	C/C	C/C	C/C	C/C
scaffold_4:22848152	AL4G46460	ASY3	A	G	G	G	G	G	DEL	A	G	A	A	scaffold_4	22848152	G/G	G/G	G/G	G/G	G/G	G/G	./.	G/G	G/G	G/G	G/G	G/G	G/G	A/A/A/A	A/A/A/A	A/A/A/A	A/A/A/A	A/A/A/A	A/A/A/A	A/A/A/A	A/A/A/A	G/G	G/G	G/G	G/G	G/G	G/G	G/G	G/G	G/G	G/G	G/G	G/G	G/G
scaffold_4:22848225	AL4G46460	ASY3	C	C	C	T	T	T	C	C	T	C	C	scaffold_4	22848225	T/T	T/T	T/T	C/C	C/T	T/T	./.	T/T	T/T	C/T	C/T	C/T	T/T	C/C/C/C	C/C/C/C	C/C/C/C	C/C/C/C	C/C/C/C	C/C/C/C	C/C/C/C	C/C/C/C	C/C	C/C	C/C	C/C	C/T	C/T	C/C	C/C	C/T	C/T	T/T	C/C	T/T
scaffold_4:22848240	AL4G46460	ASY3	A	A	G	G	G	G	A	A	G	A	A	scaffold_4	22848240	G/G	G/G	G/G	A/A	A/G	G/G	./.	G/G	G/G	A/G	A/G	A/G	G/G	A/A/A/A	A/A/A/A	A/A/A/A	A/A/A/A	A/A/A/A	A/A/A/A	A/A/A/A	A/A/A/A	A/A	A/A	A/A	A/A	A/G	A/G	A/A	A/A	G/G	G/G	G/G	G/G	G/G
scaffold_4:22848356	AL4G46460	ASY3	T	C	C	C	C	C	T	C	C	C	C	scaffold_4	22848356	C/C	C/C	C/C	C/C	C/C	C/C	C/C	C/C	C/C	C/C	C/C	C/C	C/C	C/C/C/C	C/C/C/C	C/C/C/C	C/C/C/C	C/C/C/C	C/C/C/C	C/C/C/C	C/C/C/C	C/C	C/C	C/C	C/C	C/C	C/C	C/C	C/C	C/C	C/C	C/C	C/C	C/C
scaffold_4:22848421	AL4G46460	ASY3	A	G	G	G	G	G	A	A	G	A	A	scaffold_4	22848421	G/G	G/G	G/G	G/G	G/G	G/G	G/G	G/G	G/G	G/G	G/G	G/G	G/G	A/A/A/A	A/A/A/A	A/A/A/A	A/A/A/A	A/A/A/A	A/A/A/A	A/A/A/A	A/A/A/A	G/G	G/G	G/G	G/G	G/G	G/G	G/G	G/G	G/G	G/G	G/G	G/G	G/G
scaffold_4:22848479	AL4G46460	ASY3	A	A	G	G	G	G	A	A	G	A	A	scaffold_4	22848479	G/G	G/G	G/G	A/A	A/G	G/G	G/G	G/G	G/G	A/G	A/G	A/G	G/G	A/A/A/A	A/A/A/A	A/A/A/A	A/A/A/A	A/A/A/A	A/A/A/A	A/A/A/A	A/A/A/A	A/A	A/A	A/A	A/A	A/G	A/G	A/A	A/A	G/G	G/G	G/G	G/G	G/G
scaffold_4:22848569	AL4G46460	ASY3	T	T	C	C	C	C	T	T	C	T	T	scaffold_4	22848569	C/C	C/C	C/C	C/C	C/C	C/C	C/C	C/C	C/C	C/C	C/C	C/C	C/C	T/T/T/T	T/T/T/T	T/T/T/T	T/T/T/T	T/T/T/T	T/T/T/T	T/T/T/T	T/T/T/T	T/T	T/T	T/T	T/T	T/C	T/C	T/T	T/T	C/C	C/C	C/C	C/C	C/C
scaffold_4:22848574	AL4G46460	ASY3	C	C	T	T	T	T	C	C	T	C	C	scaffold_4	22848574	T/T	T/T	T/T	C/C	C/T	T/T	T/T	T/T	T/T	C/T	C/T	C/T	T/T	C/C/C/C	C/C/C/C	C/C/C/C	C/C/C/C	C/C/C/C	C/C/C/C	C/C/C/C	C/C/C/C	C/C	C/C	C/C	C/C	C/T	C/T	C/C	C/C	T/T	T/T	T/T	T/T	T/T
scaffold_4:22848579	AL4G46460	ASY3	T	C	C	C	C	C	T	T	C	T	T	scaffold_4	22848579	C/C	C/C	C/C	C/C	C/C	C/C	C/C	C/C	C/C	C/C	C/C	C/C	C/C	T/T/T/T	T/T/T/T	T/T/T/T	T/T/T/T	T/T/T/T	T/T/T/T	T/T/T/T	T/T/T/T	C/C	C/C	C/C	C/C	C/C	C/C	C/C	C/C	C/C	C/C	C/C	C/C	C/C
scaffold_4:22848626	AL4G46460	ASY3	T	G	G	G	G	G	T	G	G	G	G	scaffold_4	22848626	G/G	G/G	G/G	G/G	G/G	G/G	G/G	G/G	G/G	G/G	G/G	G/G	G/G	G/G/G/G	G/G/G/G	G/G/G/G	G/G/G/G	G/G/G/G	G/G/G/G	G/G/G/G	G/G/G/G	G/G	G/G	G/G	G/G	G/G	G/G	G/G	G/G	G/G	G/G	G/G	G/G	G/G
scaffold_4:22848637	AL4G46460	ASY3	G	G	G	G	G	G	T	G	G	G	G	scaffold_4	22848637	G/G	G/G	G/G	G/G	G/G	G/G	G/G	G/G	G/G	G/G	G/G	G/G	G/G	G/G/G/G	G/G/G/G	G/G/G/G	G/G/G/G	G/G/G/G	G/G/G/G	G/G/G/G	G/G/G/G	G/G	G/G	G/G	G/G	G/G	G/G	G/G	G/G	G/G	G/G	G/G	G/G	G/G
scaffold_4:22848736	AL4G46460	ASY3	C	C	T	T	T	T	C	C	T	C	C	scaffold_4	22848736	T/T	T/T	T/T	T/T	T/T	T/T	T/T	T/T	T/T	T/T	C/T	T/T	T/T	C/C/C/C	C/C/C/C	C/C/C/C	C/C/C/C	C/C/C/C	C/C/C/C	C/C/C/C	C/C/C/C	C/C	C/C	C/C	C/C	C/T	C/T	C/C	C/C	T/T	T/T	T/T	T/T	T/T
scaffold_4:22848787	AL4G46460	ASY3	C	C	C	C	C	C	A	C	C	C	C	scaffold_4	22848787	C/C	C/C	C/C	C/C	C/C	C/C	C/C	C/C	C/C	C/C	C/C	C/C	C/C	C/C/C/C	C/C/C/C	C/C/C/C	C/C/C/C	C/C/C/C	C/C/C/C	C/C/C/C	C/C/C/C	C/C	C/C	C/C	C/C	C/C	C/C	C/C	C/C	C/C	C/C	C/C	C/C	C/C
scaffold_4:22848802	AL4G46460	ASY3	C	C	C	C	C	C	C	T	C	T	T	scaffold_4	22848802	C/C	C/C	C/C	C/C	C/C	C/C	C/C	C/C	C/C	C/C	C/C	C/C	C/C	T/T/T/T	T/T/T/T	T/T/T/T	T/T/T/T	T/T/T/T	T/T/T/T	T/T/T/T	T/T/T/T	C/C	C/C	C/C	C/C	C/C	C/C	C/C	C/C	C/C	C/C	C/C	C/C	C/C
scaffold_4:22848840	AL4G46460	ASY3	C	C	A	A	A	A	C	C	A	C	C	scaffold_4	22848840	A/A	A/A	A/A	A/A	A/A	A/A	A/A	A/A	A/A	A/A	A/A	A/A	A/A	C/C/C/C	C/C/C/C	C/C/C/C	C/C/C/C	C/C/C/C	C/C/C/C	C/C/C/C	C/C/C/C	C/C	C/C	C/C	C/C	C/A	C/A	C/C	C/C	A/A	A/A	A/A	A/A	A/A
scaffold_4:22848864	AL4G46460	ASY3	A	G	G	G	G	G	A	G	G	G	G	scaffold_4	22848864	G/G	G/G	G/G	G/G	G/G	G/G	G/G	G/G	G/G	G/G	G/G	G/G	G/G	G/G/G/G	G/G/G/G	G/G/G/G	G/G/G/G	G/G/G/G	G/G/G/G	G/G/G/G	G/G/G/G	G/G	G/G	G/G	G/G	G/G	G/G	G/G	G/G	G/G	G/G	G/G	G/G	G/G
scaffold_4:22848918	AL4G46460	ASY3	A	G	G	G	G	G	A	A	G	A	A	scaffold_4	22848918	G/G	G/G	G/G	G/G	G/G	G/G	G/G	G/G	G/G	G/G	G/G	G/G	G/G	A/A/A/A	A/A/A/A	A/A/A/A	A/A/A/A	A/A/A/A	A/A/A/A	A/A/A/A	A/A/A/A	G/G	G/G	G/G	G/G	G/G	G/G	G/G	G/G	G/G	G/G	G/G	G/G	G/G
scaffold_4:22848974	AL4G46460	ASY3	T	T	T	T	T	T	T	C	T	C	C	scaffold_4	22848974	T/T	T/T	T/T	T/T	T/T	T/T	T/T	T/T	T/T	T/T	T/T	T/T	T/T	C/C/C/C	C/C/C/C	C/C/C/C	C/C/C/C	C/C/C/C	C/C/C/C	C/C/C/C	C/C/C/C	T/T	T/T	T/T	T/T	T/T	T/T	T/T	T/T	T/T	T/T	T/T	T/T	T/T
scaffold_4:22849043	AL4G46460	ASY3	C	C	C	C	C	C	C	T	C	T	T	scaffold_4	22849043	C/C	C/C	C/C	C/C	C/C	C/C	C/C	C/C	C/C	C/C	C/C	C/C	C/C	T/T/T/T	T/T/T/T	T/T/T/T	T/T/T/T	T/T/T/T	T/T/T/T	T/T/T/T	T/T/T/T	C/C	C/C	C/C	C/C	C/C	C/C	C/C	C/C	C/C	C/C	C/C	C/C	C/C
scaffold_4:22849064	AL4G46460	ASY3	A	A	A	A	A	A	A	C	A	C	C	scaffold_4	22849064	A/A	A/A	A/A	A/A	A/A	A/A	A/A	A/A	A/A	A/A	A/A	A/A	A/A	C/C/C/C	C/C/C/C	C/C/C/C	C/C/C/C	C/C/C/C	C/C/C/C	C/C/C/C	C/C/C/C	A/A	A/A	A/A	A/A	A/A	A/A	A/A	A/A	A/A	A/A	A/A	A/A	A/A
scaffold_4:22849072	AL4G46460	ASY3	G	G	G	G	G	G	G	A	G	A	A	scaffold_4	22849072	G/G	G/G	G/G	G/G	G/G	G/G	G/G	G/G	G/G	G/G	G/G	G/G	G/G	A/A/A/A	A/A/A/A	A/A/A/A	A/A/A/A	A/A/A/A	A/A/A/A	A/A/A/A	A/A/A/A	G/G	G/G	G/G	G/G	G/G	G/G	G/G	G/G	G/G	G/G	G/G	G/G	G/G
scaffold_4:22849161	AL4G46460	ASY3	A	T	A	T	T	T	A	A	T	A	A	scaffold_4	22849161	A/A	A/A	T/T	A/A	A/T	T/T	T/T	T/T	T/T	A/T	A/T	A/T	T/T	A/A/A/A	A/A/A/A	A/A/A/A	A/A/A/A	A/A/A/A	A/A/A/A	A/A/A/A	A/A/A/A	T/T	T/T	T/T	T/T	T/T	T/T	T/T	T/T	A/T	A/T	A/T	A/A	T/T
scaffold_4:22849244	AL4G46460	ASY3	G	G	G	G	G	G	G	T	G	T	T	scaffold_4	22849244	G/G	G/G	G/G	G/G	G/G	G/G	G/G	G/G	G/G	G/G	G/G	G/G	G/G	T/T/T/T	T/T/T/T	T/T/T/T	T/T/T/T	T/T/T/T	T/T/T/T	T/T/T/T	T/T/T/T	G/G	G/G	G/G	G/G	G/G	G/G	G/G	G/G	G/G	G/G	G/G	G/G	G/G
scaffold_4:22849288	AL4G46460	ASY3	T	T	T	T	T	T	T	A	T	A	A	scaffold_4	22849288	T/T	T/T	T/T	T/T	T/T	T/T	T/T	T/T	T/T	T/T	T/T	T/T	T/T	A/A/A/A	A/A/A/A	A/A/A/A	A/A/A/A	A/A/A/A	A/A/A/A	A/A/A/A	A/A/A/A	T/T	T/T	T/T	T/T	T/T	T/T	T/T	T/T	T/T	T/T	T/T	T/T	T/T
scaffold_4:22849468	AL4G46460	ASY3	T	T	T	T	T	T	T	G	T	G	G	scaffold_4	22849468	T/T	T/T	T/T	T/T	T/T	T/T	T/T	T/T	T/T	T/T	T/T	T/T	T/T	G/G/G/G	G/G/G/G	G/G/G/G	G/G/G/G	G/G/G/G	G/G/G/G	G/G/G/G	G/G/G/G	T/T	T/T	T/T	T/T	T/T	T/T	T/T	T/T	T/T	T/T	T/T	T/T	T/T
scaffold_4:22849476	AL4G46460	ASY3	A	G	G	G	G	G	A	G	G	G	G	scaffold_4	22849476	G/G	G/G	G/G	G/G	G/G	G/G	G/G	G/G	G/G	G/G	G/G	G/G	G/G	G/G/G/G	G/G/G/G	G/G/G/G	G/G/G/G	G/G/G/G	G/G/G/G	G/G/G/G	G/G/G/G	G/G	G/G	G/G	G/G	G/G	G/G	G/G	G/G	G/G	G/G	G/G	G/G	G/G
scaffold_4:22849496	AL4G46460	ASY3	G	G	G	T	T	T	G	G	T	G	G	scaffold_4	22849496	G/G	G/G	T/T	G/G	G/T	T/T	T/T	T/T	T/T	G/T	G/T	G/T	T/T	G/G/G/G	G/G/G/G	G/G/G/G	G/G/G/G	G/G/G/G	G/G/G/G	G/G/G/G	G/G/G/G	G/G	G/G	G/G	G/G	G/G	G/G	G/G	G/G	G/T	G/T	G/T	G/G	T/T
scaffold_4:22849497	AL4G46460	ASY3	T	T	T	G	G	G	T	T	G	T	T	scaffold_4	22849497	T/T	T/T	G/G	T/T	T/G	G/G	G/G	G/G	G/G	T/G	T/G	T/G	G/G	T/T/T/T	T/T/T/T	T/T/T/T	T/T/T/T	T/T/T/T	T/T/T/T	T/T/T/T	T/T/T/T	T/T	T/T	T/T	T/T	T/T	T/T	T/T	T/T	T/T	T/T	T/T	T/T	G/G
scaffold_4:22849516	AL4G46460	ASY3	T	T	T	T	T	T	T	G	T	G	G	scaffold_4	22849516	T/T	T/T	T/T	T/T	T/T	T/T	T/T	T/T	T/T	T/T	T/T	T/T	T/T	T/G/G/G	T/G/G/G	T/T/T/G	T/T/G/G	T/G/G/G	G/G/G/G	T/G/G/G	T/G/G/G	T/T	T/T	T/T	T/T	T/T	T/T	T/T	T/T	T/T	T/T	T/T	T/T	T/T
scaffold_4:22849579	AL4G46460	ASY3	A	A	A	A	A	A	A	G	A	G	G	scaffold_4	22849579	A/A	A/A	A/A	A/A	A/A	A/A	A/A	A/A	A/A	A/A	A/A	A/A	A/A	G/G/G/G	G/G/G/G	G/G/G/G	G/G/G/G	G/G/G/G	G/G/G/G	G/G/G/G	G/G/G/G	A/A	A/A	A/A	A/A	A/A	A/A	A/A	A/A	A/A	A/A	A/A	A/A	A/A
scaffold_4:22849776	AL4G46460	ASY3	T	G	G	G	G	G	T	T	G	T	T	scaffold_4	22849776	T/T	T/T	G/G	G/G	G/G	G/G	G/G	G/G	G/G	G/G	G/G	G/G	G/G	T/T/T/T	T/T/T/T	T/T/T/T	T/T/T/T	T/T/T/T	T/T/T/T	T/T/T/T	T/T/T/T	G/G	G/G	G/G	G/G	G/G	G/G	G/G	G/G	G/G	G/G	G/G	G/G	G/G
scaffold_4:22849870	AL4G46460	ASY3	T	T	T	T	T	T	T	G	T	G	G	scaffold_4	22849870	T/T	T/T	./.	T/T	T/T	./.	T/T	T/T	./.	T/T	T/T	T/T	T/T	G/G/G/G	G/G/G/G	G/G/G/G	G/G/G/G	G/G/G/G	G/G/G/G	G/G/G/G	G/G/G/G	T/T	T/T	T/T	T/T	T/T	T/T	T/T	T/T	T/T	T/T	T/T	T/T	./.
scaffold_4:22849937	AL4G46460	ASY3	C	C	T	T	T	C	C	C	T	C	C	scaffold_4	22849937	C/C	C/C	T/T	C/C	C/T	T/T	T/T	T/T	T/T	C/T	C/T	C/T	T/T	C/C/C/C	C/C/C/C	./././.	C/C/C/C	C/C/C/C	./././.	C/C/C/C	C/C/C/C	C/C	C/C	C/C	C/C	C/T	C/T	C/C	C/C	T/T	T/T	T/T	T/T	T/T
scaffold_4:22850138	AL4G46460	ASY3	A	A	A	A	A	A	G	G	A	G	G	scaffold_4	22850138	A/A	A/A	./.	A/A	A/A	./.	A/A	A/A	./.	A/A	A/A	A/A	A/A	G/G/G/G	A/G/G/G	G/G/G/G	A/G/G/G	G/G/G/G	G/G/G/G	G/G/G/G	G/G/G/G	A/A	A/A	A/A	A/A	A/A	A/A	A/A	A/A	A/A	A/A	A/A	A/A	./.
scaffold_4:22850205	AL4G46460	ASY3	G	A	A	A	A	A	G	A	A	A	A	scaffold_4	22850205	G/G	G/G	A/A	A/A	A/A	A/A	A/A	A/A	A/A	A/A	A/A	A/A	A/A	A/A/A/A	A/A/A/A	A/A/A/A	A/A/A/A	A/A/A/A	A/A/A/A	A/A/A/A	A/A/A/A	A/A	A/A	A/A	A/A	A/A	A/A	A/A	A/A	A/A	A/A	A/A	A/A	A/A
scaffold_4:22850219	AL4G46460	ASY3	A	A	A	A	A	A	A	G	A	G	G	scaffold_4	22850219	A/A	A/A	A/A	A/A	A/A	A/A	A/A	A/A	A/A	A/A	A/A	A/A	A/A	G/G/G/G	G/G/G/G	G/G/G/G	G/G/G/G	G/G/G/G	G/G/G/G	G/G/G/G	G/G/G/G	A/A	A/A	A/A	A/A	A/A	A/A	A/A	A/A	A/A	A/A	A/A	A/A	A/A
scaffold_4:22850277	AL4G46460	ASY3	A	G	G	A	G	A	A	G	A	G	G	scaffold_4	22850277	A/A	A/A	A/A	G/G	A/G	A/A	A/G	G/G	A/A	A/G	A/G	G/G	A/G	G/G/G/G	G/G/G/G	G/G/G/G	G/G/G/G	G/G/G/G	G/G/G/G	G/G/G/G	G/G/G/G	G/G	G/G	G/G	G/G	G/G	G/G	G/G	G/G	G/G	G/G	G/G	G/G	A/A
scaffold_4:22850280	AL4G46460	ASY3	C	T	T	C	T	C	C	T	C	T	T	scaffold_4	22850280	C/C	C/C	C/C	T/T	C/T	C/C	C/T	T/T	C/C	C/T	C/T	T/T	C/T	T/T/T/T	T/T/T/T	T/T/T/T	T/T/T/T	T/T/T/T	T/T/T/T	T/T/T/T	T/T/T/T	T/T	T/T	T/T	T/T	T/T	T/T	T/T	T/T	T/T	T/T	T/T	T/T	C/C
scaffold_4:22850361	AL4G46460	ASY3	T	T	T	T	T	T	T	A	T	no hit	no hit	scaffold_4	22850361	T/T	T/T	T/T	T/T	T/T	./.	T/T	T/T	T/T	T/T	T/T	T/T	T/T	T/A/A/A	T/A/A/A	T/A/A/A	A/A/A/A	T/A/A/A	A/A/A/A	A/A/A/A	T/T/A/A	./.	T/T	T/T	T/T	T/T	T/T	T/T	T/T	T/T	T/T	./.	./.	T/T
scaffold_4:22850408	AL4G46460	ASY3	G	T	T	T	T	T	G	T	T	T	T	scaffold_4	22850408	G/G	G/G	T/T	T/T	T/T	T/T	T/T	T/T	T/T	T/T	T/T	T/T	T/T	T/T/T/T	T/T/T/T	T/T/T/T	T/T/T/T	T/T/T/T	T/T/T/T	T/T/T/T	T/T/T/T	T/T	T/T	T/T	T/T	T/T	T/T	T/T	T/T	T/T	T/T	T/T	T/T	T/T
scaffold_4:22850880	AL4G46460	ASY3	out genic region											scaffold_4	22850880	T/T	T/T	T/T	T/T	T/T	T/T	T/T	T/T	T/T	T/T	T/T	T/T	T/T	T/C/C/C	T/C/C/C	C/C/C/C	T/C/C/C	T/C/C/C	C/C/C/C	C/C/C/C	T/C/C/C	T/T	T/T	T/T	T/T	T/T	T/T	T/T	T/T	T/T	T/T	T/T	T/T	T/T
scaffold_4:22854193	AL4G46460	ASY3	out genic region											scaffold_4	22854193	G/G	G/G	A/A	A/A	A/A	A/A	A/A	A/A	A/A	A/A	A/A	A/A	A/A	A/A/A/A	A/A/A/A	A/A/A/A	A/A/A/A	A/A/A/A	A/A/A/A	A/A/A/A	A/A/A/A	A/A	A/A	A/A	A/A	A/A	A/A	A/A	A/A	A/A	A/A	A/A	A/A	A/A
scaffold_5:16014102	AL5G32860	TfIIFbeta	G	G	G	G	G	G	no hit	no hit	A	A	no hit	scaffold_5	16014102	G/G	G/G	G/G	G/G	G/A	G/A	G/G	G/G	G/G	G/G	G/G	G/G	G/G	G/A/A/A	G/G/A/A	G/A/A/A	A/A/A/A	A/A/A/A	A/A/A/A	A/A/A/A	G/G/G/A	G/G	G/G	G/G	G/G	G/G	G/G	G/G	G/G	G/G	G/G	G/G	G/G	G/G
scaffold_5:16014871	AL5G32860	TfIIFbeta	G	G	G	G	G	G	A	A	A	A	A	scaffold_5	16014871	G/G	G/G	G/A	G/A	G/G	G/A	A/A	G/G	G/A	G/A	A/A	G/A	G/G	G/G/A/A	G/G/A/A	G/A/A/A	G/A/A/A	A/A/A/A	A/A/A/A	A/A/A/A	G/G/A/A	G/A	G/A	A/A	G/G	A/A	G/G	G/A	G/A	G/A	G/A	G/A	G/G	G/G
scaffold_5:16014907	AL5G32860	TfIIFbeta	C	C	C	C	C	C	T	T	T	T	T	scaffold_5	16014907	C/C	C/C	C/C	C/C	C/C	C/C	C/C	C/C	C/C	C/C	C/C	C/C	C/C	C/C/T/T	C/C/T/T	C/T/T/T	C/T/T/T	T/T/T/T	T/T/T/T	T/T/T/T	C/C/T/T	C/C	C/C	C/C	C/C	C/C	C/C	C/C	C/C	C/C	C/C	C/C	C/C	C/C
scaffold_5:16014913	AL5G32860	TfIIFbeta	C	T	C	C	C	C	T	T	T	T	T	scaffold_5	16014913	C/C	C/C	C/C	C/C	C/T	C/C	C/C	C/T	C/C	C/C	C/C	C/C	C/T	C/C/T/T	C/C/T/T	C/T/T/T	C/T/T/T	T/T/T/T	T/T/T/T	T/T/T/T	C/C/T/T	C/C	C/C	C/C	C/C	C/C	C/C	C/C	C/C	C/C	C/C	C/C	C/C	C/C
scaffold_5:16014916	AL5G32860	TfIIFbeta	A	A	A	A	A	A	G	G	G	G	G	scaffold_5	16014916	A/A	A/A	A/A	A/A	A/A	A/A	A/A	A/A	A/A	A/A	A/A	A/A	A/A	A/A/G/G	A/A/G/G	A/G/G/G	A/G/G/G	G/G/G/G	G/G/G/G	G/G/G/G	A/A/G/G	A/A	A/A	A/A	A/A	A/A	A/A	A/A	A/A	A/A	A/A	A/A	A/A	A/A
scaffold_5:16015247	AL5G32860	TfIIFbeta	T	T	T	T	T	T	C	C	C	C	C	scaffold_5	16015247	T/T	T/T	T/T	T/T	T/C	T/T	T/T	T/T	T/T	T/T	C/C	T/T	T/T	./././.	T/T/C/C	T/C/C/C	C/C/C/C	C/C/C/C	C/C/C/C	C/C/C/C	T/T/C/C	T/T	T/T	T/T	T/T	T/T	T/T	T/T	T/T	T/T	T/T	T/T	T/T	T/T
scaffold_5:16015304	AL5G32860	TfIIFbeta	C	C	C	C	C	C	T	T	T	T	T	scaffold_5	16015304	C/C	C/C	C/C	C/C	C/T	C/C	C/C	C/C	C/C	C/C	T/T	C/C	C/C	C/T/T/T	C/C/T/T	C/T/T/T	T/T/T/T	T/T/T/T	T/T/T/T	T/T/T/T	C/C/T/T	C/T	C/C	C/T	C/C	C/T	C/C	C/T	C/T	C/C	C/C	C/C	C/C	C/C
scaffold_5:16015786	AL5G32860	TfIIFbeta	A	G	G	G	G	G	G	G	G	G	G	scaffold_5	16015786	A/A	A/A	G/G	G/G	G/G	G/G	G/G	G/G	G/G	G/G	G/G	G/G	G/G	G/G/G/G	G/G/G/G	G/G/G/G	G/G/G/G	G/G/G/G	G/G/G/G	G/G/G/G	G/G/G/G	G/G	G/G	G/G	G/G	G/G	G/G	G/G	G/G	G/G	G/G	G/G	G/G	G/G
scaffold_5:16015837	AL5G32860	TfIIFbeta	C	T	T	T	T	T	T	T	T	T	T	scaffold_5	16015837	C/C	C/C	T/T	T/T	T/T	T/T	T/T	T/T	T/T	T/T	T/T	T/T	T/T	T/T/T/T	T/T/T/T	T/T/T/T	T/T/T/T	T/T/T/T	T/T/T/T	T/T/T/T	T/T/T/T	T/T	C/T	C/T	T/T	C/T	T/T	T/T	T/T	T/T	T/T	T/T	T/T	T/T
scaffold_5:16015861	AL5G32860	TfIIFbeta	T	A	DEL	A	A	A	A	A	A	A	A	scaffold_5	16015861	T/T	T/T	A/A	A/A	A/A	A/A	A/A	A/A	A/A	A/A	A/A	A/A	A/A	A/A/A/A	A/A/A/A	A/A/A/A	A/A/A/A	A/A/A/A	A/A/A/A	A/A/A/A	A/A/A/A	A/A	T/A	T/A	A/A	T/A	A/A	A/A	A/A	A/A	A/A	A/A	A/A	A/A
scaffold_5:16015873	AL5G32860	TfIIFbeta	T	C	C	C	T	T	T	T	T	T	T	scaffold_5	16015873	T/T	T/T	C/C	C/C	T/C	C/C	C/C	C/C	T/C	C/C	T/T	C/C	C/C	T/T/T/C	T/T/C/C	T/T/T/C	T/T/T/T	T/T/T/T	T/T/T/T	T/T/T/T	T/T/T/C	C/C	T/C	T/C	C/C	T/C	C/C	C/C	C/C	C/C	C/C	C/C	C/C	C/C
scaffold_5:16015882	AL5G32860	TfIIFbeta	C	T	T	T	C	C	C	C	C	C	C	scaffold_5	16015882	C/C	C/C	T/T	T/T	C/T	T/T	T/T	T/T	C/T	T/T	C/C	T/T	T/T	C/C/C/T	C/C/T/T	C/C/C/T	C/C/C/C	C/C/C/C	C/C/C/C	C/C/C/C	C/C/C/T	T/T	C/T	C/T	T/T	C/T	T/T	T/T	T/T	T/T	T/T	T/T	T/T	T/T
scaffold_5:16015894	AL5G32860	TfIIFbeta	T	C	C	C	T	T	T	T	T	T	T	scaffold_5	16015894	T/T	T/T	C/C	C/C	T/C	C/C	C/C	C/C	T/C	C/C	T/T	C/C	C/C	T/T/T/C	T/T/C/C	T/T/T/C	T/T/T/T	T/T/T/T	T/T/T/T	T/T/T/T	T/T/T/C	C/C	C/C	C/C	C/C	C/C	C/C	C/C	C/C	C/C	C/C	C/C	C/C	C/C
scaffold_5:16015951	AL5G32860	TfIIFbeta	A	G	G	G	A	A	A	A	A	A	A	scaffold_5	16015951	A/A	A/A	G/G	A/A	A/G	G/G	G/G	G/G	G/G	G/G	A/A	G/G	G/G	A/A/A/G	A/A/G/G	A/A/A/G	A/A/A/A	A/A/A/A	A/A/A/A	A/A/A/A	A/A/A/G	G/G	A/G	A/G	G/G	A/G	G/G	G/G	G/G	G/G	G/G	G/G	G/G	G/G
scaffold_7:10777736	AL7G35790	AT4G18490	C	C	C	C	C	C	C	C	C	C	T	scaffold_7	1195498	C/C	C/C	C/G	G/G	G/G	C/G	G/G	G/G	G/G	G/G	G/G	C/G	C/G	C/G/G/G	G/G/G/G	G/G/G/G	G/G/G/G	G/G/G/G	G/G/G/G	G/G/G/G	G/G/G/G	G/G	G/G	G/G	G/G	G/G	G/G	G/G	G/G	G/G	G/G	G/G	G/G	G/G
scaffold_7:10777960	AL7G35790	AT4G18490	C	C	C	C	C	T	C	T	T	T	T	scaffold_7	1195537	C/C	C/C	C/C	C/C	C/C	C/C	C/C	C/C	C/C	C/C	C/C	C/C	C/C	C/G/G/G	G/G/G/G	G/G/G/G	G/G/G/G	G/G/G/G	G/G/G/G	G/G/G/G	G/G/G/G	C/C	C/C	C/C	C/C	C/C	C/C	C/C	C/C	C/C	C/C	C/C	C/C	C/C
scaffold_7:10777969	AL7G35790	AT4G18490	G	G	A	G	G	A	G	A	A	A	A	scaffold_7	1195543	G/G	G/G	A/A	A/A	A/A	A/A	A/A	A/A	A/A	A/A	A/A	A/A	A/A	G/G/G/A	G/G/G/G	G/G/G/G	G/G/G/G	G/G/G/G	G/G/G/G	G/G/G/G	G/G/G/G	A/A	A/A	A/A	A/A	A/A	A/A	A/A	A/A	G/G	A/A	G/G	A/A	G/G
scaffold_7:10778476	AL7G35790	AT4G18490	A	A	T	A	T	T	A	T	T	T	T	scaffold_7	1196796	G/G	G/G	G/G	G/G	G/G	G/G	G/G	G/G	G/G	G/C	G/G	G/G	G/G	C/C/C/C	C/C/C/C	C/C/C/C	C/C/C/C	C/C/C/C	C/C/C/C	C/C/C/C	C/C/C/C	G/G	G/G	G/G	G/G	G/G	G/G	G/G	G/G	G/G	G/G	G/G	G/G	G/G
scaffold_7:10778493	AL7G35790	AT4G18490	C	C	T	C	T	T	C	T	T	T	T	scaffold_7	1197608	T/T	T/T	T/T	T/T	T/T	T/T	T/T	T/T	T/T	T/T	T/T	T/T	T/T	C/C/C/C	C/C/C/C	C/C/C/C	C/C/C/C	C/C/C/C	C/C/C/C	C/C/C/C	C/C/C/C	T/T	T/T	T/T	T/T	T/T	T/T	T/T	T/T	T/T	T/T	T/T	T/T	T/T
scaffold_7:10778529	AL7G35790	AT4G18490	T	A	A	T	A	A	T	A	A	A	A	scaffold_7	1198957	G/G	G/G	./.	./.	./.	./.	G/G	./.	./.	G/G	./.	G/G	./.	G/C/C/C	G/G/C/C	G/G/C/C	G/G/C/C	G/G/G/C	G/C/C/C	G/C/C/C	G/G/C/C	G/G	./.	G/G	./.	./.	G/G	./.	./.	./.	G/G	G/G	G/G	G/G
scaffold_7:10778548	AL7G35790	AT4G18490	C	C	C	C	C	C	C	A	A	A	A	scaffold_7	1200030	A/A	A/A	A/A	A/G	G/G	A/A	G/G	G/G	G/G	A/A	G/G	A/G	A/A	G/G/G/G	G/G/G/G	G/G/G/G	G/G/G/G	G/G/G/G	G/G/G/G	G/G/G/G	G/G/G/G	G/G	A/G	G/G	G/G	A/A	G/G	A/A	G/G	A/G	A/G	A/A	A/G	A/A
scaffold_7:10778562	AL7G35790	AT4G18490	A	G	G	A	G	G	A	G	G	G	G	scaffold_7	10777736	C/C	C/C	C/C	C/C	C/C	C/C	C/C	C/C	C/C	C/C	C/C	C/C	C/C	T/T/T/T	C/T/T/T	C/T/T/T	T/T/T/T	C/C/T/T	C/C/T/T	T/T/T/T	T/T/T/T	C/C	C/C	C/C	C/C	C/C	C/C	C/C	C/C	C/C	C/C	C/C	C/C	C/C
scaffold_7:10778621	AL7G35790	AT4G18490	C	T	T	C	T	T	C	T	T	T	T	scaffold_7	10777960	C/C	C/C	C/C	C/C	C/T	T/T	C/T	C/T	C/C	C/C	C/T	C/T	C/T	T/T/T/T	C/C/T/T	T/T/T/T	T/T/T/T	T/T/T/T	C/C/T/T	T/T/T/T	T/T/T/T	C/C	C/T	C/T	C/T	C/C	C/C	C/C	C/C	T/T	C/T	C/T	C/T	C/T
scaffold_7:10779608	AL7G35790	AT4G18490	C	C	C	C	C	C	C	T	T	T	T	scaffold_7	10777969	G/G	G/G	G/A	G/G	G/A	A/A	G/A	G/A	G/A	A/A	G/A	A/A	G/A	A/A/A/A	A/A/A/A	A/A/A/A	A/A/A/A	A/A/A/A	A/A/A/A	A/A/A/A	A/A/A/A	A/A	A/A	G/A	A/A	G/A	A/A	G/G	G/G	A/A	A/A	A/A	A/A	A/A
scaffold_7:10779632	AL7G35790	AT4G18490	T	T	T	T	T	T	T	C	C	C	C	scaffold_7	10778476	A/A	A/A	A/T	A/A	A/T	T/T	A/T	T/T	A/T	T/T	A/T	T/T	A/T	T/T/T/T	T/T/T/T	T/T/T/T	T/T/T/T	T/T/T/T	T/T/T/T	T/T/T/T	T/T/T/T	T/T	A/T	A/A	A/T	A/T	T/T	A/A	A/A	T/T	T/T	T/T	T/T	T/T
scaffold_7:10779657	AL7G35790	AT4G18490	C	C	C	C	C	C	C	A	A	A	A	scaffold_7	10778493	C/C	C/C	C/T	C/C	C/T	T/T	C/T	T/T	C/T	T/T	C/T	T/T	C/T	T/T/T/T	T/T/T/T	T/T/T/T	T/T/T/T	T/T/T/T	T/T/T/T	T/T/T/T	T/T/T/T	T/T	C/T	C/C	C/T	C/T	T/T	C/C	C/C	T/T	T/T	T/T	T/T	T/T
scaffold_7:10779898	AL7G35790	AT4G18490	G	G	G	G	G	G	C	C	C	C	C	scaffold_7	10778529	T/T	T/T	T/A	T/T	T/A	A/A	T/A	A/A	T/A	A/A	T/A	A/A	T/A	A/A/A/A	A/A/A/A	A/A/A/A	A/A/A/A	A/A/A/A	A/A/A/A	A/A/A/A	A/A/A/A	A/A	T/A	T/A	T/A	A/A	A/A	A/A	A/A	A/A	A/A	A/A	A/A	A/A
scaffold_7:10779918	AL7G35790	AT4G18490	T	T	T	T	T	T	C	C	C	C	C	scaffold_7	10778548	C/C	C/C	C/C	C/C	C/C	C/C	C/C	C/C	C/C	C/C	C/C	C/C	C/C	A/A/A/A	C/A/A/A	A/A/A/A	A/A/A/A	A/A/A/A	C/A/A/A	A/A/A/A	A/A/A/A	C/C	C/C	C/C	C/C	C/C	C/C	C/C	C/C	C/C	C/C	C/C	C/C	C/C
scaffold_7:10779938	AL7G35790	AT4G18490	A	T	T	A	T	T	T	T	T	T	T	scaffold_7	10778562	A/A	A/A	G/G	G/G	G/G	G/G	G/G	G/G	G/G	G/G	G/G	G/G	G/G	G/G/G/G	G/G/G/G	G/G/G/G	G/G/G/G	G/G/G/G	G/G/G/G	G/G/G/G	G/G/G/G	G/G	G/G	G/G	G/G	G/G	G/G	G/G	G/G	G/G	G/G	G/G	G/G	G/G
scaffold_7:10780016	AL7G35790	AT4G18490	G	G	G	G	G	G	A	A	A	A	A	scaffold_7	10778621	C/C	C/C	C/T	C/C	C/C	C/T	C/T	C/T	C/T	T/T	C/T	C/T	C/C	T/T/T/T	T/T/T/T	T/T/T/T	T/T/T/T	T/T/T/T	T/T/T/T	T/T/T/T	T/T/T/T	T/T	C/T	C/T	C/T	T/T	T/T	T/T	T/T	T/T	T/T	T/T	T/T	T/T
scaffold_7:10780260	AL7G35790	AT4G18490	T	C	C	T	C	C	C	C	C	C	C	scaffold_7	10779608	C/C	C/C	C/C	C/C	C/C	C/C	C/C	C/C	C/C	C/C	C/C	C/C	C/C	T/T/T/T	C/T/T/T	T/T/T/T	T/T/T/T	T/T/T/T	C/T/T/T	T/T/T/T	T/T/T/T	C/C	C/C	C/C	C/C	C/C	C/C	C/C	C/C	C/C	C/C	C/C	C/C	C/C
scaffold_7:10780356	AL7G35790	AT4G18490	G	A	A	G	A	A	A	A	A	A	A	scaffold_7	10779632	T/T	T/T	T/T	T/T	T/T	T/T	T/T	T/T	T/T	T/T	T/T	T/T	T/T	C/C/C/C	T/C/C/C	C/C/C/C	C/C/C/C	C/C/C/C	T/C/C/C	C/C/C/C	C/C/C/C	T/T	T/T	T/T	T/T	T/T	T/T	T/T	T/T	T/T	T/T	T/T	T/T	T/T
scaffold_7:10780366	AL7G35790	AT4G18490	C	C	C	C	C	C	A	A	A	A	A	scaffold_7	10779657	C/C	C/C	C/C	C/C	C/C	C/C	C/C	C/C	C/C	C/C	C/C	C/C	C/C	A/A/A/A	C/A/A/A	A/A/A/A	A/A/A/A	A/A/A/A	C/A/A/A	A/A/A/A	A/A/A/A	C/C	C/C	C/C	C/C	C/C	C/C	C/C	C/C	C/C	C/C	C/C	C/C	C/C
scaffold_7:10780384	AL7G35790	AT4G18490	C	T	T	T	T	T	T	T	T	T	T	scaffold_7	10779898	G/G	G/G	G/G	G/G	G/G	G/G	G/G	G/G	G/G	G/G	G/G	G/G	G/G	C/C/C/C	G/C/C/C	C/C/C/C	C/C/C/C	C/C/C/C	G/C/C/C	C/C/C/C	C/C/C/C	G/G	G/G	G/G	G/G	G/G	G/G	G/G	G/G	G/G	G/G	G/G	G/G	G/G
scaffold_7:10780452	AL7G35790	AT4G18490	T	T	T	T	T	T	A	A	A	A	A	scaffold_7	10779918	T/T	T/T	T/T	T/T	T/T	T/T	T/T	T/T	T/T	T/T	T/T	T/T	T/T	C/C/C/C	T/C/C/C	C/C/C/C	C/C/C/C	C/C/C/C	T/C/C/C	C/C/C/C	C/C/C/C	T/T	T/T	T/T	T/T	T/T	T/T	T/T	T/T	T/T	T/T	T/T	T/T	T/T
scaffold_7:10780571	AL7G35790	AT4G18490	T	C	C	C	C	C	C	C	C	C	C	scaffold_7	10779938	A/A	A/A	T/T	T/T	T/T	T/T	T/T	T/T	T/T	T/T	T/T	T/T	T/T	T/T/T/T	T/T/T/T	T/T/T/T	T/T/T/T	T/T/T/T	T/T/T/T	T/T/T/T	T/T/T/T	T/T	T/T	T/T	T/T	T/T	T/T	T/T	T/T	T/T	T/T	T/T	T/T	T/T
scaffold_7:10780792	AL7G35790	AT4G18490	G	G	G	G	G	G	A	A	A	A	A	scaffold_7	10780016	G/G	G/G	G/G	G/G	G/G	G/G	G/G	G/G	G/G	G/G	G/G	G/G	G/G	A/A/A/A	G/A/A/A	A/A/A/A	A/A/A/A	A/A/A/A	G/A/A/A	A/A/A/A	A/A/A/A	G/G	G/G	G/G	G/G	G/G	G/G	G/G	G/G	G/G	G/G	G/G	G/G	G/G
scaffold_7:10781104	AL7G35790	AT4G18490	G	T	T	T	T	T	T	T	T	T	T	scaffold_7	10780260	T/T	T/T	T/C	C/C	C/C	C/C	C/C	C/C	C/C	C/C	C/C	C/C	C/C	C/C/C/C	C/C/C/C	C/C/C/C	C/C/C/C	C/C/C/C	C/C/C/C	C/C/C/C	C/C/C/C	C/C	C/C	C/C	C/C	C/C	C/C	C/C	C/C	C/C	C/C	C/C	C/C	C/C
scaffold_7:10782227	AL7G35790	AT4G18490	G	G	G	G	G	G	T	T	G	T	G	scaffold_7	10780356	G/G	G/G	A/A	A/A	A/A	A/A	A/A	A/A	A/A	A/A	A/A	A/A	A/A	A/A/A/A	A/A/A/A	A/A/A/A	A/A/A/A	A/A/A/A	A/A/A/A	A/A/A/A	A/A/A/A	A/A	A/A	A/A	A/A	A/A	A/A	A/A	A/A	A/A	A/A	A/A	A/A	A/A
scaffold_7:1195498	AL7G13140	CYCD5_1	C	G	G	G	G	G	G	G	G	G	G	scaffold_7	10780366	C/C	C/C	C/C	C/C	C/C	C/C	C/C	C/C	C/C	C/C	C/C	C/C	C/C	A/A/A/A	C/A/A/A	A/A/A/A	A/A/A/A	A/A/A/A	C/A/A/A	A/A/A/A	A/A/A/A	C/C	C/C	C/C	C/C	C/C	C/C	C/C	C/C	C/C	C/C	C/C	C/C	C/C
scaffold_7:1195537	AL7G13140	CYCD5_1	C	C	C	C	C	C	C	G	G	G	G	scaffold_7	10780384	C/C	C/C	T/T	T/T	T/T	T/T	T/T	T/T	T/T	T/T	T/T	T/T	T/T	T/T/T/T	T/T/T/T	T/T/T/T	T/T/T/T	T/T/T/T	T/T/T/T	T/T/T/T	T/T/T/T	T/T	T/T	T/T	T/T	T/T	T/T	T/T	T/T	T/T	T/T	T/T	T/T	T/T
scaffold_7:1195543	AL7G13140	CYCD5_1	G	A	G	A	A	A	A	G	G	G	G	scaffold_7	10780452	T/T	T/T	T/T	T/T	T/T	T/T	T/T	T/T	T/T	T/T	T/T	T/T	T/T	A/A/A/A	T/A/A/A	A/A/A/A	A/A/A/A	A/A/A/A	T/A/A/A	A/A/A/A	A/A/A/A	T/T	T/T	T/T	T/T	T/T	T/T	T/T	T/T	T/T	T/T	T/T	T/T	T/T
scaffold_7:1196796	AL7G13140	CYCD5_1	out genic region											scaffold_7	10780571	T/T	T/T	C/C	C/C	C/C	C/C	C/C	C/C	C/C	C/C	C/C	C/C	C/C	C/C/C/C	C/C/C/C	C/C/C/C	C/C/C/C	C/C/C/C	C/C/C/C	C/C/C/C	C/C/C/C	C/C	C/C	C/C	C/C	C/C	C/C	C/C	C/C	C/C	C/C	C/C	C/C	C/C
scaffold_7:1197608	AL7G13140	CYCD5_1	out genic region											scaffold_7	10780792	G/G	G/G	G/G	G/G	G/G	G/G	G/G	G/G	G/G	G/G	G/G	G/G	G/G	A/A/A/A	G/A/A/A	A/A/A/A	A/A/A/A	A/A/A/A	G/A/A/A	A/A/A/A	A/A/A/A	G/G	G/G	G/G	G/G	G/G	G/G	G/G	G/G	G/G	G/G	G/G	G/G	G/G
scaffold_7:1198957	AL7G13140	CYCD5_1	out genic region											scaffold_7	10781104	G/G	G/G	T/T	T/T	T/T	T/T	T/T	T/T	T/T	T/T	T/T	T/T	T/T	T/T/T/T	T/T/T/T	T/T/T/T	T/T/T/T	T/T/T/T	T/T/T/T	T/T/T/T	T/T/T/T	T/T	T/T	T/T	T/T	T/T	T/T	T/T	T/T	T/T	T/T	T/T	T/T	T/T
scaffold_7:1200030	AL7G13140	CYCD5_1	out genic region											scaffold_7	10782227	G/G	G/G	G/G	G/G	G/G	G/G	G/G	G/G	G/G	G/G	G/G	G/G	G/G	G/T/T/T	G/G/T/T	G/G/T/T	G/T/T/T	G/T/T/T	G/G/G/G	G/T/T/T	T/T/T/T	G/G	G/G	G/G	G/G	G/G	G/G	G/G	G/G	G/G	G/G	G/G	G/G	G/G
scaffold_8:14464363	AL8G25600	SCC4	T	C	C	C	C	C	C	C	C	C	C	scaffold_8	14464363	T/T	T/T	C/C	C/C	T/C	C/C	C/C	C/C	C/C	C/C	C/C	C/C	C/C	C/C/C/C	C/C/C/C	C/C/C/C	C/C/C/C	C/C/C/C	C/C/C/C	C/C/C/C	C/C/C/C	C/C	C/C	C/C	C/C	C/C	C/C	C/C	C/C	T/C	C/C	T/T	C/C	C/C
scaffold_8:14464391	AL8G25600	SCC4	A	G	G	G	G	G	G	G	G	G	G	scaffold_8	14464391	A/A	A/A	G/G	G/G	G/G	G/G	G/G	G/G	G/G	G/G	G/G	G/G	G/G	G/G/G/G	G/G/G/G	G/G/G/G	G/G/G/G	G/G/G/G	G/G/G/G	G/G/G/G	G/G/G/G	G/G	G/G	G/G	G/G	G/G	G/G	G/G	G/G	G/G	G/G	./.	G/G	G/G
scaffold_8:14465441	AL8G25600	SCC4	C	C	C	C	C	C	G	C	C	G	C	scaffold_8	14465441	C/C	C/C	C/C	C/C	C/C	C/C	C/C	C/C	C/C	C/C	C/C	C/C	C/C	G/G/G/G	G/G/G/G	C/G/G/G	G/G/G/G	C/C/G/G	C/G/G/G	G/G/G/G	G/G/G/G	C/C	C/C	C/C	C/C	C/C	C/C	C/C	C/C	C/C	C/C	C/C	C/C	C/C
scaffold_8:14465459	AL8G25600	SCC4	T	C	C	C	C	C	T	C	C	T	C	scaffold_8	14465459	T/T	T/T	C/C	C/C	C/C	T/C	C/C	C/C	T/C	T/C	C/C	T/T	C/C	T/T/T/T	T/T/T/T	T/T/T/C	T/T/T/T	T/T/C/C	T/T/T/C	T/T/T/T	T/T/T/T	C/C	T/C	C/C	C/C	C/C	C/C	C/C	C/C	T/C	C/C	C/C	T/C	T/C
scaffold_8:14465706	AL8G25600	SCC4	A	A	A	A	A	A	T	A	A	A	A	scaffold_8	14465706	A/A	A/A	A/A	A/A	A/A	A/A	A/A	A/A	A/A	A/A	A/A	A/A	A/A	T/T/T/T	A/A/T/T	A/T/T/T	T/T/T/T	A/A/A/T	A/T/T/T	T/T/T/T	T/T/T/T	A/A	A/A	A/A	A/A	A/A	A/A	A/A	A/A	A/A	A/A	A/A	A/A	A/A
scaffold_8:14466349	AL8G25600	SCC4	G	C	C	C	C	C	DEL	C	C	G	C	scaffold_8	14466349	G/G	G/G	C/C	C/C	C/C	C/C	C/C	C/C	C/C	G/C	C/C	C/C	C/C	G/G/G/G	G/G/G/G	G/G/G/C	G/G/G/G	G/G/C/C	G/G/G/C	G/G/G/G	G/G/G/G	C/C	C/C	C/C	C/C	C/C	C/C	C/C	C/C	C/C	C/C	C/C	C/C	C/C
scaffold_8:14468155	AL8G25600	SCC4	G	G	G	G	G	G	A	G	G	A	G	scaffold_8	14468155	G/G	G/G	G/G	G/G	G/G	G/G	G/G	G/G	G/G	G/G	G/G	G/G	G/G	A/A/A/A	A/A/A/A	G/G/A/A	A/A/A/A	G/G/A/A	G/A/A/A	A/A/A/A	A/A/A/A	G/G	G/G	G/G	G/G	G/G	G/G	G/G	G/G	G/G	G/G	G/G	G/G	G/G
scaffold_8:14468359	AL8G25600	SCC4	G	A	A	A	A	A	A	A	A	A	A	scaffold_8	14468359	G/G	G/G	A/A	A/A	A/A	A/A	A/A	A/A	A/A	A/A	A/A	A/A	A/A	A/A/A/A	A/A/A/A	A/A/A/A	A/A/A/A	A/A/A/A	A/A/A/A	A/A/A/A	A/A/A/A	A/A	A/A	A/A	A/A	A/A	A/A	A/A	A/A	A/A	A/A	A/A	A/A	A/A
scaffold_8:22398536	AL8G44080	CYCD3_2	A	G	G	G	G	G	G	G	G	G	G	scaffold_8	22398536	A/A	A/A	G/G	G/G	G/G	G/G	G/G	G/G	G/G	G/G	G/G	G/G	G/G	G/G/G/G	G/G/G/G	G/G/G/G	G/G/G/G	G/G/G/G	G/G/G/G	G/G/G/G	G/G/G/G	G/G	G/G	G/G	G/G	G/G	G/G	G/G	G/G	G/G	G/G	G/G	G/G	G/G
scaffold_8:22398599	AL8G44080	CYCD3_2	A	T	T	T	T	T	T	T	T	T	T	scaffold_8	22398599	A/A	A/A	T/T	T/T	T/T	T/T	T/T	T/T	T/T	T/T	T/T	T/T	T/T	T/T/T/T	T/T/T/T	T/T/T/T	T/T/T/T	T/T/T/T	T/T/T/T	T/T/T/T	T/T/T/T	T/T	T/T	T/T	T/T	T/T	T/T	T/T	T/T	T/T	A/T	T/T	T/T	A/A
scaffold_8:22399327	AL8G44080	CYCD3_2	T	T	T	T	T	T	T	C	C	C	C	scaffold_8	22399327	T/T	T/T	T/C	T/T	T/T	T/T	T/T	T/T	T/T	T/T	T/T	T/T	T/T	T/T/C/C	C/C/C/C	C/C/C/C	C/C/C/C	C/C/C/C	T/C/C/C	T/T/C/C	T/T/C/C	T/T	T/T	T/T	T/T	T/T	T/T	T/C	T/T	T/T	T/T	T/T	T/T	T/T
scaffold_8:22399566	AL8G44080	CYCD3_2	C	C	C	C	C	C	T	C	T	T	T	scaffold_8	22399566	C/C	C/C	C/C	C/C	C/C	C/C	C/C	C/C	C/C	C/C	C/C	C/C	C/C	C/C/C/T	T/T/T/T	T/T/T/T	T/T/T/T	T/T/T/T	C/T/T/T	C/C/T/T	C/C/T/T	C/C	C/C	C/C	C/C	C/C	C/C	C/C	C/C	C/C	C/C	C/C	C/C	C/C
scaffold_8:22400532	AL8G44080	CYCD3_2	out genic region											scaffold_8	22400532	A/A	A/A	A/A	A/A	A/A	A/A	A/A	A/A	A/A	A/A	A/A	A/A	A/A	A/A/A/A	G/G/G/G	G/G/G/G	G/G/G/G	G/G/G/G	A/A/A/A	A/A/G/G	A/A/A/G	A/A	./.	A/A	./.	A/A	A/A	A/A	A/A	A/A	./.	A/A	A/A	./.
scaffold_8:22400661	AL8G44080	CYCD3_2	out genic region											scaffold_8	22400661	A/A	A/A	A/A	A/A	A/A	A/A	A/A	A/A	A/A	A/A	A/A	A/A	A/A	A/A/A/G	G/G/G/G	G/G/G/G	G/G/G/G	G/G/G/G	A/A/A/A	G/G/G/G	A/A/G/G	A/A	A/A	A/A	A/A	A/A	A/A	A/A	A/A	A/A	A/A	A/A	A/A	A/A
scaffold_8:22400861	AL8G44080	CYCD3_2	out genic region											scaffold_8	22400861	C/C	C/C	C/C	C/C	C/C	C/C	C/C	C/C	C/C	C/C	C/C	C/C	C/C	C/C/C/T	T/T/T/T	T/T/T/T	T/T/T/T	T/T/T/T	C/C/C/C	C/C/C/T	C/C/T/T	C/T	C/C	C/T	C/T	C/T	C/C	C/C	C/T	C/C	C/C	C/C	C/C	C/C
[truncated: 974 more columns]
