# Supplementary material for: Polyploids broadly generate novel haplotypes from trans-specific variation in Arabidopsis arenosa and Arabidopsis lyrata
Source: PLoS Genet. 2024 Dec 23;20(12):e1011521. doi: 10.1371/journal.pgen.1011521 (PMC11706510; doi:10.1371/journal.pgen.1011521)
Supplement: S7 Data — (XLSX) [file pgen.1011521.s019.xlsx]

## Sheet: Tabelle1
Correspondence between inferred haplotype blocks and physically linked SNPs found on the same long read
gene	individual	0 SNP difference	1 SNP difference	2 and more SNPs difference		total proportion of absence of correspondence	diploid	tetraploid			gene	individual	0 SNP difference	1 SNP difference	2 and more SNPs difference		total proportion of absence of correspondence	diploid	tetraploid
CYCA2_3	2xBUD	7	9	2		0.286822	0.527273	0.108108			CYCA2_3	2xBUD	13	5	0		0.0542636	0.0363636	0.0675676
PDS5b	2xBUD	0	1	16		129		74			PDS5b	2xBUD	10	6	1		129		74
CYCA2_3	2xVEL	6	0	0							CYCA2_3	2xVEL	6	0	0
PDS5b	2xVEL	0	3	11							PDS5b	2xVEL	11	2	1
CYCA2_3	4xING	16	6	1							CYCA2_3	4xING	16	6	1
PDS5b	4xING	16	5	2							PDS5b	4xING	16	5	2
CYCA2_3	4xVLA	5	8	4							CYCA2_3	4xVLA	13	3	1
PDS5b	4xVLA	7	3	1							PDS5b	4xVLA	7	3	1
CYCA2_3
3178_ING_4x
scaffold_genome	scaffold_1	scaffold_1	scaffold_1	scaffold_1	scaffold_1	scaffold_1	scaffold_1	scaffold_1	scaffold_1	scaffold_1	scaffold_1	scaffold_1	scaffold_1	scaffold_1	scaffold_1	scaffold_1	scaffold_1	scaffold_1	scaffold_1
position_genome	6573948	6576812	6576817	6576830	6577307	6577372	6577554	6577826	6577924	6577977	6577983	6578000	6578172	6578314	6578800	6578887	6579187	6579246	6579319
position_query	-1997	867	872	885	1362	1427	1609	1881	1979	2032	2038	2055	2227	2369	2855	2942	3242	3301	3374
ref.Alyrata	out genic region	C	G	T	G	T	A	T	T	G	C	A	G	T	A	G	T	A	G
3178_ING_4x		T	A	C	T	C	G	G	G	T	G	G	A	C	G	A	G	T	A	num reads
raw_reads		T	A	C	T	C	G	G	G	T	G	G	A	C	G	A	G	T	A	1
		T	A	C	T	C	G	G	G	T	G	G	A	C	G	A	G	T	A	2
		T	A	C	T	C	G	G	G	T	G	G	A	C	G	A	G	T	A	3
		T	A	C	T	C	G	G	G	T	G	G	A	C	G	A	G	T	A	4
		T	A	C	T	C	G	G	G	T	G	G	A	C	G	A	G	T	A	5
		T	A	C	T	C	G	G	G	T	G	G	A	C	G	A	G	T	A	6
		T	A	C	DEL	C	G	G	G	T	G	G	A	C	G	A	G	T	A	7
		T	A	C	T	C	G	G	G	T	G	G	A	C	G	C	G	T	A	8
		T	A	C	T	C	G	G	G	T	G	G	A	C	DEL	A	G	T	A	9
		T	A	C	T	C	G	G	G	T	G	T	A	C	G	A	G	T	A	10
		A	DEL	T	T	T	G	G	A	T	G	G	A	C	DEL	A	G	T	A	11
		T	A	C	T	C	G	G	G	T	G	G	A	DEL	G	A	G	T	A	12
		T	A	C	T	C	G	G	G	T	G	G	A	C	G	A	G	T	A	13
		T	A	C	T	C	G	G	G	T	G	G	A	C	G	A	G	T	A	14
		T	A	C	T	C	G	G	G	T	G	G	A	C	G	A	G	T	A	15
		T	A	C	T	C	G	G	G	T	G	G	A	C	G	A	G	T	A	16
		T	A	C	T	C	G	G	G	T	G	G	A	C	G	A	G	T	A	17
		T	A	C	T	C	G	G	G	T	G	G	A	C	G	A	G	T	A	18
		T	A	C	T	C	G	G	G	T	G	G	A	C	G	A	G	T	A	19
		T	A	C	T	C	G	G	G	T	G	G	A	C	G	A	G	T	G	20
		T	A	C	T	C	G	G	G	T	G	G	A	C	G	A	G	T	A	21
		T	A	C	T	C	G	G	G	T	G	G	A	C	G	A	G	T	A	22
		T	A	C	T	C	G	G	G	T	G	G	A	C	G	A	G	T	A	23
		T	A	C												A	G	T	A	24
		T	A	C												G	G	T	A	25
Total count:	0	25	25	25	23	23	23	23	23	23	23	23	23	23	23	25	25	25	25
A	0	1	24	0	0	0	0	0	1	0	0	0	23	0	0	23	0	0	24
C	0	0	0	24	0	22	0	0	0	0	0	0	0	22	0	1	0	0	0
G	0	0	0	0	0	0	23	23	22	0	23	22	0	0	21	1	25	0	1
T	0	24	0	1	22	1	0	0	0	23	0	1	0	0	0	0	0	25	0
3164_VLA_4x
scaffold_genome	scaffold_1	scaffold_1	scaffold_1	scaffold_1	scaffold_1	scaffold_1	scaffold_1	scaffold_1	scaffold_1	scaffold_1	scaffold_1	scaffold_1	scaffold_1	scaffold_1	scaffold_1	scaffold_1	scaffold_1	scaffold_1	scaffold_1
position_genome	6573948	6576812	6576817	6576830	6577307	6577372	6577554	6577826	6577924	6577977	6577983	6578000	6578172	6578314	6578800	6578887	6579187	6579246	6579319
position_query	-1997	867	872	885	1362	1427	1609	1881	1979	2032	2038	2055	2227	2369	2855	2942	3242	3301	3374
ref.Alyrata	out genic region	C	G	T	G	T	A	T	T	G	C	A	G	T	A	G	T	A	G
3164_VLA_4x		T	A	C	G	C	G	G	G	T	G	G	A	C	G	A	G	T	A	num reads
raw_reads		T	A	C	G	C	G	G	G	T	G	G	A	C	G	A	G	T	A	1
		T	A	C	G	C	G	G	G	T	G	G	A	C	G	A	G	T	A	2
		T	A	C	G	C	G	G	G	T	G	G	A	C	G	A	G	T	A	3
		C	C	C	G	C	A	G	G	T	G	G	A	T	G	DEL	G	T	A	4
		T	A	C	G	C	G	G	G	T	G	G	A	C	G	A	G	T	A	5
		T	A	C	G	C	G	G	G	T	G	G	A	C	G	A	G	T	A	6
		T	A	C	T	C	G	G	G	T	G	G	A	C	G	A	G	T	A	7
		T	A	C	T	C	G	G	G	T	G	G	A	C	G	A	G	T	A	8
		T	A	C	T	C	G	G	G	T	G	G	A	C	G	A	G	T	A	9
		T	A	C	T	A	G	G	G	T	G	G	A	C	G	A	G	A	A	10
		T	A	C	T	C	G	G	G	T	G	G	A	C	G	C	G	T	A	11
		T	A	C	T	C	G	G	G	T	G	G	A	DEL	G	A	G	T	A	12
		T	A	C	T	C	G	G	G	T	G	G	A	C	G	A	G	T	A	13
		T	A	C	G	C	A	G	G	T	G	G	A	C	G	A	G	T	A	14
		T	A	C	T	C	G	G	G	T	G	G	A	C	G	A	G	T	A	15
		T	A	C	T	C	G	G	G	T	G	G	A	C	G	A	G	T	A	16
		T	A	C	T	C	G	G	G	T	G	G	A	C	G	A	G	T	A	17
					T	C	G	G	G	T	G	G	A	C	G	A	G	T	A	18
					T	C	G	G	G	T	G	G	A	C	G	A	G	T	A	19
								G	G	T	G	G	A	C	G	A	G	T	A	20
													A	C		A				21
Total count:	0	17	17	17	19	19	19	20	20	20	20	20	21	21	20	21	20	20	20
A	0	0	16	0	0	1	2	0	0	0	0	0	21	0	0	19	0	1	20
C	0	1	1	17	0	18	0	0	0	0	0	0	0	19	0	1	0	0	0
G	0	0	0	0	7	0	17	20	20	0	20	20	0	0	20	0	20	0	0
T	0	16	0	0	12	0	0	0	0	20	0	0	0	1	0	0	0	19	0
3161_BUD_2x
scaffold_genome	scaffold_1	scaffold_1	scaffold_1	scaffold_1	scaffold_1	scaffold_1	scaffold_1	scaffold_1	scaffold_1	scaffold_1	scaffold_1	scaffold_1	scaffold_1	scaffold_1	scaffold_1	scaffold_1	scaffold_1	scaffold_1	scaffold_1
position_genome	6573948	6576812	6576817	6576830	6577307	6577372	6577554	6577826	6577924	6577977	6577983	6578000	6578172	6578314	6578800	6578887	6579187	6579246	6579319
position_query	-1997	867	872	885	1362	1427	1609	1881	1979	2032	2038	2055	2227	2369	2855	2942	3242	3301	3374
ref.Alyrata	out genic region	C	G	T	G	T	A	T	T	G	C	A	G	T	A	G	T	A	G
3161_BUD_2x		T	A	C	G	T	A	T	T	G	C	A	A	T	G	A	T	T	G	num reads
raw_reads		T	A	C	G	T	A	T	T	G	C	A	A	T	G	A	T	T	G	1
		T	A	C	G	T	A	T	T	G	C	A	A	T	G	A	T	T	G	2
		T	A	C	G	T	A	T	T	G	C	A	A	T	G	A	T	T	G	3
		T	A	T	G	T	A	T	T	G	C	A	A	C	G	A	T	T	G	4
		T	A	C	G	T	A	T	T	G	C	A	A	T	G	G	T	T	G	5
		T	A	C	G	T	A	T	T	G	C	A	A	T	G	A	T	T	G	6
		A	A	C	G	T	A	T	T	G	C	A	A	C	G	A	T	T	G	7
		T	A	C	G	T	A	T	T	G	C	A	A	C	G	A	T	T	G	8
		T	A	C	G	T	A	T	T	G	C	A	A	C	G	A	T	T	G	9
		T	A	C	G	T	A	T	T	G	C	A	A	T	G	C	T	T	G	10
		T	A	C	G	T	A	T	T	G	C	A	A	T	G	A	T	T	G	11
		T	A	C	G	T	A	T	T	G	C	A	A	C	G	A	T	T	G	12
		T	A	C	G	T	A	T	T	G	C	A	A	C	G	A	T	T	G	13
		T	A	C	G	T	A	T	T	G	C	A	A	C	G	A	T	T	G	14
		C	A	C	G	T	A	T	T	G	C	A	A	C	G	A	T	T	G	15
		T	A	C	G	T	A	T	T	G	C	A	A	T	G	A	T	T	G	16
		T	A	C	G	T	A	T	T	G	C	A	A	C	G	A	T	T	G	17
		T	A	C	G	T	A	T	T	G	C	A	A	C	G	A	T	T	G	18
					G	T	A	T	T	G	C	A	A	T	G	A	T	T	G	19
								T	T	G	C	A	A	T	G	A	T	T	G	20
Total count:	0	18	18	18	19	19	19	20	20	20	20	20	20	20	20	20	20	20	20
A	0	1	18	0	0	0	19	0	0	0	0	20	20	0	0	18	0	0	0
C	0	1	0	17	0	0	0	0	0	0	20	0	0	10	0	1	0	0	0
G	0	0	0	0	19	0	0	0	0	20	0	0	0	0	20	1	0	0	20
T	0	16	0	1	0	19	0	20	20	0	0	0	0	10	0	0	20	20	0
3171_VEL_2x
scaffold_genome	scaffold_1	scaffold_1	scaffold_1	scaffold_1	scaffold_1	scaffold_1	scaffold_1	scaffold_1	scaffold_1	scaffold_1	scaffold_1	scaffold_1	scaffold_1	scaffold_1	scaffold_1	scaffold_1	scaffold_1	scaffold_1	scaffold_1
position_genome	6573948	6576812	6576817	6576830	6577307	6577372	6577554	6577826	6577924	6577977	6577983	6578000	6578172	6578314	6578800	6578887	6579187	6579246	6579319
position_query	-1997	867	872	885	1362	1427	1609	1881	1979	2032	2038	2055	2227	2369	2855	2942	3242	3301	3374
ref.Alyrata	out genic region	C	G	T	G	T	A	T	T	G	C	A	G	T	A	G	T	A	G
3171_VEL_2x		T	A	C	G	T	A	T	T	G	C	A	A	C	G	A	T	T	G	num reads
raw_reads		T	A	C	G	T	A	T	T	G	C	A	A	C	G	A	T	T	G	1
		T	A	C	G	T	A	T	T	G	C	A	A	C	G	A	T	T	G	2
		T	A	C	G	T	A	T	T	G	C	A	A	C	G	A	T	T	G	3
		T	A	C	G	T	A	T	T	G	C	A	A	C	G	A	T	T	G	4
		T	A	C	G	T	A	T	T	G	C	A	A	C	G	A	T	T	G	5
		T	A	C	G	T	A	T	T	G	C	A	A	C	G	A	T	T	G	6
		T	A	C	G	T	A	T	T	G	C	A	A	C	G					7
		T	A	C	G	T	A	T	T	G	C	A	A							8
Total count:	0	8	8	8	8	8	8	8	8	8	8	8	8	7	7	6	6	6	6
A	0	0	8	0	0	0	8	0	0	0	0	8	8	0	0	6	0	0	0
C	0	0	0	8	0	0	0	0	0	0	8	0	0	7	0	0	0	0	0
G	0	0	0	0	8	0	0	0	0	8	0	0	0	0	7	0	0	0	6
T	0	8	0	0	0	8	0	8	8	0	0	0	0	0	0	0	6	6	0
PDS5b
3178_ING_4x
scaffold_genome	scaffold_2	scaffold_2	scaffold_2	scaffold_2	scaffold_2	scaffold_2	scaffold_2	scaffold_2	scaffold_2	scaffold_2	scaffold_2	scaffold_2	scaffold_2	scaffold_2	scaffold_2	scaffold_2	scaffold_2	scaffold_2	scaffold_2	scaffold_2	scaffold_2	scaffold_2	scaffold_2	scaffold_2	scaffold_2	scaffold_2	scaffold_2	scaffold_2	scaffold_2	scaffold_2	scaffold_2	scaffold_2	scaffold_2	scaffold_2	scaffold_2
position_genome	17706282	17706707	17707086	17707100	17707992	17708050	17708643	17708821	17708999	17709368	17710104	17710550	17710785	17711127	17711819	17711835	17712426	17712495	17712837	17712852	17712885	17714017	17714035	17714277	17714308	17714470	17714474	17714482	17714485	17714532	17714982	17714985	17715025	17715186	17717021
position_query	386	811	1190	1204	2096	2154	2747	2925	3103	3472	4208	4654	4889	5231	5923	5939	6530	6599	6941	6956	6989	8121	8139	8381	8412	8574	8578	8586	8589	8636	9086	9089	9129	9290	11125
ref.Alyrata	A	G	T	G	A	A	C	C	C	C	T	T	G	T	A	C	A	T	G	G	G	G	G	C	G	C	G	G	G	G	A	T	A	T	out genic region
3178_ING_4x	T	G	G	G	A	G	C	G	T	A	C	G	G	T	G	G	G	G	A	G	G	A	C	C	A	C	G	A	G	G	G	A	A	C		num reads
raw_reads	T	G	G	G	A	G	C	G	T	T	C	G	G	T	G	G	A	G	A	G	G	A	C	C	A	C	G	A	G	G	G	A	A	C		1
	T	G	G	G	A	G	C	G	T	A	C	G	G	T	G	G	G	G	A	G	G	A	C	C	A	C	G	A	G	G	G	A	A	C		2
	T	G	G	G	A	G	C	G	T	A	C	G	G	T	G	G	G	G	A	G	G	A	C	C	A	C	G	A	G	G	G	A	A	C		3
	T	G	G	G	A	G	C	G	T	A	C	G	G	T	G	G	G	G	A	G	G	A	C	C	A	C	G	A	G	G	G	A	A	C		4
	T	G	G	G	A	G	C	G	T	A	C	G	G	T	G	G	G	G	A	G	G	A	C	C	A	C	G	A	G	G	G	A	A	C		5
	T	G	G	G	A	G	C	G	T	A	C	G	G	T	G	G	G	G	A	G	G	A	C	C	A	C	G	A	G	G	G	A	A	C		6
	T	G	G	G	A	G	C	G	T	A	C	G	G	T	G	G	G	G	A	G	G	A	C	C	A	C	G	A	G	G	G	A	A	C		7
	T	G	G	G	A	G	C	G	DEL	A	C	G	G	T	G	G	G	G	A	G	G	A	C	C	A	C	G	A	G	G	G	A	A	C		8
	T	G	G	G	A	G	C	G	T	A	C	G	G	T	G	G	G	G	A	G	G	A	C	C	A	C	G	A	G	G	G	A	A	C		9
	T	G	G	G	A	G	C	G	T	A	C	G	G	T	G	G	G	G	A	G	G	A	C	C	A	C	G	A	G	G	G	A	A	C		10
	T	G	G	G	A	G	C	G	T	A	C	G	G	T	G	G	G	G	A	G	G	A	C	C	A	C	G	A	G	G	G	A	A	C		11
	T	G	G	G	A	G	C	G	T	A	C	G	G	T	G	G	G	G	A	G	G	A	C	C	A	C	G	A	G	G	G	A	A	C		12
	T	G	G	G	A	G	C	G	T	A	C	G	G	T	G	G	G	G	A	G	G	A	C	C	A	C	G	A	G	G	G	A	A	C		13
	T	G	T	G	A	G	C	G	T	A	C	G	G	T	G	G	G	G	A	G	G	A	C	C	A	C	G	A	G	G	G	A	A	C		14
	T	G	G	G	A	G	C	G	T	A	C	G	G	T	G	G	G	G	A	G	G	A	C	C	A	C	G	A	G	G	G	A	A	C		15
	T	G	G	G	A	G	C	G	T	A	C	G	G	T	T	G	G	G	A	G	G	A	C	C	A	C	G	A	G	G	G	A	A	C		16
	T	G	G	G	A	G	C	G	T	A	C	G	G	T	G	G	A	G	A	G	G	A	C	C	A	C	G	A	G	G	G	A	A	C		17
	T	G	G	G	A	G	C	G	T	A	C	G	G	T	G	G	G	G	A	G	G	A	C	C	A	C	G	A	G	G	G	A	A	C		18
	T	G	G	G	A	G	C	G	T	A	C	G	G	T	G	G	G	G	A	G	G	A	C	C	A	C	G	A	G	G	G	A	A	C		19
	T	G	G	G	A	G	C	G	T	A	C	G	G	T	G	G	G	G	A	G	G	A	C	C	A	C	G	A	G	G	G	A	A	C		20
	T	G	G	G	A	G	C	G	T	A	C	G	G	T	G	G	G	G	A	G	G	A	C	C	A	C	G	A	G	G	G	A	A			21
	A	G	G	G	A	G	C	G	T	A	C	G	G	T	G	G	G	G	A	G	G	A	C	C	A	C	G	A	G	G						22
	T	G	G	G	A	G	C	G	DEL	G	C	G	G	T	G	G	G	G	A	G	G	A	C	C	A	C	G	A	G	G						23
	T	G	G	G	A	G	C	G		A	C	G	G	T	G	G	G	G	A	G	G	A	C	C	G											24
	T	G	G	G						A	C	G	G	T	G	G	G	G	A	G	G															25
	T	G	G	G								G	G	T	G	G	G	G			G															26
	T	G	G	G									G	T																						27
	T																																			28
	A																																			29
	A																																			30
	A																																			31
	A																																			32
	A																																			33
Total count:	33	27	27	27	24	24	24	24	23	25	25	26	27	27	26	26	26	26	25	25	26	24	24	24	24	23	23	23	23	23	21	21	21	20	0
A	0	1	24	0	0	0	0	0	1	0	0	0	23	0	0	23	0	0	24	0	0	0	0	0	0	0	0	0	0	0	0	0	0	0	0
C	0	0	0	24	0	22	0	0	0	0	0	0	0	22	0	1	0	0	0	0	0	0	0	0	0	0	0	0	0	0	0	0	0	0	0
G	0	0	0	0	0	0	23	23	22	0	23	22	0	0	21	1	25	0	1	0	0	0	0	0	0	0	0	0	0	0	0	0	0	0	0
T	0	24	0	1	22	1	0	0	0	23	0	1	0	0	0	0	0	25	0	0	0	0	0	0	0	0	0	0	0	0	0	0	0	0	0
3164_VLA_4x
scaffold_genome	scaffold_2	scaffold_2	scaffold_2	scaffold_2	scaffold_2	scaffold_2	scaffold_2	scaffold_2	scaffold_2	scaffold_2	scaffold_2	scaffold_2	scaffold_2	scaffold_2	scaffold_2	scaffold_2	scaffold_2	scaffold_2	scaffold_2	scaffold_2	scaffold_2	scaffold_2	scaffold_2	scaffold_2	scaffold_2	scaffold_2	scaffold_2	scaffold_2	scaffold_2	scaffold_2	scaffold_2	scaffold_2	scaffold_2	scaffold_2	scaffold_2
position_genome	17706282	17706707	17707086	17707100	17707992	17708050	17708643	17708821	17708999	17709368	17710104	17710550	17710785	17711127	17711819	17711835	17712426	17712495	17712837	17712852	17712885	17714017	17714035	17714277	17714308	17714470	17714474	17714482	17714485	17714532	17714982	17714985	17715025	17715186	17717021
position_query	386	811	1190	1204	2096	2154	2747	2925	3103	3472	4208	4654	4889	5231	5923	5939	6530	6599	6941	6956	6989	8121	8139	8381	8412	8574	8578	8586	8589	8636	9086	9089	9129	9290	11125
ref.Alyrata	A	G	T	G	A	A	C	C	C	C	T	T	G	T	A	C	A	T	G	G	G	G	G	C	G	C	G	G	G	G	A	T	A	T	out genic region
3164_VLA_4x	T	G	G	G	A	G	C	G	T	A	C	G	G	T	G	G	G	G	A	G	G	A	C	C	A	C	G	A	G	G	G	A	A	C		num reads
raw_reads	T	G	G	G	A	G	C	G	T	A	C	G	G	T	G	G	G	G	A	G	G	A	C	C	A	C	G	A	G	G	A	A	A	C		1
	T	G	G	G	A	G	C	G	T	A	C	G	G	T	G	G	G	G	A	G	G	A	C	C	A	C	G	A	G	G	G	A	A	C		2
	T	G	G	G	A	G	C	G	T	A	C	G	G	T	G	G	G	G	A	G	G	A	C	C	A	C	G	A	G	G	G	A	A	C		3
	T	G	G	G	A	G	C	G	T	A	C	G	G	T	G	G	G	G	A	G	G	A	C	C	A	C	G	A	G	G	G	A	A	C		4
	T	G	G	G	A	G	C	G	T	A	C	G	G	T	G	G	G	T	A	G	G	A	C	C	A	C	G	A	G	G	G	A	A	T		5
	T	G	G	G	A	G	C	G	T	A	C	G	G	T	G	G	G	G	A	G	G	A	C	C	A	C	G	A	G	G	G	A	A	C		6
	T	G	G	G	A	G	C	G	DEL	A	C	G	G	T	G	G	G	G	A	G	G	A	C	C	A	C	G	A	G	G	G	A	A	C		7
	T	G	G	G	A	G	C	G	T	A	C	G	G	T	G	G	G	G	A	G	G	A	C	C	A	C	G	A	G	G	G	A	A	C		8
	T	G	G	G	A	G	C	G	T	A	C	G	G	T	G	G	G	G	A	G	G	A	C	C	A	C	G	A	G	G	G	A	A	C		9
	T	G	G	G	A	G	C	G	T	A	C	G	G	T	G	G	G	G	A	G	G	A	C	C	A	C	G	A	G	G	G	A	A	C		10
	T	G	G	G	A	G	C	C	T	A	C	G	G	T	G	G	G	G	A	G	G	A	C	C	A	C	G	A	G	G	G	A	A	C		11
	T	G	G	G	A	G	C	G	DEL		C	G	G	T	G	G	G					A	C	C	A	C	G	A	G	G	G	A	A	C		12
	T	G	G	G	A	G	C	G				G	G	T	G	G								C	A	C	G	A	G	G	G	A	A	T		13
	T	G	G	G	A	G																														14
	A		G	G																																15
			G	G																																16
Total count:	15	14	16	16	14	14	13	13	12	11	12	13	13	13	13	13	12	11	11	11	11	12	12	13	13	13	13	13	13	13	13	13	13	13	0
A	0	0	9	0	0	1	1	0	0	0	0	0	13	0	0	12	0	1	12	0	0	0	0	0	0	0	0	0	0	0	0	0	0	0	0
C	0	0	0	9	0	10	0	0	0	0	0	0	0	12	0	1	0	0	0	0	0	0	0	0	0	0	0	0	0	0	0	0	0	0	0
G	0	0	0	0	1	0	10	12	12	0	12	12	0	0	12	0	12	0	0	0	0	0	0	0	0	0	0	0	0	0	0	0	0	0	0
T	0	9	0	0	10	0	0	0	0	12	0	0	0	0	0	0	0	11	0	0	0	0	0	0	0	0	0	0	0	0	0	0	0	0	0
3161_BUD_2x
scaffold_genome	scaffold_2	scaffold_2	scaffold_2	scaffold_2	scaffold_2	scaffold_2	scaffold_2	scaffold_2	scaffold_2	scaffold_2	scaffold_2	scaffold_2	scaffold_2	scaffold_2	scaffold_2	scaffold_2	scaffold_2	scaffold_2	scaffold_2	scaffold_2	scaffold_2	scaffold_2	scaffold_2	scaffold_2	scaffold_2	scaffold_2	scaffold_2	scaffold_2	scaffold_2	scaffold_2	scaffold_2	scaffold_2	scaffold_2	scaffold_2	scaffold_2
position_genome	17706282	17706707	17707086	17707100	17707992	17708050	17708643	17708821	17708999	17709368	17710104	17710550	17710785	17711127	17711819	17711835	17712426	17712495	17712837	17712852	17712885	17714017	17714035	17714277	17714308	17714470	17714474	17714482	17714485	17714532	17714982	17714985	17715025	17715186	17717021
position_query	386	811	1190	1204	2096	2154	2747	2925	3103	3472	4208	4654	4889	5231	5923	5939	6530	6599	6941	6956	6989	8121	8139	8381	8412	8574	8578	8586	8589	8636	9086	9089	9129	9290	11125
ref.Alyrata	A	G	T	G	A	A	C	C	C	C	T	T	G	T	A	C	A	T	G	G	G	G	G	C	G	C	G	G	G	G	A	T	A	T	out genic region
3161_BUD_2x	A	T	T	A	G	A	T	C	C	C	T	T	A	A	A	C	A	T	G	A	A	G	G	T	G	T	C	G	C	A	G	A	G	C		num reads
raw_reads	A	T	T	A	G	A	T	C	C	C	C	T	G	T	A	C	A	T	G	A	A	G	G	T	G	C	G	G	G	A	G	A	G	T		1
	A	T	T	A	G	A	T	C	C	C	C	T	G	T	A	C	A	T	G	G	A	G	G	T	G	T	C	G	C	A	C	T	G	C		2
	A	T	T	A	G	A	T	C	C	C	T	T	A	T	A	C	A	T	G	A	A	G	G	T	G	C	G	G	G	A	G	A	G	T		3
	A	T	T	A	A	A	C	C	C	C	T	T	A	A	A	C	A	T	G	A	A	G	G	T	G	C	G	G	G	A	G	A	G	T		4
	A	T	T	A	A	A	C	C	C	C	C	T	G	T	A	C	A	T	G	G	A	G	G	T	G	C	G	G	G	G	G	A	G	T		5
	A	T	T	A	G	A	T	T	C	C	C	T	A	A	A	C	A	T	G	A	A	G	G	T	G	C	G	G	G	A	G	A	G	T		6
	A	T	T	A	G	A	T	C	C	A	T	T	A	A	A	C	A	T	G	G	A	G	G	T	G	C	G	G	G	A	G	A	G	T		7
	A	T	T	A	A	A	C	C	C	C	C	T	G	T	A	C	A	T	G	G	A	G	G	T	G	C	G	G	G	A	G	A	G	T		8
	A	T	T	A	G	A	T	C	C	C	C	T	G	A	A	C	A	T	G	G	A	G	G	T	G	T	C	G	C	A	G	A	G	C		9
	A	T	T	A	G	A	T	C	C	C	T	T	G	T	A	C	A	T	G	G	A	G	G	T	G	C	G	G	G	A	G	A	G	T		10
	A	T	T	A	G	A	T	C	C	C	C	T	T	T	A	C	A	T	G	G	A	G	G	T	G	T	C	G	C	A	G	A	G	C		11
	A	T	T	A	A	A	C	C	C	C	T	T	G	T	A	C	A	T	G	G	A	G	G	T	G	C	G	G	G	G	G	A	G	T		12
	A	T	T	A	G	A	T	C	C	C	T	T	G	T	A	C	A	T	G	A	A	G	G	T	G	C	G	G	G	A	G	A	G	T		13
	A	T	T	DEL	A	A	C	C	C	C	T	T	G	A	A	C	A	T	G	G	A	G	G	T	G	C	G	G	G	A	G	A	G	T		14
	A	T	T	A	A	A	C	C	C	C	T	G	G	T	A	C	A	T	G	A	A	G	G	T	G	C	G	G	G	A	G	A	G	C		15
	A	T	T	A	A	A	C	C	C	C	T	T	G	T	A	C	A	T	G	G	A	G	G	T	G	T	C	G	C	A	G	A	G	C		16
	A	T	T	A	A	A	C	C	C	C	T	T	A	A	A	C	A	T	G	G	A	G	G	T	G	T	C	G	C	A	G	A	G	C		17
	A	T	T	A	A	A	C	C	C	C	T	T	G	T	A	C	A	T	G	G	A	G	G	T	G	T	C	G	C	A				T		18
	A	T	T	A	A	A	C	C	C	C	T	T	A	T	A	C	A	T	G	G	A	G	G	T												19
	A	T	T	A	A	A	C	C	C	C	C	T	G	T	A	C	A	T	G	G	A															20
			T	A	G	A	T	C	C	C	T	T	G	T	A	C			G	A	A															21
			T	A	A	A	C	C	C	C	C	T	G																							22
							T	C	C	C	T	T	G																							23
							C	C	C	C	T																									24
							C	C	C	C	T																									25
Total count:	20	20	22	22	22	22	25	25	25	25	25	23	23	21	21	21	20	20	21	21	21	19	19	19	18	18	18	18	18	18	17	17	17	18	0
A	0	1	14	0	0	0	15	0	0	0	0	16	16	0	0	14	0	0	0	0	0	0	0	0	0	0	0	0	0	0	0	0	0	0	0
C	0	1	0	14	0	0	0	0	0	0	16	0	0	9	0	1	0	0	0	0	0	0	0	0	0	0	0	0	0	0	0	0	0	0	0
G	0	0	0	0	15	0	0	0	0	16	0	0	0	0	16	1	0	0	16	0	0	0	0	0	0	0	0	0	0	0	0	0	0	0	0
T	0	12	0	0	0	15	0	16	16	0	0	0	0	7	0	0	16	16	0	0	0	0	0	0	0	0	0	0	0	0	0	0	0	0	0
3171_VEL_2x
scaffold_genome	scaffold_2	scaffold_2	scaffold_2	scaffold_2	scaffold_2	scaffold_2	scaffold_2	scaffold_2	scaffold_2	scaffold_2	scaffold_2	scaffold_2	scaffold_2	scaffold_2	scaffold_2	scaffold_2	scaffold_2	scaffold_2	scaffold_2	scaffold_2	scaffold_2	scaffold_2	scaffold_2	scaffold_2	scaffold_2	scaffold_2	scaffold_2	scaffold_2	scaffold_2	scaffold_2	scaffold_2	scaffold_2	scaffold_2	scaffold_2	scaffold_2
position_genome	17706282	17706707	17707086	17707100	17707992	17708050	17708643	17708821	17708999	17709368	17710104	17710550	17710785	17711127	17711819	17711835	17712426	17712495	17712837	17712852	17712885	17714017	17714035	17714277	17714308	17714470	17714474	17714482	17714485	17714532	17714982	17714985	17715025	17715186	17717021
position_query	386	811	1190	1204	2096	2154	2747	2925	3103	3472	4208	4654	4889	5231	5923	5939	6530	6599	6941	6956	6989	8121	8139	8381	8412	8574	8578	8586	8589	8636	9086	9089	9129	9290	11125
ref.Alyrata	A	G	T	G	A	A	C	C	C	C	T	T	G	T	A	C	A	T	G	G	G	G	G	C	G	C	G	G	G	G	A	T	A	T	out genic region
3171_VEL_2x	A	T	T	A	G	A	T	C	C	C	T	T	A	A	A	C	A	T	G	A	A	G	G	T	G	T	C	G	C	A	G	A	G	T		num reads
raw_reads	A	T	T	A	A	A	T	C	C	C	T	T	G	T	A	C	A	T	G	G	A	G	G	T	G	C	G	G	G	A	G	A	G	C		1
	A	T	T	A	G	A	C	C	C	C	T	T	G	T	A	C	A	T	G	G	A	G	G	T	G	T	C	G	C	A	G	A	G	T		2
	A	T	T	A	A	A	C	C	C	C	C	T	A	A	A	C	A	T	G	A	A	G	G	T	G	T	C	G	C	A	G	A	G	T		3
	A	T	T	A	A	A	T	C	C	C	C	T	G	A	C	G	A	T	G	G	A	G	G	T	G	C	G	G	G	A	G	A	G	C		4
	A	T	T	A	G	A	C	C	C	C	T	T	A	A	A	C	A	T	G	A	A	G	G	T	G	T	C	G	C	A	G	A	G	T		5
	A	T	T	A	G	A	T	C	C	C	C	T	G	T	A	C	A	T	G	G	A	G	G	T	G	T	C	G	C	A	G	A	G	T		6
	A	T	T	A	A	A	T	C	C	C	T	T	A	A	A	C	A	T	G	A	A	G	G	T	G	T	C	G	C	A	G	A	G	T		7
	A	T	T	A	G	A	C	C	C	C	C	T	A	A	A	C	A	T	G	A	A	G	G	T	G	T	C	G	C	A	A	A	G	T		8
	A	T	T	T	G	A	T	C	C	C	C	T	A	A	A	C	A	T	G	A	A	G	G	T	G	T	C	G	C	A	G	A	G	T		9
	A	T	T	A	A	A	C	C	C	C	C	T	A	A	A	C	A	T	G	A	A	G	G	T	G	T	C	G	C	A	G	A	G	C		10
	A	T	T	A	G	A	T	C	C	C	C	T	A	A	A	C	A	T	G	A	A	G	G	T	G	C	G	G	G	A	G	A	G	C		11
	A	T	T	A	A	A	T	C	C	C	C	T	G	T	A	C	A	T	G	G	A	G	G	T	G	C	G	G	G	A	G	A	G	T		12
	A	T	T	A	G	A	T	C	C	C	C	T	G	T	A	C	A	T	G	G	A	G	G	T	G	T	C	G	C	A	G	A	G	C		13
	A	T	T	A	G	A	T	C	C	C	T	T	A	A	A	C	A	T	G	A	A	G	G	T	G	C	G	G	G	A	G	A	G	T		14
	A	T	T	A	G	A	T	C	C	C	T	T		T	A	C	A	T	G	G	A	G	G	T	G	T	A	G	C	A	G	A	G	T		15
	A	T	T	A	G	A	C	C	C	C	C			A	A	C	A	T	G	A	A	G	G	T	G	T	C	G	C	A	G	A	G	T		16
	A	A	T	G	G	A	C	C	C	C					A	C	A	T	G	A	A	G	G	T	G	T	C	G	C	A	G	A	G	T		17
					A	A									A	C	A	T	G	A	A	G	G	T	G	T	C	G	C	A	G	A	G	C		18
					A	A											A	T	G	A	A	G	G	T	G	C	G	G	G	A	G	A	G	T		19
																	A	T	G		A										G					20
Total count:	17	17	17	17	19	19	17	17	17	17	16	15	14	16	18	18	20	20	20	19	20	19	19	19	19	19	19	19	19	19	20	19	19	19	0
A	1	0	0	0	7	1	0	0	0	5	0	0	0	0	1	0	2	0	6	0	0	6	0	0	6	0	0	6	0	0	1	6	7	0	0
C	0	0	0	0	0	0	7	1	1	1	6	0	0	0	0	1	0	0	0	0	0	0	6	7	0	7	0	0	0	0	0	0	0	6	0
G	0	7	6	7	0	6	0	6	0	0	0	6	7	0	6	6	5	6	1	7	7	1	1	0	1	0	7	1	7	7	6	0	0	0	0
T	6	0	1	0	0	0	0	0	6	1	1	1	0	7	0	0	0	1	0	0	0	0	0	0	0	0	0	0	0	0	0	1	0	1	0
