# Supplementary material for: Polyploids broadly generate novel haplotypes from trans-specific variation in Arabidopsis arenosa and Arabidopsis lyrata
Source: PLoS Genet. 2024 Dec 23;20(12):e1011521. doi: 10.1371/journal.pgen.1011521 (PMC11706510; doi:10.1371/journal.pgen.1011521)
Supplement: S8 Data — (XLSX) [file pgen.1011521.s020.xlsx]

## Sheet: Tabelle1
		A. arenosa					A. croatica	A. lyrata			A halleri	A.cebennensis	A. pedemontana
Scaff	Position	WCA	SEC	BAL	DIN	PAN	AC	AL	NEU	NAM	AH	AN	AP
scaffold_1	6573948	0	0	0	0	0	1	0	0	0	0	0	0
scaffold_1	6576812	96	42	48	18	18	1	0	8	0	0	0	0
scaffold_1	6576817	95	42	48	18	18	1	0	0	0	0	0	0
scaffold_1	6576830	95	45	49	23	17	1	0	0	0	0	0	0
scaffold_1	6577307	20	0	5	0	2	0	0	0	0	0	0	0
scaffold_1	6577372	0	0	0	0	0	0	0	0	0	0	0	0
scaffold_1	6577554	0	0	0	0	0	0	7	0	0	0	0	0
scaffold_1	6577826	0	0	0	3	0	1	0	0	0	1	0	0
scaffold_1	6577924	0	0	0	0	0	0	0	0	0	1	0	0
scaffold_1	6577977	0	0	0	0	0	1	0	0	0	0	0	0
scaffold_1	6577983	0	0	0	0	0	0	0	0	0	1	0	0
scaffold_1	6578000	0	0	0	0	0	1	0	0	0	0	0	0
scaffold_1	6578172	156	78	60	44	46	20	5	0	0	268	24	4
scaffold_1	6578314	109	49	50	15	26	17	0	0	0	80	24	4
scaffold_1	6578800	137	56	49	46	14	0	1	0	4	82	24	4
scaffold_1	6578887	80	58	13	24	16	18	1	0	0	0	0	0
scaffold_1	6579187	0	0	0	0	0	0	0	0	0	0	0	0
scaffold_1	6579246	164	74	56	48	38	18	0	0	0	270	22	4
scaffold_1	6579319	0	0	0	0	0	0	0	0	0	0	0	0
scaffold_1	9785652	11	2	2	20	8	4	0	0	0	0	0	0
scaffold_1	9785664	22	3	2	20	8	12	80	8	0	36	0	0
scaffold_1	9785670	23	3	2	22	8	0	80	8	0	37	0	0
scaffold_1	9786671	24	3	0	0	0	9	64	8	0	49	0	0
scaffold_1	9786698	0	0	0	0	0	0	0	0	0	0	0	0
scaffold_1	9788444	1	0	0	0	0	0	0	0	0	0	0	0
scaffold_1	9788842	0	0	0	0	0	0	0	0	0	0	0	0
scaffold_1	9788844	0	0	0	0	0	0	0	0	0	0	0	0
scaffold_1	9788868	2	1	0	0	0	0	1	1	3	22	0	0
scaffold_2	12427393	149	67	56	27	31	20	0	0	0	9	24	4
scaffold_2	12427429	156	76	58	32	38	20	0	0	0	11	0	0
scaffold_2	12427591	0	0	0	0	0	0	0	0	0	0	0	0
scaffold_2	12427599	156	76	58	46	42	20	0	0	0	15	24	2
scaffold_2	12427605	154	76	58	42	44	20	4	59	2	15	24	0
scaffold_2	12427612	153	76	58	42	46	20	0	0	0	15	24	2
scaffold_2	12427634	154	74	60	44	46	20	3	0	0	15	22	2
scaffold_2	12427762	153	63	54	44	48	20	0	0	0	15	24	4
scaffold_2	12427834	142	66	52	44	39	18	0	0	0	10	24	4
scaffold_2	12427989	142	54	34	8	30	18	0	0	0	0	20	0
scaffold_2	12428143	39	14	4	0	0	0	110	106	14	0	24	0
scaffold_2	12428322	150	73	60	44	44	18	0	0	0	246	24	4
scaffold_2	12428379	154	78	60	37	44	18	0	0	0	242	24	4
scaffold_2	12428421	4	13	0	0	0	0	96	98	16	0	0	0
scaffold_2	12428560	150	68	52	38	34	0	0	0	0	226	22	4
scaffold_2	12428621	142	73	58	44	38	16	0	0	0	268	24	4
scaffold_2	12428632	140	74	60	44	36	16	0	0	0	262	24	4
scaffold_2	12428675	105	49	60	1	29	18	0	0	0	276	24	4
scaffold_2	12428850	150	75	58	45	35	20	0	0	0	243	13	2
scaffold_2	12429172	0	1	2	1	0	1	0	0	0	270	2	0
scaffold_2	12429246	21	15	3	0	7	2	0	0	0	30	24	4
scaffold_2	12429935	0	0	0	0	0	0	0	0	0	8	0	0
scaffold_2	12430669	72	34	7	13	21	19	0	0	6	274	0	0
scaffold_2	12431304	0	0	0	0	0	0	0	0	0	0	0	0
scaffold_2	12431326	22	23	0	0	0	0	104	106	16	262	20	0
scaffold_2	12431329	22	21	0	0	0	0	104	106	16	259	20	0
scaffold_2	12431341	33	37	2	6	0	0	104	104	16	0	22	0
scaffold_2	12431966	86	44	32	34	7	0	0	0	0	174	20	0
scaffold_2	12431988	80	37	19	34	8	0	0	0	0	167	0	0
scaffold_2	12433758	154	74	62	48	31	20	0	0	0	4	0	0
scaffold_2	17706282	14	0	6	25	1	2	48	13	2	0	24	4
scaffold_2	17706707	10	4	1	2	32	11	108	104	16	0	22	0
scaffold_2	17707086	0	0	0	0	0	0	0	0	0	0	0	0
scaffold_2	17707100	0	0	0	0	0	1	52	93	10	0	24	0
scaffold_2	17707992	20	7	0	0	17	0	108	104	16	0	0	0
scaffold_2	17708050	0	0	0	0	0	0	0	0	0	0	0	0
scaffold_2	17708643	23	6	0	0	34	0	99	106	16	0	0	0
scaffold_2	17708821	0	0	0	0	0	0	0	0	0	17	0	0
scaffold_2	17708999	0	0	0	0	0	0	0	0	0	0	0	0
scaffold_2	17709368	0	0	0	0	0	0	0	0	0	0	0	0
scaffold_2	17710104	73	31	26	7	6	0	0	0	0	0	0	0
scaffold_2	17710550	0	0	0	0	0	0	0	0	0	0	0	0
scaffold_2	17710785	19	6	0	0	32	18	108	106	16	267	22	0
scaffold_2	17711127	22	8	0	1	26	0	114	106	16	0	0	0
scaffold_2	17711819	0	0	0	0	0	0	0	0	0	0	0	0
scaffold_2	17711835	0	0	0	0	0	0	0	0	0	0	0	0
scaffold_2	17712426	0	0	0	0	0	0	0	0	0	0	0	0
scaffold_2	17712495	0	0	0	0	0	0	0	0	0	0	0	0
scaffold_2	17712837	0	0	0	0	0	0	0	0	0	0	0	0
scaffold_2	17712852	22	7	0	1	29	0	110	104	16	0	0	0
scaffold_2	17712885	0	0	0	0	8	1	58	87	14	0	24	0
scaffold_2	17714017	0	0	0	0	0	0	0	0	0	0	0	0
scaffold_2	17714035	0	0	0	0	0	0	0	0	0	0	24	4
scaffold_2	17714277	9	0	0	1	5	18	112	106	16	281	22	0
scaffold_2	17714308	0	0	0	0	0	1	0	0	0	0	0	0
scaffold_2	17714470	14	4	0	2	11	1	102	104	16	0	22	0
scaffold_2	17714474	14	4	0	2	12	1	102	104	16	0	24	0
scaffold_2	17714482	1	0	0	0	0	0	0	0	0	0	0	0
scaffold_2	17714485	15	4	0	2	11	1	102	104	16	0	22	0
scaffold_2	17714532	1	0	0	1	0	1	62	103	12	0	1	4
scaffold_2	17714982	160	74	58	46	28	18	0	0	0	282	24	4
scaffold_2	17714985	117	69	58	20	30	9	0	0	0	273	24	4
scaffold_2	17715025	1	0	0	0	1	0	104	102	14	0	0	4
scaffold_2	17715186	26	38	21	2	2	1	0	0	0	0	0	0
scaffold_2	17717021	6	6	1	3	0	0	0	0	0	0	0	0
scaffold_3	7248178	19	27	3	4	13	0	0	0	0	0	0	0
scaffold_3	7248262	0	0	0	0	0	0	0	0	0	0	0	0
scaffold_3	7248546	5	9	0	0	13	0	0	0	0	262	24	1
scaffold_3	7248553	0	0	0	0	0	0	0	0	0	0	0	0
scaffold_3	7249020	11	16	4	16	38	18	102	106	12	258	22	0
scaffold_3	7249035	9	18	4	15	0	0	100	106	12	0	22	0
scaffold_3	7249039	0	0	0	0	0	0	0	0	0	0	0	0
scaffold_3	7249097	0	0	0	0	0	0	0	0	0	0	0	0
scaffold_3	7249146	0	0	0	0	0	18	0	0	0	0	0	0
scaffold_3	7249162	0	0	0	0	0	0	0	0	0	0	0	0
scaffold_3	7249311	156	78	58	46	42	0	0	18	18	0	0	0
scaffold_3	7249358	101	69	29	25	1	0	0	12	20	0	22	0
scaffold_3	7249442	158	80	56	34	41	20	0	0	0	0	24	4
scaffold_3	7249443	158	76	58	36	38	0	0	36	20	0	0	0
scaffold_4	16060156	65	32	27	20	23	6	0	0	0	204	20	4
scaffold_4	16060183	127	52	52	28	23	20	0	0	0	224	16	4
scaffold_4	16060327	150	74	57	36	40	20	0	0	0	230	20	4
scaffold_4	16060357	153	74	56	40	28	14	0	0	0	0	22	4
scaffold_4	16060906	0	0	0	0	0	0	0	0	0	0	0	0
scaffold_4	16060911	63	16	6	14	23	18	0	0	0	257	22	4
scaffold_4	16060938	8	0	0	0	0	0	0	0	0	76	0	0
scaffold_4	16060943	50	31	35	15	21	12	98	104	14	66	22	0
scaffold_4	16060962	105	52	24	29	24	7	0	0	0	257	22	4
scaffold_4	16060972	11	0	3	0	0	12	0	0	0	68	0	0
scaffold_4	16060989	67	48	29	14	19	0	0	0	0	253	22	4
scaffold_4	22846034	147	43	46	28	20	12	0	0	1	0	10	4
scaffold_4	22846267	15	0	0	6	0	0	0	0	0	0	0	0
scaffold_4	22846492	162	72	56	48	38	20	4	1	13	276	24	4
scaffold_4	22846747	34	21	12	17	1	0	1	0	0	0	22	4
scaffold_4	22847332	0	0	0	0	0	0	0	0	0	0	24	4
scaffold_4	22847525	3	1	2	2	0	0	101	102	14	260	24	0
scaffold_4	22847947	0	0	0	0	0	0	0	0	0	0	0	0
scaffold_4	22847961	0	0	0	0	0	0	0	0	0	0	0	0
scaffold_4	22847977	15	0	1	8	0	18	98	42	7	218	24	0
scaffold_4	22848098	15	1	12	5	36	18	104	45	7	204	24	0
scaffold_4	22848150	0	0	0	0	0	1	110	43	7	202	24	0
scaffold_4	22848152	0	0	0	0	0	1	110	43	7	200	24	0
scaffold_4	22848225	66	25	12	20	38	18	110	43	7	212	22	0
scaffold_4	22848240	41	1	0	6	38	20	110	43	7	208	22	0
scaffold_4	22848356	160	78	56	48	40	20	1	59	15	268	24	4
scaffold_4	22848421	0	0	0	0	0	1	99	43	7	200	22	0
scaffold_4	22848479	44	0	0	5	32	18	98	43	4	204	24	0
scaffold_4	22848569	1	0	0	0	34	1	100	45	5	196	24	0
scaffold_4	22848574	39	4	12	5	34	20	102	45	5	200	24	0
scaffold_4	22848579	0	0	0	0	0	1	100	45	5	194	24	0
scaffold_4	22848626	160	80	58	46	36	22	0	61	13	259	24	4
scaffold_4	22848637	156	78	60	46	32	0	4	84	14	0	0	0
scaffold_4	22848736	14	5	11	6	33	17	104	45	4	190	22	0
scaffold_4	22848787	156	80	60	42	40	18	4	79	14	247	22	0
scaffold_4	22848802	0	0	0	0	0	1	0	0	0	1	0	0
scaffold_4	22848840	1	2	0	0	31	1	101	45	5	0	22	0
scaffold_4	22848864	160	69	54	44	40	18	0	59	16	252	24	4
scaffold_4	22848918	0	1	0	1	0	1	108	45	6	198	24	0
scaffold_4	22848974	0	0	0	0	0	1	0	0	0	8	0	0
scaffold_4	22849043	7	0	0	0	0	1	0	0	0	0	0	0
scaffold_4	22849064	0	0	0	0	0	1	0	0	0	0	0	0
scaffold_4	22849072	0	0	0	0	0	1	0	0	0	0	0	0
scaffold_4	22849161	56	23	13	21	0	0	108	106	12	0	0	0
scaffold_4	22849244	0	0	0	0	0	0	0	0	0	0	0	0
scaffold_4	22849288	0	0	0	0	0	0	0	0	0	0	0	0
scaffold_4	22849468	0	0	0	0	0	0	0	0	0	0	0	0
scaffold_4	22849476	156	76	60	42	44	20	1	63	13	245	24	2
scaffold_4	22849496	56	36	38	29	46	20	104	106	12	164	24	0
scaffold_4	22849497	56	69	57	36	46	20	104	104	12	164	24	0
scaffold_4	22849516	0	0	0	0	0	0	0	0	0	2	0	0
scaffold_4	22849579	0	0	0	0	0	0	0	0	0	0	0	0
scaffold_4	22849776	0	0	0	0	0	1	102	106	12	2	24	0
scaffold_4	22849870	0	0	0	0	0	0	0	0	0	0	0	0
scaffold_4	22849937	40	21	0	8	36	18	108	102	16	0	24	0
scaffold_4	22850138	0	0	0	0	0	0	0	0	0	0	0	0
scaffold_4	22850205	168	78	58	46	36	18	0	0	0	0	24	4
scaffold_4	22850219	0	0	0	0	0	0	0	0	0	0	24	4
scaffold_4	22850277	100	62	53	42	42	18	0	0	0	276	24	4
scaffold_4	22850280	99	64	53	42	42	18	0	0	0	272	24	4
scaffold_4	22850361	0	0	0	0	0	0	0	0	0	0	0	0
scaffold_4	22850408	143	76	56	38	35	18	12	0	0	248	24	4
scaffold_4	22850880	0	0	0	0	0	0	0	0	0	0	0	0
scaffold_4	22854193	149	72	56	36	30	18	0	0	0	268	24	4
scaffold_5	16014102	8	7	5	0	0	0	0	0	0	0	0	0
scaffold_5	16014871	35	28	26	17	16	1	0	0	0	6	0	0
scaffold_5	16014907	0	0	0	0	0	0	0	0	0	0	0	0
scaffold_5	16014913	18	1	5	0	1	0	0	0	0	8	0	2
scaffold_5	16014916	0	0	0	0	0	0	0	0	0	0	0	0
scaffold_5	16015247	21	0	0	0	3	0	0	0	0	273	23	4
scaffold_5	16015304	22	4	5	0	7	2	0	0	0	264	24	4
scaffold_5	16015786	160	74	58	46	34	18	0	0	0	250	24	2
scaffold_5	16015837	162	63	56	40	29	18	0	0	0	244	22	2
scaffold_5	16015861	156	62	56	46	27	20	0	0	0	246	20	2
scaffold_5	16015873	40	34	2	1	9	19	98	104	12	0	0	2
scaffold_5	16015882	38	34	2	0	9	19	98	104	12	0	16	0
scaffold_5	16015894	35	35	0	0	0	0	104	104	12	0	22	0
scaffold_5	16015951	32	13	2	0	9	19	96	104	16	0	24	0
scaffold_7	1195498	114	72	35	38	26	22	0	0	0	242	22	4
scaffold_7	1195537	0	0	0	0	0	0	0	0	0	0	0	0
scaffold_7	1195543	5	0	10	15	0	1	104	104	12	0	22	0
scaffold_7	1196796	19	10	17	1	0	0	0	0	0	239	0	0
scaffold_7	1197608	0	0	0	0	0	0	0	0	0	0	0	0
scaffold_7	1198957	5	16	0	0	0	0	0	0	0	0	0	0
scaffold_7	1200030	62	8	20	19	12	16	0	0	0	0	0	0
scaffold_7	10777736	0	0	0	0	0	0	0	0	0	0	0	0
scaffold_7	10777960	39	26	29	17	8	1	0	0	0	12	0	0
scaffold_7	10777969	101	53	40	47	19	2	0	0	0	0	24	4
scaffold_7	10778476	114	63	53	39	11	0	0	0	0	274	0	0
scaffold_7	10778493	112	61	49	40	10	0	0	0	0	274	0	0
scaffold_7	10778529	115	62	47	44	31	0	0	0	0	266	0	0
scaffold_7	10778548	0	0	0	0	0	0	0	0	0	0	0	0
scaffold_7	10778562	154	65	49	45	37	20	0	0	0	266	24	4
scaffold_7	10778621	110	63	44	43	27	0	7	0	0	270	0	0
scaffold_7	10779608	0	0	0	0	0	1	0	0	0	0	0	0
scaffold_7	10779632	0	0	0	0	0	1	0	0	0	0	0	0
scaffold_7	10779657	0	0	0	1	0	0	0	0	0	0	0	0
scaffold_7	10779898	0	0	0	0	0	1	0	0	0	0	0	0
scaffold_7	10779918	0	0	0	0	0	1	0	0	0	0	0	0
scaffold_7	10779938	155	68	48	38	43	18	0	0	0	274	0	0
scaffold_7	10780016	2	0	0	0	0	0	0	0	0	0	0	0
scaffold_7	10780260	157	67	51	42	48	20	0	0	0	238	24	4
scaffold_7	10780356	151	70	52	44	46	18	0	0	0	258	24	4
scaffold_7	10780366	0	0	0	0	0	0	0	0	0	5	0	0
scaffold_7	10780384	157	70	50	44	46	18	0	0	0	254	24	4
scaffold_7	10780452	0	0	0	0	0	0	0	0	0	0	0	0
scaffold_7	10780571	160	78	52	40	40	18	0	0	0	264	24	4
scaffold_7	10780792	0	0	0	0	0	0	0	0	0	0	0	0
scaffold_7	10781104	162	72	55	46	42	17	0	0	0	270	24	4
scaffold_7	10782227	0	0	1	0	0	0	0	0	0	0	0	0
scaffold_8	14464363	140	56	46	20	24	6	0	0	0	208	20	0
scaffold_8	14464391	151	51	40	18	22	18	0	0	0	222	22	4
scaffold_8	14465441	0	0	0	0	0	0	0	0	0	0	0	0
scaffold_8	14465459	30	16	0	12	2	0	104	104	10	0	24	0
scaffold_8	14465706	0	0	0	0	0	0	0	0	0	0	0	0
scaffold_8	14466349	1	0	0	0	0	0	106	106	14	0	0	4
scaffold_8	14468155	0	0	0	0	0	0	0	0	0	0	0	0
scaffold_8	14468359	164	77	58	40	44	18	0	0	0	266	24	4
scaffold_8	22398536	164	70	57	45	37	18	1	2	0	0	0	0
scaffold_8	22398599	162	78	56	36	38	20	2	4	0	274	0	0
scaffold_8	22399327	8	34	3	1	1	0	0	0	0	0	0	0
scaffold_8	22399566	0	1	0	0	0	0	0	0	0	0	0	3
scaffold_8	22400532	1	1	0	0	0	0	0	0	0	0	0	0
scaffold_8	22400661	0	1	0	0	0	0	0	0	0	0	0	0
scaffold_8	22400861	2	1	0	0	10	0	0	0	0	17	0	0
