# Supplementary material for: Polyploids broadly generate novel haplotypes from trans-specific variation in Arabidopsis arenosa and Arabidopsis lyrata
Source: PLoS Genet. 2024 Dec 23;20(12):e1011521. doi: 10.1371/journal.pgen.1011521 (PMC11706510; doi:10.1371/journal.pgen.1011521)
Supplement: S9 Data — (XLSX) [file pgen.1011521.s021.xlsx]

## Sheet: Tabelle1
individual code	population	ploidy	average read depth	N of reads	read length (mean, bp)	N50 primary HiFiasm assembly	BUSCO (%) HiFiasm assembly
3180_BDO_2x	BDO	2x	14.99	251210	12114.3	402228	0.889
3157_ZID_2x	ZID	2x	10.58	170436	12603.6	97696	0.889
3185_SUB_2x	SUB	2x	11.33	179043	12846.6	142527	0.952
3171_VEL_2x	VEL	2x	11.13	170287	13267.6	135306	0.929
3161_BUD_2x	BUD	2x	13.11	212554	12517.9	161908	0.949
3164_VLA_4x	VLA	4x	15.43	308510	10150.5	55273	0.93
3169_GUL_4x	GUL	4x	14.15	317328	9049.4	47377	0.896
3176_KAM_4x	KAM	4x	15.72	338312	9434.7	81619	0.95
3178_ING_4x	ING	4x	19.77	369227	10870.8	54409	0.917
3189_BAL_4x	BAL	4x	16.29	323637	10220.9	62702	0.928
